# Supplementary material for: Phylogenetic diversity and spatiotemporal dynamics of bacterial and microeukaryotic plankton communities in Gwangyang Bay of the Korean Peninsula
Source: Sci Rep. 2022 Feb 22;12:2980. doi: 10.1038/s41598-022-06624-7 (PMC8863807; doi:10.1038/s41598-022-06624-7)
Supplement: Supplementary file 1 — Supplementary Information 1. [file 41598_2022_6624_MOESM1_ESM.xlsx]

## Sheet: Metadata
Sample ID	Year	Station	Type	Month	Depth (m)	Temp. (℃)	Sal (psu)	PO4 (μM)	NH4 (μM)	NO2 (μM)	NO3 (μM)	SiO2 (μM)	Chl-a (μg/L)
S1	2016	1	Estuarine	June	0	24.8	0.1	0.3	0.5	0.8	56	75.2	0.97
S3	2016	2	Estuarine	June	0	24.7	7.3	0.2	1.5	0.6	35.5	75.3	1.1
S6	2016	3	Estuarine	June	0	24.1	13.6	0.2	12.4	0.4	21.7	52.7	2.36
S9	2016	4	Coastal	June	0	23.5	22.4	0.2	3.3	0.7	4	28.5	2.98
S12	2016	5	Coastal	June	0	23.3	24.6	0.2	24.4	0.8	2.6	31.5	3.49
S16	2016	6	Coastal	June	0	21.8	28.8	0.1	0.1	0	0	20	6.51
S20	2016	7	Coastal	June	0	22	28.5	0.1	43.8	0.2	0.1	11.8	3.85
S24	2016	8	Coastal	June	0	21.4	29.4	0.1	7.1	0	0.1	14.6	0.76
S27	2016	9	Coastal	June	0	21.7	29.3	0.1	5.2	0	0	14.9	2.26
S31	2016	1	Estuarine	August	0	30.4	5.5	1.3	7.9	0	21	73.1	2.72
S33	2016	2	Estuarine	August	0	29.5	22.6	0.7	3.8	0.3	4.8	24.1	2.22
S35	2016	3	Estuarine	August	0	28.3	28.3	1.6	7.6	0.9	5.6	39.6	0.43
S38	2016	4	Coastal	August	0	25.7	32.4	0.5	2.8	0.5	1.8	10.3	0.32
S41	2016	5	Coastal	August	0	26.2	32.5	0.3	0	0.2	1	7.9	0.48
S45	2016	6	Coastal	August	0	26.1	32.4	0.1	0.1	0	0.8	4.3	0.1
S49	2016	7	Coastal	August	0	27.2	32.3	0.1	0.3	0	0.5	2.5	0.09
S53	2016	8	Coastal	August	0	27.4	32.3	0.1	0.2	0	0.2	2.7	0.14
S57	2016	9	Coastal	August	0	27.9	32.3	0	0.3	0	0.8	1.8	0.03
S61	2016	1	Estuarine	November	0	12.1	1.9	0.4	3.7	0.3	61.8	66.2	0.56
S63	2016	2	Estuarine	November	0	13.5	10.7	0.5	10.3	0.6	30.7	30.7	0.98
S66	2016	3	Estuarine	November	0	15.8	25.8	1.2	4.2	2.6	28.9	44	0.4
S69	2016	4	Coastal	November	0	17.2	31.6	0.9	2.4	3.5	10	21.7	0.67
S72	2016	5	Coastal	November	0	17.4	32	0.5	1.9	2.1	4.7	10.5	0.79
S75	2016	6	Coastal	November	0	17.3	32	0.7	1.9	3.4	7.1	15.9	0.6
S79	2016	7	Coastal	November	0	17.3	32.5	0.5	3.3	1.9	5.6	9	0.54
S83	2016	8	Coastal	November	0	17.6	32.9	0.6	2.2	2.5	7.5	16	0.41
S87	2016	9	Coastal	November	0	17.6	32.8	0.4	2.3	1.9	5.7	9.3	0.33
S91	2017	1	Estuarine	February	0	2.9	0	0	0.2	0.2	36.6	21.5	6.42
S93	2017	2	Estuarine	February	0	4.3	18.8	0.1	0.4	0.4	37.4	25.2	5.22
S96	2017	3	Estuarine	February	0	6.5	32.8	0	0.3	0.1	4.1	2.2	4.43
S99	2017	4	Coastal	February	0	7.1	34.1	0	0.2	0	1	0.2	4.72
S102	2017	5	Coastal	February	0	7.1	34.1	0.1	0.1	0	1.9	0.3	2.75
S105	2017	6	Coastal	February	0	7.7	34.6	0.1	0.3	0	0.9	0.4	2.13
S109	2017	7	Coastal	February	0	8.3	35.1	0.1	0.7	0	1.7	1.2	1.77
S113	2017	8	Coastal	February	0	8.4	35.2	0.1	0.2	0	1.4	1.2	2.82
S117	2017	9	Coastal	February	0	8.4	35.3	0.1	0.2	0	1.2	1	1.36
S121	2017	1	Estuarine	June	0	24.6	7.6	0	0.4	0.3	20.6	46.4	12.91
S123	2017	2	Estuarine	June	0	24.5	16.9	0.1	0.6	0.2	4.6	28.5	5.14
S126	2017	3	Estuarine	June	0	27.1	23.6	0.7	1.2	0.3	4.1	19.6	2.57
S129	2017	4	Coastal	June	0	21.4	31.9	0.4	1.1	0.2	2.6	10.2	3.03
S132	2017	5	Coastal	June	0	21.2	32	0.4	0.8	0.2	2.2	9.8	0.66
S135	2017	6	Coastal	June	0	20.9	32	0.3	0.3	0.2	2.9	11.1	0.41
S139	2017	7	Coastal	June	0	20.2	32.2	0.1	0.2	0	1.3	8.5	5.08
S143	2017	8	Coastal	June	0	19.7	32.2	0.1	0.6	0	1.1	6.9	2.65
S147	2017	9	Coastal	June	0	19.3	32.3	0	0.3	0	1.2	7	2.45
DK1	2018	1	Estuarine	March	0	13.4	0.1	ND	ND	ND	ND	ND	0.367314
DK2	2018	2	Estuarine	March	0	13.3	15.3	ND	ND	ND	ND	ND	1.72511
DK3	2018	3	Estuarine	March	0	13.4	21.1	ND	ND	ND	ND	ND	0.777029
DK4	2018	4	Coastal	March	0	13.2	27	ND	ND	ND	ND	ND	1.27669
DK5	2018	5	Coastal	March	0	11.7	30.8	ND	ND	ND	ND	ND	1.26709
DK6	2018	6	Coastal	March	0	11.2	31	ND	ND	ND	ND	ND	1.26709
DK7	2018	7	Coastal	March	0	11.3	31.1	ND	ND	ND	ND	ND	2.29245
DK8	2018	8	Coastal	March	0	11.2	32.1	ND	ND	ND	ND	ND	2.35041
DK9	2018	9	Coastal	March	0	11.5	32.6	ND	ND	ND	ND	ND	0.367314
DK10	2018	1	Estuarine	May	0	19.2	0.2	0.318549	1.89926	0.194265	15.539	17.584	0.495383
DK11	2018	2	Estuarine	May	0	19.6	11.1	0.276128	4.36956	0.18833	11.4555	28.5175	2.81999
DK12	2018	3	Estuarine	May	0	18.6	19.8	0.245487	5.17432	0.20793	8.36169	17.9736	0.934194
DK13	2018	4	Coastal	May	0	18	26.8	0.199412	4.36271	0.137657	4.18986	13.6306	0.873861
DK14	2018	5	Coastal	May	0	17.4	31	0.108043	3.53749	0.0887783	1.27004	6.46459	1.32008
DK15	2018	6	Coastal	May	0	16.9	31.4	0.126643	3.67446	0.0928565	1.0701	6.1565	0.546402
DK16	2018	7	Coastal	May	0	16.7	31.9	0.118616	2.95276	0.0777913	0.852436	5.27282	0.436728
DK17	2018	8	Coastal	May	0	16.6	31.6	0.154054	2.69166	0.0824478	0.901177	5.72115	0.656654
DK18	2018	9	Coastal	May	0	16.5	31.8	0.0999832	2.58261	0.0542957	0.456208	3.70795	0.187186
DK19	2018	1	Estuarine	September	0	26	0.1	0.195626	1.27804	0.0763	10.7127	50.5538	0.870564
DK20	2018	2	Estuarine	September	0	26.6	2	0.291955	2.8651	0.150896	14.9773	39.4295	1.01523
DK21	2018	3	Estuarine	September	0	25.5	5.8	0.16368	11.7723	0.134157	7.64541	18.3127	0.984981
DK22	2018	4	Coastal	September	0	25.4	24.3	0.237656	4.26004	0.401222	4.83738	20.2766	1.13399
DK23	2018	5	Coastal	September	0	25.5	27.8	0.208157	3.6575	0.39553	2.43365	9.84293	1.83409
DK24	2018	6	Coastal	September	0	24.5	27.7	0.189981	2.4283	0.451743	2.09794	7.38589	0.785475
DK25	2018	7	Coastal	September	0	24.2	29.2	0.169227	2.2407	0.340535	1.17813	3.83157	3.66499
DK26	2018	8	Coastal	September	0	23.9	29.9	0.24614	2.17404	0.639891	1.92409	7.75091	2.32756
DK27	2018	9	Coastal	September	0	24.1	29.9	0.250056	2.12979	0.645278	2.01628	8.33359	2.07084
DK28	2018	1	Estuarine	November	0	10.4	5.2	0.0871589	2.32151	0.0990043	11.8377	21.2207	0.315254
DK29	2018	2	Estuarine	November	0	12.9	17.6	0.176569	2.93588	0.182	9.44518	20.2824	0.286563
DK30	2018	3	Estuarine	November	0	13.9	23.7	0.186261	2.89388	0.164561	4.24129	11.0697	0.553054
DK31	2018	4	Coastal	November	0	14.9	31.2	0.243105	4.03954	0.286422	1.95504	7.79301	0.447661
DK32	2018	5	Coastal	November	0	14.7	31.7	0.220067	3.46539	0.283165	1.57233	6.43193	0.284481
DK33	2018	6	Coastal	November	0	15.8	31.9	0.173274	2.50452	0.214474	1.39538	3.78859	5.00086
DK34	2018	7	Coastal	November	0	16	32.3	0.132974	2.80078	0.172413	1.19995	3.17991	1.99061
DK35	2018	8	Coastal	November	0	15.9	32.4	0.145961	2.09736	0.195787	2.13495	4.25614	1.1643
DK36	2018	9	Coastal	November	0	15.5	32.9	0.174187	2.14076	0.263809	7.0626	5.70323	0.909899

## Sheet: Prokaryotic taxa (%, phylum)
SRA ID	Description (year_month_station)	Proteobacteria	Bacteroidota	Actinobacteriota	Verrucomicrobiota	Cyanobacteria	Planctomycetota	Firmicutes	Bacteria_unclassified	Marinimicrobia_(SAR406_clade)	Desulfobacterota	Patescibacteria	Armatimonadota	Chloroflexi	Campilobacterota	SAR324_clade(Marine_group_B)	Myxococcota	Archaea_unclassified	Acidobacteriota	Bdellovibrionota	Gemmatimonadota	Dependentiae	Fusobacteriota	Nitrospirota	Sva0485	NB1-j	Deinococcota	Spirochaetota	Nitrospinota	Calditrichota	Caldatribacteriota	Hydrogenedentes	Crenarchaeota	Cloacimonadota	Synergistota	WS2	NKB15	PAUC34f	Sumerlaeota
16S_GW2016_S1	2016_June_1	20.0308	24.5231	24.9923	5.83077	17.4385	0.469231	0.107692	0.530769	0	0.0230769	0.461538	2.44615	2.95385	0.00769231	0	0.0615385	0	0.0230769	0.0538462	0	0.00769231	0.0307692	0	0	0	0	0	0	0	0	0	0	0.00769231	0	0	0	0	0
16S_GW2016_S3	2016_June_2	37.7692	21.3462	20.9846	3.13077	14.2154	0.176923	0.115385	0.523077	0.0153846	0.0615385	0.1	0.346154	0.969231	0.0769231	0	0	0.00769231	0.0153846	0.130769	0.00769231	0.00769231	0	0	0	0	0	0	0	0	0	0	0	0	0	0	0	0	0
16S_GW2016_S6	2016_June_3	43.4769	22.7231	19.4769	5.27692	6.84615	0.0769231	0.0692308	1.16154	0.0692308	0.0615385	0.0615385	0.0923077	0.238462	0.0846154	0.0230769	0	0.0230769	0	0.215385	0.00769231	0.00769231	0.00769231	0	0	0	0	0	0	0	0	0	0	0	0	0	0	0	0
16S_GW2016_S9	2016_June_4	50.6231	21.3	18.2462	3.36923	3.27692	0.161538	0.0615385	1.33846	0.607692	0.0538462	0.00769231	0.0692308	0.0615385	0.0692308	0.138462	0.0230769	0.515385	0	0.0230769	0.0153846	0	0.0307692	0	0.00769231	0	0	0	0	0	0	0	0	0	0	0	0	0	0
16S_GW2016_S12	2016_June_5	47.9308	20.0231	19.6923	3.90769	5.40769	0.138462	0.0846154	1.82308	0.5	0.0769231	0.0230769	0.00769231	0.0384615	0.0230769	0.0923077	0.0153846	0.146154	0	0.0538462	0	0.00769231	0.00769231	0	0	0	0	0	0	0	0	0	0	0	0	0	0	0	0
16S_GW2016_S16	2016_June_6	56.6615	15.7769	18.3615	2.4	4.46154	0.430769	0.123077	0.6	0.861538	0.0692308	0	0	0.0153846	0.0230769	0.0384615	0.0307692	0.0615385	0.00769231	0.0692308	0	0	0.00769231	0	0	0	0	0	0	0	0	0	0	0	0	0	0	0	0
16S_GW2016_S20	2016_June_7	57.3538	14.5846	18.8615	2.14615	4.05385	0.630769	0.0923077	0.646154	1.1	0.0384615	0	0	0.00769231	0.0153846	0.107692	0.0384615	0.276923	0	0.0307692	0.00769231	0	0.00769231	0	0	0	0	0	0	0	0	0	0	0	0	0	0	0	0
16S_GW2016_S24	2016_June_8	48.0846	13.7231	15.5692	4.62308	14.9846	1.52308	0.130769	0.707692	0.507692	0.0461538	0	0	0.00769231	0.0153846	0.00769231	0	0.0230769	0	0.0307692	0	0.00769231	0.00769231	0	0	0	0	0	0	0	0	0	0	0	0	0	0	0	0
16S_GW2016_S27	2016_June_9	53.9462	13.4769	19.3231	2.3	8.00769	0.861538	0.0615385	0.692308	0.961538	0.0153846	0	0	0	0.00769231	0.107692	0	0.2	0.0153846	0.0153846	0	0	0	0	0	0	0	0	0	0	0	0	0.00769231	0	0	0	0	0	0
16S_GW2016_S31	2016_August_1	32.5615	21.5308	21.7077	0.130769	2.82308	0.0923077	18.7769	2.16154	0	0.0153846	0.0846154	0	0.0230769	0.0153846	0	0.00769231	0.0461538	0.00769231	0	0.00769231	0	0	0	0	0	0.00769231	0	0	0	0	0	0	0	0	0	0	0	0
16S_GW2016_S33	2016_August_2	37.0308	13.1385	14.2077	0.376923	4.03077	0.146154	30.9923	0.0230769	0	0.00769231	0.0230769	0	0.0153846	0	0	0	0	0.00769231	0	0	0	0	0	0	0	0	0	0	0	0	0	0	0	0	0	0	0	0
16S_GW2016_S35	2016_August_3	47.6769	9.93846	15.8077	0.9	9.23077	0.630769	15.1692	0.253846	0.0923077	0.161538	0.0461538	0	0.0538462	0.0230769	0.00769231	0	0	0	0	0.00769231	0	0	0	0	0	0	0	0	0	0	0	0	0	0	0	0	0	0
16S_GW2016_S38	2016_August_4	54.1	9.35385	8.68462	1.40769	6.6	1.17692	17.8385	0.369231	0.238462	0.1	0.0153846	0	0.0384615	0.0230769	0	0.0153846	0	0.00769231	0	0.00769231	0	0	0	0	0.0153846	0	0	0	0	0	0.00769231	0	0	0	0	0	0	0
16S_GW2016_S41	2016_August_5	53.8385	18.7231	8.36154	2.02308	13.9538	0.684615	0.976923	0.792308	0.323077	0.0307692	0.00769231	0	0.00769231	0.0153846	0.123077	0	0.0153846	0.00769231	0.00769231	0	0.0230769	0.0692308	0	0	0	0	0	0.00769231	0	0	0	0.00769231	0	0	0	0	0	0
16S_GW2016_S45	2016_August_6	58.3615	20.2923	3.46154	1.81538	12.7615	1.77692	1.11538	0.207692	0.0307692	0.0461538	0.00769231	0	0.0153846	0	0.0153846	0.0153846	0.00769231	0.00769231	0	0	0.00769231	0.0461538	0	0.00769231	0	0	0	0	0	0	0	0	0	0	0	0	0	0
16S_GW2016_S49	2016_August_7	53.8	13.8308	7	3.00769	19.9385	0.669231	0.169231	1.09231	0.0769231	0.0230769	0.0307692	0	0.0230769	0.0153846	0.223077	0.00769231	0.0153846	0.0153846	0.0153846	0	0.0384615	0.00769231	0	0	0	0	0	0	0	0	0	0	0	0	0	0	0	0
16S_GW2016_S53	2016_August_8	56.1769	19.8538	2.36154	1.59231	16.8923	1.16154	0.530769	0.830769	0.00769231	0	0.00769231	0	0.0153846	0.0230769	0.376923	0	0.0153846	0.00769231	0.0384615	0.0153846	0.0923077	0	0	0	0	0	0	0	0	0	0	0	0	0	0	0	0	0
16S_GW2016_S57	2016_August_9	59.0769	17.2615	3.47692	0.992308	15.5615	1.49231	0.7	0.692308	0.0153846	0.0307692	0	0	0.00769231	0	0.415385	0.0230769	0	0.00769231	0.0153846	0	0.223077	0.00769231	0	0	0	0	0	0	0	0	0	0	0	0	0	0	0	0
16S_GW2016_S61	2016_November_1	52.9	12.8462	23.1923	1.39231	0.892308	0.169231	7.60769	0.184615	0	0.153846	0.323077	0	0.107692	0.0230769	0	0.0153846	0	0.138462	0	0.0307692	0	0	0	0	0	0.0153846	0	0	0.00769231	0	0	0	0	0	0	0	0	0
16S_GW2016_S63	2016_November_2	49.4154	35.0385	2.27692	0.353846	0.0153846	0.0384615	12.5308	0.0307692	0	0.0769231	0.0307692	0	0.0615385	0.0230769	0	0.0153846	0	0.0307692	0	0	0.0230769	0	0.00769231	0	0	0.0307692	0	0	0	0	0	0	0	0	0	0	0	0
16S_GW2016_S66	2016_November_3	70.2846	23.1077	3.7	0.307692	0.223077	0.184615	0.792308	0.930769	0.0538462	0.0769231	0.0230769	0	0.0538462	0.161538	0	0.0384615	0	0.0538462	0	0.00769231	0	0	0	0	0	0	0	0	0	0	0	0	0	0	0	0	0	0
16S_GW2016_S69	2016_November_4	71.9462	6.17692	4.93846	0.615385	4.8	0.407692	7.38462	1.88462	0.246154	0.661538	0.0923077	0	0.130769	0.138462	0.0923077	0.107692	0.0769231	0.115385	0	0.0384615	0.0384615	0.0307692	0.00769231	0.0307692	0	0	0.0384615	0	0	0	0	0	0	0	0	0	0	0
16S_GW2016_S72	2016_November_5	76.9538	18.6	2.68462	0.553846	0.2	0.230769	0.0461538	0.130769	0.338462	0.123077	0.0307692	0	0.00769231	0.0538462	0	0.0153846	0.00769231	0	0	0	0	0	0.0153846	0.00769231	0	0	0	0	0	0	0	0	0	0	0	0	0	0
16S_GW2016_S75	2016_November_6	79.9154	15.9385	1.95385	0.338462	0.361538	0.238462	0.253846	0.515385	0.276923	0.0846154	0.00769231	0	0.0153846	0.0153846	0	0.0230769	0.0153846	0.0153846	0	0.00769231	0	0	0.00769231	0	0.00769231	0	0	0	0	0	0	0	0	0	0.00769231	0	0	0
16S_GW2016_S79	2016_November_7	59.8231	24.8385	1.68462	0.161538	0.523077	0.446154	11.9692	0.0846154	0.130769	0.223077	0.0230769	0	0.0307692	0.0153846	0	0.0230769	0.00769231	0	0	0.0153846	0	0	0	0	0	0	0	0	0	0	0	0	0	0	0	0	0	0
16S_GW2016_S83	2016_November_8	67.6846	19.6538	3.39231	0.192308	0.415385	0.169231	0.169231	0.161538	0.130769	0.423077	7.26923	0	0.0769231	0.0230769	0.0230769	0.107692	0.0230769	0.0307692	0	0.00769231	0	0	0.0153846	0.0307692	0	0	0	0	0	0	0	0	0	0	0	0	0	0
16S_GW2016_S87	2016_November_9	82.0462	12.3154	1.83846	0.215385	1.16154	0.307692	0.723077	0.269231	0.653846	0.246154	0.00769231	0	0.130769	0.00769231	0	0.0384615	0.00769231	0.0153846	0	0.00769231	0	0	0.00769231	0	0	0	0	0	0	0	0	0	0	0	0	0	0	0
16S_GW2017_S91	2017_February_1	28.2077	64.5308	2.85385	1.59231	2.1	0.161538	0.0769231	0.115385	0	0.0692308	0.0769231	0	0.0153846	0.153846	0	0.00769231	0	0.0230769	0	0	0	0.0153846	0	0	0	0	0	0	0	0	0	0	0	0	0	0	0	0
16S_GW2017_S93	2017_February_2	32.1538	45.9462	8.27692	10.4	1.33846	0.6	0.3	0.192308	0	0.315385	0.107692	0.0153846	0.0923077	0.115385	0	0.0615385	0	0.0307692	0	0.0230769	0.0153846	0.00769231	0.00769231	0	0	0	0	0	0	0	0	0	0	0	0	0	0	0
16S_GW2017_S96	2017_February_3	32.0154	12.1385	3.64615	47.5846	1.06154	0.146154	0.276923	0.338462	0.00769231	1.62308	0.0384615	0	0.353846	0.238462	0	0.176923	0	0.169231	0.0384615	0.0692308	0	0.0153846	0.0153846	0.0384615	0	0	0.00769231	0	0	0	0	0	0	0	0	0	0	0
16S_GW2017_S99	2017_February_4	27.1923	9.23077	4.70769	52.3923	0.876923	0.430769	0.330769	0.707692	0	2.17692	0.0384615	0	0.8	0.161538	0	0.369231	0	0.315385	0.0384615	0.0692308	0	0.0230769	0.0461538	0.0692308	0.0230769	0	0	0	0	0	0	0	0	0	0	0	0	0
16S_GW2017_S102	2017_February_5	33.4	13.0462	1.14615	51.5769	0.384615	0.0384615	0.0153846	0.0769231	0	0.230769	0	0	0.0153846	0.0153846	0	0.0153846	0	0.00769231	0	0.0153846	0	0	0	0.00769231	0	0	0	0	0.00769231	0	0	0	0	0	0	0	0	0
16S_GW2017_S105	2017_February_6	35.8385	10.8462	1.37692	49.5	1.03846	0.0769231	0.0307692	0.261538	0.0153846	0.607692	0.00769231	0	0.184615	0.0307692	0	0.0846154	0	0.0538462	0	0.0153846	0	0.00769231	0.0153846	0	0.00769231	0	0	0	0	0	0	0	0	0	0	0	0	0
16S_GW2017_S109	2017_February_7	45.6077	11.1846	2.60769	35.1923	3.08462	0.223077	0	0.569231	0.176923	0.792308	0.0538462	0	0.0769231	0.0384615	0.0230769	0.115385	0.0461538	0.1	0	0.0230769	0	0.0153846	0.00769231	0.0230769	0.00769231	0	0.0153846	0	0.00769231	0	0	0	0	0	0	0.00769231	0	0
16S_GW2017_S113	2017_February_8	50.3077	12.8769	2.21538	31.0692	1.96923	0.138462	0.0230769	0.292308	0.284615	0.469231	0.00769231	0	0.0615385	0.0307692	0.00769231	0.0846154	0.0153846	0.0384615	0.00769231	0.0153846	0	0.0461538	0.0307692	0	0.00769231	0	0	0	0	0	0	0	0	0	0	0	0	0
16S_GW2017_S117	2017_February_9	35.8	9.12308	2.14615	49.7615	1.91538	0.169231	0.00769231	0.323077	0.153846	0.284615	0	0	0.1	0.0153846	0.0153846	0.0769231	0.0153846	0.0384615	0	0.00769231	0	0	0.0230769	0	0.0153846	0	0	0	0.00769231	0	0	0	0	0	0	0	0	0
16S_GW2017_S121	2017_June_1	36.2846	35.1231	17.0308	0.930769	5.40769	0.0230769	2.13077	0.607692	0	0.0769231	0.0846154	0.0384615	0.0615385	2.08462	0	0	0	0	0.0461538	0	0	0.0538462	0	0.00769231	0	0	0	0	0	0	0	0	0	0.00769231	0	0	0	0
16S_GW2017_S123	2017_June_2	30.6615	22.1231	28.9	17.0846	0.338462	0	0.507692	0.115385	0	0.161538	0.0384615	0	0	0.0153846	0	0.0153846	0.00769231	0.00769231	0.00769231	0.00769231	0	0.00769231	0	0	0	0	0	0	0	0	0	0	0	0	0	0	0	0
16S_GW2017_S126	2017_June_3	52.8231	22.7846	10.7615	8.37692	2.83077	0.123077	0.0846154	1.77692	0.0846154	0.0384615	0	0	0.0153846	0.0153846	0.0230769	0.0230769	0.169231	0	0.0615385	0	0	0	0.00769231	0	0	0	0	0	0	0	0	0	0	0	0	0	0	0
16S_GW2017_S129	2017_June_4	52.8385	24.8923	6.96923	9.82308	3.15385	0.484615	0.0384615	1.00769	0.284615	0.123077	0.0230769	0	0.0153846	0.138462	0.0153846	0.0384615	0.0923077	0.0153846	0	0	0.00769231	0.0307692	0.00769231	0	0	0	0	0	0	0	0	0	0	0	0	0	0	0
16S_GW2017_S132	2017_June_5	48.5923	25.6154	7.51538	11.7308	3.34615	0.976923	0.00769231	1.07692	0.384615	0.138462	0.0230769	0	0	0.0384615	0.0384615	0.0615385	0.346154	0.00769231	0.0615385	0.00769231	0	0.0230769	0	0.00769231	0	0	0	0	0	0	0	0	0	0	0	0	0	0
16S_GW2017_S135	2017_June_6	55.1231	21.4462	8.43077	10.6923	1.36923	0.723077	0.861538	0.938462	0.184615	0.1	0	0	0.0384615	0.0230769	0	0.0230769	0	0.00769231	0.0230769	0	0	0.0153846	0	0	0	0	0	0	0	0	0	0	0	0	0	0	0	0
16S_GW2017_S139	2017_June_7	33.5385	18.6	15.5923	20.6385	0.661538	3.11538	7.36923	0.123077	0.184615	0.0769231	0.00769231	0	0.0230769	0.00769231	0	0.0153846	0	0.00769231	0.00769231	0.00769231	0	0.00769231	0.00769231	0.00769231	0	0	0	0	0	0	0	0	0	0	0	0	0	0
16S_GW2017_S143	2017_June_8	55.7077	19.4077	10.5385	11.9538	0.469231	1.37692	0.138462	0.0538462	0.246154	0.0384615	0.0153846	0	0.0307692	0	0	0.0230769	0	0	0	0	0	0	0	0	0	0	0	0	0	0	0	0	0	0	0	0	0	0
16S_GW2017_S147	2017_June_9	62.1385	17.1	5.68462	9.58462	1.95385	1.81538	0.138462	1.06923	0.338462	0.0461538	0	0	0	0.00769231	0.0307692	0.0153846	0.0230769	0	0.0461538	0	0	0	0	0	0.00769231	0	0	0	0	0	0	0	0	0	0	0	0	0
16S_GW2018_DK1	2018_March_1	27.4923	6.86923	43.6077	2.78462	7.96154	0.946154	0.5	0.384615	0	0.0461538	0.507692	8.73077	0.0692308	0.00769231	0	0	0	0.0384615	0.00769231	0	0.0307692	0	0	0	0	0.0153846	0	0	0	0	0	0	0	0	0	0	0	0
16S_GW2018_DK2	2018_March_2	42.7615	18.6154	8.65385	2.65385	17.1923	7.73077	0.0307692	0.8	0.223077	0.515385	0.0461538	0.138462	0.292308	0.0615385	0.0538462	0.0384615	0.0384615	0.0538462	0.00769231	0.0230769	0.00769231	0.00769231	0.0307692	0.0153846	0	0	0	0	0.00769231	0	0	0	0	0	0	0	0	0
16S_GW2018_DK3	2018_March_3	53.7154	28.6538	11.3692	2.3	1.66923	0.684615	0.0538462	0.415385	0.269231	0.2	0.3	0	0.0615385	0.153846	0.0538462	0.0153846	0.00769231	0.0153846	0.0153846	0.0153846	0.00769231	0.00769231	0	0.00769231	0	0.00769231	0	0	0	0	0	0	0	0	0	0	0	0
16S_GW2018_DK4	2018_March_4	55.3	22.7692	12.3385	2.57692	2.65385	1.22308	0.0307692	0.630769	1.50769	0.184615	0.292308	0	0.0692308	0.161538	0.115385	0.0153846	0.0384615	0.0230769	0.00769231	0.00769231	0	0.0153846	0.0153846	0	0.00769231	0	0.00769231	0	0	0	0	0	0	0.00769231	0	0	0	0
16S_GW2018_DK5	2018_March_5	55.6385	21.1385	10.3	3.33077	4.02308	2.56923	0.107692	1.11538	0.430769	0.492308	0.1	0	0.123077	0.261538	0.138462	0.0384615	0.0615385	0.0384615	0.0307692	0.00769231	0	0	0.0230769	0.0153846	0.0153846	0	0	0	0	0	0	0	0	0	0	0	0	0
16S_GW2018_DK6	2018_March_6	55.2538	20.9923	11.0923	3.04615	4.23077	2.53077	0.0307692	0.9	1.34615	0.161538	0.0230769	0	0.0307692	0.0538462	0.138462	0.0538462	0.0461538	0	0.0384615	0.00769231	0.00769231	0	0.00769231	0	0	0	0	0.00769231	0	0	0	0	0	0	0	0	0	0
16S_GW2018_DK7	2018_March_7	55.3154	13.3923	15.3	3.15385	6.84615	2.33077	0.0384615	1.05385	1.59231	0.384615	0.0153846	0	0.0846154	0.0307692	0.192308	0.0692308	0.1	0.00769231	0.0384615	0	0	0	0.0230769	0	0.0230769	0	0	0	0	0	0	0	0	0	0.00769231	0	0	0
16S_GW2018_DK8	2018_March_8	54.7846	12.6615	16.1462	2.66154	7.08462	2.7	0.00769231	1.12308	2.23077	0.0615385	0.0153846	0	0.0230769	0.00769231	0.215385	0.0615385	0.130769	0.0153846	0.00769231	0.0153846	0	0	0	0.00769231	0.00769231	0	0	0.0307692	0	0	0	0	0	0	0	0	0	0
16S_GW2018_DK9	2018_March_9	69.3385	8.36923	10.0154	2.63846	4.82308	1.68462	0.0692308	0.684615	1.85385	0.176923	0.0230769	0	0.0153846	0	0.138462	0.0692308	0.00769231	0.00769231	0.0307692	0.00769231	0.00769231	0	0.00769231	0	0	0	0	0.0307692	0	0	0	0	0	0	0	0	0	0
16S_GW2018_DK11	2018_May_2	49.3538	24.1154	14.9692	1.87692	4.19231	2.25385	1.08462	0.430769	0.0153846	0.4	0.338462	0.6	0.169231	0.0230769	0	0.0384615	0	0.0538462	0.00769231	0.0230769	0.0307692	0	0	0.00769231	0	0.00769231	0.00769231	0	0	0	0	0	0	0	0	0	0	0
16S_GW2018_DK12	2018_May_3	51.3538	21.8923	14.9	2.41538	2.80769	4.13846	0.161538	0.661538	0.0461538	0.7	0.192308	0.423077	0.161538	0.0692308	0	0.0230769	0.00769231	0.00769231	0	0	0.00769231	0	0	0.0230769	0	0	0	0	0	0	0	0	0	0.00769231	0	0	0	0
16S_GW2018_DK13	2018_May_4	41.8231	26.8	15.2154	3.73077	1.18462	6.35385	3.1	0.430769	0.284615	0.330769	0.0846154	0.184615	0.161538	0.0615385	0.0384615	0.0692308	0.0230769	0.0538462	0.0153846	0.00769231	0	0.0153846	0.0153846	0.00769231	0	0	0	0.00769231	0	0	0	0	0	0	0	0	0	0
16S_GW2018_DK14	2018_May_5	44.4538	21.8692	13.3615	5.57692	1.9	10.3077	0.946154	0.369231	0.238462	0.507692	0.0461538	0.0307692	0.107692	0.0384615	0.0153846	0.0615385	0.0307692	0.0615385	0.0153846	0.0153846	0	0.0153846	0.00769231	0	0	0.0153846	0	0.00769231	0	0	0	0	0	0	0	0	0	0
16S_GW2018_DK15	2018_May_6	45.7923	22.1308	14.7923	5.36923	1.13077	8.48462	0.930769	0.146154	0.623077	0.361538	0.0230769	0	0.0692308	0.0153846	0.00769231	0.0384615	0.0153846	0.0230769	0	0	0.00769231	0	0.00769231	0.00769231	0	0.0230769	0	0	0	0	0	0	0	0	0	0	0	0
16S_GW2018_DK16	2018_May_7	53.3231	21.3308	9.82308	3.73077	3	6.48462	0.238462	0.492308	0.707692	0.315385	0.0230769	0	0.153846	0.0615385	0.0461538	0.0461538	0.0538462	0.0692308	0.0461538	0.00769231	0	0.0153846	0	0.00769231	0	0.0153846	0	0	0	0	0	0	0	0	0	0	0	0.00769231
16S_GW2018_DK17	2018_May_8	59.3846	18.5154	8.81538	3.48462	2.36154	4.9	0.869231	0.223077	0.784615	0.276923	0.0538462	0	0.1	0.0307692	0.0153846	0.0153846	0.0461538	0.0384615	0.00769231	0	0	0	0.00769231	0	0	0.0153846	0	0	0	0.0538462	0	0	0	0	0	0	0	0
16S_GW2018_DK18	2018_May_9	63.5077	13.5846	7.18462	5.04615	0.723077	6.36154	1.74615	0.215385	0.476923	0.792308	0.0307692	0	0.153846	0.0307692	0.00769231	0.0461538	0.00769231	0.0230769	0.00769231	0.0307692	0	0	0	0.0153846	0.00769231	0	0	0	0	0	0	0	0	0	0	0	0	0
16S_GW2018_DK19	2018_September_1	44.4538	16.5231	29.5615	6.08462	0.169231	0.6	0.292308	0.246154	0	0.00769231	1.92308	0.0230769	0.0230769	0.0153846	0	0	0	0.0384615	0.0153846	0.00769231	0.00769231	0	0.00769231	0	0	0	0	0	0	0	0	0	0	0	0	0	0	0
16S_GW2018_DK20	2018_September_2	45.0615	38.3615	12.9615	1.23846	0.176923	0.376923	0.184615	0.176923	0	0.0692308	1.12308	0	0	0.176923	0	0	0	0.0307692	0.0307692	0	0.0230769	0	0	0.00769231	0	0	0	0	0	0	0	0	0	0	0	0	0	0
16S_GW2018_DK21	2018_September_3	50.0385	35.4769	8.97692	2.75385	0.553846	0.507692	0.284615	0.438462	0	0.284615	0.469231	0	0.0461538	0.1	0	0.0153846	0	0.00769231	0	0.00769231	0.0230769	0	0	0	0	0	0.0153846	0	0	0	0	0	0	0	0	0	0	0
16S_GW2018_DK22	2018_September_4	55.5385	18.2231	13.6923	5.69231	3.27692	1.34615	0.192308	1.10769	0	0.376923	0.184615	0.00769231	0.130769	0.153846	0	0.0153846	0.00769231	0	0.0230769	0	0.0307692	0	0	0	0	0	0	0	0	0	0	0	0	0	0	0	0	0
16S_GW2018_DK23	2018_September_5	47.0231	24.7692	10.4462	10.5846	3.97692	1.86923	0.0846154	0.553846	0.0461538	0.384615	0.0538462	0	0.0846154	0.0230769	0.0153846	0.0307692	0	0.0153846	0	0.00769231	0	0.0153846	0	0	0	0	0	0	0.0153846	0	0	0	0	0	0	0	0	0
16S_GW2018_DK24	2018_September_6	42.9077	13.4308	17.3077	15.0615	5.26923	3.8	0.230769	1.13846	0.0230769	0.392308	0.0615385	0	0.138462	0.0384615	0	0.0769231	0	0.0307692	0	0.0230769	0.0153846	0.0307692	0.00769231	0	0	0	0.0153846	0	0	0	0	0	0	0	0	0	0	0
16S_GW2018_DK25	2018_September_7	39.4385	16.1538	16.4615	20.1385	3.56923	2.77692	0.130769	0.876923	0.0384615	0.192308	0.0384615	0	0.0923077	0.0307692	0	0.0230769	0	0.00769231	0	0	0.0153846	0	0	0	0.00769231	0.00769231	0	0	0	0	0	0	0	0	0	0	0	0
16S_GW2018_DK26	2018_September_8	44.8923	20.2	10.4231	17.4077	2.04615	3.19231	0.115385	0.523077	0.130769	0.484615	0.107692	0.0846154	0.192308	0.0384615	0.00769231	0.0538462	0	0.0461538	0	0	0	0	0.00769231	0.0230769	0	0	0	0.00769231	0.0153846	0	0	0	0	0	0	0	0	0
16S_GW2018_DK27	2018_September_9	48.1846	16.2615	9.08462	20.4923	1.4	2.71538	0.0846154	0.546154	0.0769231	0.730769	0.0153846	0	0.207692	0.0307692	0	0.0692308	0	0.0384615	0	0	0.00769231	0	0.0230769	0	0.00769231	0	0.0153846	0	0	0	0.00769231	0	0	0	0	0	0	0
16S_GW2018_DK28	2018_November_1	41.5769	17.8923	20.5769	1.65385	14.2077	0.961538	0.0615385	0.269231	0.0307692	0.0846154	0.192308	2.27692	0.0692308	0.0384615	0	0	0	0.0230769	0.0384615	0.0153846	0.0153846	0.00769231	0	0	0.00769231	0	0	0	0	0	0	0	0	0	0	0	0	0
16S_GW2018_DK29	2018_November_2	37.0308	18.1231	16.2538	2.46154	21.5308	1.99231	0.0307692	0.407692	0.0153846	0.00769231	0.138462	1.81538	0.107692	0.0384615	0.0153846	0	0	0.0153846	0	0.00769231	0	0.00769231	0	0	0	0	0	0	0	0	0	0	0	0	0	0	0	0
16S_GW2018_DK30	2018_November_3	39.8077	18.1769	8.21538	1.96154	17.4462	11.8538	0.146154	0.953846	0.261538	0.561538	0.0153846	0.0153846	0.223077	0.0461538	0.1	0.0692308	0.00769231	0.0307692	0.0307692	0.00769231	0	0.0153846	0.00769231	0.0153846	0.0307692	0	0	0	0	0	0	0	0	0	0	0	0	0
16S_GW2018_DK31	2018_November_4	39.4385	17.4462	11.6154	2.33077	15.5923	10.9769	0.0461538	1.14615	0.546154	0.269231	0.0461538	0.0538462	0.130769	0.0692308	0.138462	0.0230769	0	0.0230769	0.0384615	0.0384615	0	0	0	0.0153846	0	0	0	0	0	0	0	0	0.0153846	0	0	0	0	0
16S_GW2018_DK32	2018_November_5	47.6692	20.0538	11.1	2.78462	8.26923	7.74615	0.0307692	0.892308	0.892308	0.146154	0.0461538	0	0.00769231	0.0153846	0.130769	0.00769231	0.00769231	0.0230769	0.0230769	0.0692308	0	0.0153846	0	0.0230769	0.0307692	0	0	0.00769231	0	0	0	0	0	0	0	0	0.00769231	0
16S_GW2018_DK33	2018_November_6	39.5692	15.1462	11.3615	1.83077	14.1308	15.0154	0.0384615	1.15385	1.06154	0.323077	0.0230769	0	0.0692308	0.0461538	0.1	0.0307692	0	0.0230769	0.0384615	0.0153846	0	0	0.0153846	0	0	0	0	0	0	0	0	0.00769231	0	0	0	0	0	0
16S_GW2018_DK34	2018_November_7	43.4692	18.6077	8.83846	1.33077	13.7692	11.8385	0.0538462	0.823077	0.738462	0.323077	0	0	0.0307692	0.0461538	0.0230769	0	0.00769231	0.0230769	0.00769231	0.0230769	0.0153846	0.00769231	0	0	0.00769231	0	0	0	0	0	0.0153846	0	0	0	0	0	0	0
16S_GW2018_DK36	2018_November_9	35.9077	27.8923	29.3692	1.84615	1.03846	0.661538	0.0692308	0.346154	0.0230769	0.0538462	2.59231	0.0230769	0.0384615	0.0846154	0	0	0	0.0153846	0.0153846	0	0.0153846	0	0	0	0	0.00769231	0	0	0	0	0	0	0	0	0	0	0	0

## Sheet: Eukaryotic taxa (%, phylum)
SRA ID	Description (year_month_station)	Diatomea	Dinoflagellata	Ciliophora	Ascomycota	Cryptophyceae_ph	Chlorophyta_ph	Ochrophyta_ph	Cnidaria	Platyhelminthes	Peronosporomycetes	Eukaryota_unclassified	Basidiomycota	Mollusca	Prymnesiophyceae	Vertebrata	Mucoromycota	Chytridiomycota	Annelida	Phragmoplastophyta	LKM15	Arthropoda	Echinodermata	Nematozoa	Tunicata	Lophophorata	Retaria	Aphelidea	Neocallimastigomycota	Amoebozoa_ph	Schizoplasmodiida
18S_GW2016_S1	2016_June_1	6.93636	46.4818	29.8273	0	0.190909	0.381818	3.34545	0	0.2	2.56364	9.68182	0	0	0	0	0.0545455	0.181818	0	0	0.154545	0	0	0	0	0	0	0	0	0	0
18S_GW2016_S3	2016_June_2	29.3727	23.2364	25.8455	0.0545455	16.4455	3.46364	0.963636	0	0.00909091	0.427273	0.0636364	0.00909091	0.0454545	0.0181818	0	0	0.0181818	0	0	0.0272727	0	0	0	0	0	0	0	0	0	0
18S_GW2016_S6	2016_June_3	63.7182	3.10909	12.3545	0.0636364	13.7	3.42727	2.76364	0	0	0.254545	0.0636364	0.0727273	0.3	0.109091	0	0	0.0363636	0	0	0.0181818	0	0	0	0	0	0	0.00909091	0	0	0
18S_GW2016_S9	2016_June_4	67.0182	5.89091	6.67273	0.0545455	14.0455	1.86364	4	0	0	0.0272727	0.318182	0	0.0181818	0.0818182	0.00909091	0	0	0	0	0	0	0	0	0	0	0	0	0	0	0
18S_GW2016_S12	2016_June_5	49.2364	16.5364	16.4818	0	13.9545	2.31818	1.2	0	0	0.0545455	0.154545	0	0.00909091	0.0545455	0	0	0	0	0	0	0	0	0	0	0	0	0	0	0	0
18S_GW2016_S16	2016_June_6	60.9091	33.7364	1.3	0.00909091	0.0818182	1.5	0.118182	0	0	0.0818182	2.14545	0	0.109091	0.00909091	0	0	0	0	0	0	0	0	0	0	0	0	0	0	0	0
18S_GW2016_S20	2016_June_7	78.4818	17.0455	0.5	0.0181818	0.0545455	3.21818	0.118182	0	0	0.136364	0.363636	0	0.0272727	0	0	0	0	0.0363636	0	0	0	0	0	0	0	0	0	0	0	0
18S_GW2016_S24	2016_June_8	40.8727	47.8182	7.5	0.00909091	0.00909091	2.47273	0.727273	0	0	0.163636	0.363636	0	0	0.0636364	0	0	0	0	0	0	0	0	0	0	0	0	0	0	0	0
18S_GW2016_S27	2016_June_9	56.9909	29.8273	1.06364	0.0363636	0.0272727	4.49091	0.254545	0	0	0.109091	0.136364	0	0	0.0272727	7.03636	0	0	0	0	0	0	0	0	0	0	0	0	0	0	0
18S_GW2016_S31	2016_August_1	10.2545	1.49091	20.1818	45.5545	2.60909	13.0273	0.327273	0	0	0.163636	0.00909091	4.95455	1.29091	0	0.118182	0	0.0181818	0	0	0	0	0	0	0	0	0	0	0	0	0
18S_GW2016_S33	2016_August_2	10.0909	0.736364	13.9091	58.9	0.272727	9.65455	0.536364	0	0	3.8	0.0636364	1.89091	0	0	0.00909091	0	0	0	0.109091	0	0	0	0	0	0	0	0.0272727	0	0	0
18S_GW2016_S35	2016_August_3	19.9727	31.8545	12.2	20.4818	0.354545	8.2	0.863636	0	0	3.60909	1.25455	0.127273	0.8	0.0272727	0.0181818	0.0181818	0	0.00909091	0.190909	0	0	0.00909091	0	0	0.00909091	0	0	0	0	0
18S_GW2016_S38	2016_August_4	60.5727	29.0818	1.28182	0.136364	0.0272727	0.00909091	2.05455	0.190909	0	6.61818	0	0.0272727	0	0	0	0	0	0	0	0	0	0	0	0	0	0	0	0	0	0
18S_GW2016_S41	2016_August_5	32.6273	60.4909	0.945455	0.190909	0.0181818	0.145455	0.190909	2.23636	1.96364	0.0363636	0.00909091	0.00909091	0.0272727	0	0	0	0	0.0181818	0	0	1.09091	0	0	0	0	0	0	0	0	0
18S_GW2016_S45	2016_August_6	49.2	17.8455	3.31818	17.6727	0.00909091	3	1.01818	6.29091	0	0.8	0	0.1	0	0.354545	0.272727	0	0	0	0.0454545	0	0	0	0	0	0.0727273	0	0	0	0	0
18S_GW2016_S49	2016_August_7	57.1818	38.6	1.31818	0	0	0.918182	0.218182	0.0727273	0	1	0.172727	0	0.263636	0.1	0.0272727	0	0	0	0	0	0.00909091	0.0363636	0	0	0.0818182	0	0	0	0	0
18S_GW2016_S53	2016_August_8	35.1909	47.1636	6.29091	2.7	0	0.6	0.436364	4.40909	0	1.92727	0.127273	0.290909	0.418182	0.145455	0.0363636	0	0	0	0	0	0.1	0.0272727	0	0.118182	0.0181818	0	0	0	0	0
18S_GW2016_S57	2016_August_9	31.3364	26.8636	5.91818	2.63636	0	0.154545	0.527273	30.0273	0	2.15455	0.209091	0.0636364	0	0.0818182	0.00909091	0	0.0181818	0	0	0	0	0	0	0	0	0	0	0	0	0
18S_GW2016_S61	2016_November_1	10.3545	0.436364	45.4091	16.9727	6.07273	2.28182	1.04545	0.00909091	0	4.97273	0.109091	11.1909	0.0363636	0	0	0.972727	0.136364	0	0	0	0	0	0	0	0	0	0	0	0	0
18S_GW2016_S63	2016_November_2	21.0455	4.70909	4.64545	36.5727	1.23636	11.0636	1.25455	0	0	0.818182	0.145455	16.7818	0	0.0909091	0.145455	1	0.0181818	0	0	0.472727	0	0	0	0	0	0	0	0	0	0
18S_GW2016_S66	2016_November_3	55.3909	7.31818	13.5273	8.04545	6.42727	3.80909	2.07273	0.00909091	0	0.127273	0.0363636	2.24545	0.390909	0.490909	0.0272727	0.0272727	0	0	0.0454545	0.00909091	0	0	0	0	0	0	0	0	0	0
18S_GW2016_S69	2016_November_4	14.7182	26.4182	42.3545	2.40909	9.89091	0.127273	1.32727	0	0.00909091	0.0727273	1.59091	0.3	0.309091	0.254545	0.190909	0	0	0.00909091	0	0	0	0	0	0.0181818	0	0	0	0	0	0
18S_GW2016_S72	2016_November_5	33.5455	22.3182	16.8909	7.24545	8.90909	3.35455	4.51818	0	0	0.0636364	1.16364	0.454545	0	1.51818	0.0181818	0	0	0	0	0	0	0	0	0	0	0	0	0	0	0
18S_GW2016_S75	2016_November_6	28.0727	22.7909	26.6273	3.55455	11.2182	2.90909	0.972727	0.0181818	0	0.0727273	0.463636	1.40909	0.00909091	1.21818	0.318182	0	0	0	0.272727	0	0	0	0	0	0.0727273	0	0	0	0	0
18S_GW2016_S79	2016_November_7	24.1545	30.6545	2.95455	0	1.7	0	1.43636	37.6545	0	1.32727	0.118182	0	0	0	0	0	0	0	0	0	0	0	0	0	0	0	0	0	0	0
18S_GW2016_S83	2016_November_8	23.4455	42.8727	20.7273	0.545455	4.62727	0.518182	2	0.581818	0.0272727	0.3	0.745455	0.636364	0.445455	1.30909	0.654545	0.272727	0	0.190909	0	0	0	0	0	0.0909091	0.00909091	0	0	0	0	0
18S_GW2016_S87	2016_November_9	22.1364	42.3273	7.89091	4.56364	4.56364	0.363636	1.29091	13.3818	0	0.172727	0.654545	1.40909	0.0727273	0.790909	0.245455	0.0454545	0	0	0.0636364	0.0272727	0	0	0	0	0	0	0	0	0	0
18S_GW2017_S91	2017_February_1	39.7818	35.6818	19.6818	0.0727273	0.836364	2.08182	1.53636	0	0.0181818	0.190909	0.0272727	0.00909091	0	0.0363636	0	0	0.0363636	0	0	0	0	0	0	0	0	0.00909091	0	0	0	0
18S_GW2017_S93	2017_February_2	74.8636	8.43636	4.61818	0.0545455	0.0363636	9.1	1.52727	0.00909091	0	0.763636	0.109091	0.154545	0.3	0.0272727	0	0	0	0	0	0	0	0	0	0	0	0	0	0	0	0
18S_GW2017_S96	2017_February_3	47.4455	31.9	18.4455	0	0.354545	0.281818	0.454545	0	0	0.245455	0.00909091	0	0.772727	0.0545455	0.0181818	0	0.00909091	0	0.00909091	0	0	0	0	0	0	0	0	0	0	0
18S_GW2017_S99	2017_February_4	51.7273	33.5818	12.7545	0	0.0363636	0.0181818	0.372727	0	0	0.109091	0	0	1.39091	0.00909091	0	0	0	0	0	0	0	0	0	0	0	0	0	0	0	0
18S_GW2017_S102	2017_February_5	37.4636	24.4364	36.2636	0	0.418182	0.0818182	0.381818	0	0	0.363636	0.145455	0	0.390909	0.0545455	0	0	0	0	0	0	0	0	0	0	0	0	0	0	0	0
18S_GW2017_S105	2017_February_6	33.6545	28.5091	34.5455	0	0.745455	0.136364	1.04545	0	0	0.2	0.481818	0	0.445455	0.227273	0.00909091	0	0	0	0	0	0	0	0	0	0	0	0	0	0	0
18S_GW2017_S109	2017_February_7	41.9727	29.7727	22.0182	0.0272727	2.35455	0.218182	1.21818	0	0	0.0636364	1.19091	0	0.154545	0.690909	0.163636	0	0	0	0	0	0	0.154545	0	0	0	0	0	0	0	0
18S_GW2017_S113	2017_February_8	44.0091	35.4545	15.1818	0	1.86364	0.0727273	0.872727	0	0	0.0727273	1.81818	0	0.336364	0.309091	0	0	0	0	0	0	0	0.00909091	0	0	0	0	0	0	0	0
18S_GW2017_S117	2017_February_9	45.9455	38.9273	10.4455	0	0.527273	0.127273	0.536364	2.49091	0	0.0454545	0.663636	0	0.118182	0.154545	0	0	0	0	0	0	0	0.00909091	0	0.00909091	0	0	0	0	0	0
18S_GW2017_S121	2017_June_1	85.8455	10.5727	1.03636	0	0.945455	0.0272727	0.318182	0	0	0.0909091	1.09091	0	0	0	0	0.0272727	0.00909091	0	0	0	0	0	0	0	0	0	0	0.0363636	0	0
18S_GW2017_S123	2017_June_2	29.4545	32.4273	30.6455	0.0272727	3.6	2.7	0.781818	0	0	0.0272727	0.145455	0.00909091	0.0363636	0.109091	0	0	0	0.0363636	0	0	0	0	0	0	0	0	0	0	0	0
18S_GW2017_S126	2017_June_3	51.9	12.0182	34.3455	0	0.654545	0.445455	0.1	0	0	0.0181818	0.327273	0.00909091	0.0727273	0.0818182	0.0272727	0	0	0	0	0	0	0	0	0	0	0	0	0	0	0
18S_GW2017_S129	2017_June_4	47.6455	19.4545	22.5455	0.0545455	7.38182	1.62727	0.836364	0	0	0.0636364	0.0636364	0	0.00909091	0.209091	0.0363636	0	0	0.0272727	0	0	0.00909091	0	0	0.0181818	0.0181818	0	0	0	0	0
18S_GW2017_S132	2017_June_5	37.2273	18.7273	36.4273	0	4.55455	1.39091	0.936364	0	0	0.0363636	0.0636364	0.0545455	0.127273	0.336364	0.0545455	0	0	0.0363636	0	0	0	0	0	0.0272727	0	0	0	0	0	0
18S_GW2017_S135	2017_June_6	27.2818	27.8182	35.2364	0	2.38182	5.15455	0.290909	0.0272727	0	0.0272727	0.0181818	0.00909091	0	0.518182	0	0	0	1.23636	0	0	0	0	0	0	0	0	0	0	0	0
18S_GW2017_S139	2017_June_7	30.6364	16.5909	13.4182	1.07273	11.8545	21	5.24545	0	0	0	0	0.00909091	0	0.172727	0	0	0	0	0	0	0	0	0	0	0	0	0	0	0	0
18S_GW2017_S143	2017_June_8	36.5182	26.2182	15.5818	1.28182	2.80909	14.2818	2.68182	0	0	0	0.172727	0.00909091	0	0.445455	0	0	0	0	0	0	0	0	0	0	0	0	0	0	0	0
18S_GW2017_S147	2017_June_9	43.3273	40.1	12.8727	0	0.672727	1.26364	0.481818	0	0	0.0545455	0.890909	0	0	0.290909	0	0	0	0.00909091	0.0272727	0	0	0	0	0.00909091	0	0	0	0	0	0
18S_GW2018_DK1	2018_March_1	37.5	2.98182	3.71818	1.39091	1.40909	2.90909	38.9273	0	9.1	1.27273	0.154545	0.363636	0	0	0	0	0.0545455	0	0.00909091	0.0363636	0	0	0.163636	0	0	0	0.00909091	0	0	0
18S_GW2018_DK2	2018_March_2	73.3182	1.92727	1.39091	1.97273	0.381818	13.5636	3.4	0	0.00909091	2.42727	0.0272727	0.272727	0	0.0181818	0	0.00909091	0.281818	0	0.709091	0.281818	0	0	0	0	0	0	0.00909091	0	0	0
18S_GW2018_DK3	2018_March_3	68.4364	6.63636	3.74545	3.05455	3.06364	5.56364	5.62727	0	0	1.28182	0.245455	0.7	0.109091	0.127273	0.0181818	0	0.172727	0.0727273	0.872727	0.190909	0	0.00909091	0	0.00909091	0	0.0454545	0.0181818	0	0	0
18S_GW2018_DK4	2018_March_4	20.6091	64.4545	7.94545	0.127273	0.390909	0.690909	2.52727	0	0	0.890909	0.0818182	0.0545455	1.73636	0.236364	0	0	0	0.109091	0.127273	0.00909091	0	0	0	0.00909091	0	0	0	0	0	0
18S_GW2018_DK5	2018_March_5	39.5273	53.1818	5.15455	0.00909091	0.463636	0.272727	0.636364	0	0	0.1	0.109091	0	0.245455	0.209091	0	0	0.0454545	0	0.0454545	0	0	0	0	0	0	0	0	0	0	0
18S_GW2018_DK6	2018_March_6	52.4909	35.9455	5.81818	0.863636	0.281818	0.836364	1.20909	0	0	0.2	0.154545	0.0818182	1.18182	0.418182	0	0	0.236364	0.0181818	0.263636	0	0	0	0	0	0	0	0	0	0	0
18S_GW2018_DK7	2018_March_7	19.3364	72.4545	7.15455	0.0181818	0.00909091	0.172727	0.2	0	0	0.0727273	0.00909091	0.0727273	0.218182	0.154545	0	0	0.0818182	0	0.0454545	0	0	0	0	0	0	0	0	0	0	0
18S_GW2018_DK8	2018_March_8	28.6636	66.3545	1.32727	0.0272727	0.0181818	0.0909091	0.1	0	0	0.181818	0.127273	0.00909091	0.4	0.0272727	0	0	2.56364	0.0636364	0.0454545	0	0	0	0	0	0	0	0	0	0	0
18S_GW2018_DK9	2018_March_9	20.7091	73.5182	2.87273	0.290909	0.0727273	0.3	0.381818	0	0	0.181818	0.227273	0.1	0.909091	0.172727	0.0636364	0	0.127273	0.0272727	0.0454545	0	0	0	0	0	0	0	0	0	0	0
18S_GW2018_DK10	2018_May_1	38.0636	2.61818	5.5	2.41818	13.3727	10.2182	13.2091	0	0	1.60909	11.4364	0.709091	0.172727	0	0.0545455	0	0.0181818	0	0.00909091	0.563636	0	0	0	0	0	0	0	0.0272727	0	0
18S_GW2018_DK11	2018_May_2	34.1091	6.90909	7.80909	8.17273	7.39091	5.8	22.8	0	0	1.3	0.145455	0.672727	0.00909091	0	0	4.58182	0.0272727	0.0181818	0.0545455	0.118182	0.0272727	0	0.0181818	0	0	0.0272727	0	0	0	0.00909091
18S_GW2018_DK12	2018_May_3	12.0364	14.3909	57.4818	2.43636	7.44545	2.00909	1.50909	0	0	0.263636	0.254545	0.654545	0.127273	0.0727273	0.00909091	0	0.0181818	0.881818	0.0909091	0.109091	0.209091	0	0	0	0	0	0	0	0	0
18S_GW2018_DK13	2018_May_4	3.86364	29.3	49.8545	3.17273	5.77273	3.14545	1.45455	0.0454545	0	0	0.336364	1.09091	0.445455	0.481818	0.0636364	0	0	0.681818	0.109091	0	0	0.118182	0	0.0545455	0.00909091	0	0	0	0	0
18S_GW2018_DK14	2018_May_5	11.4545	49.3455	19.3727	1.18182	5.50909	1.01818	0.854545	0	6.88182	0.0454545	0.172727	2.26364	1.38182	0.190909	0	0.0181818	0	0.0909091	0.0545455	0.0181818	0.00909091	0.1	0.00909091	0	0	0	0	0	0.0272727	0
18S_GW2018_DK15	2018_May_6	20.2727	52.5182	12.6727	0.972727	7.9	0.918182	1.68182	0	0	0.236364	1.03636	1.11818	0.336364	0.109091	0	0	0.00909091	0	0.163636	0.0181818	0	0	0.0363636	0	0	0	0	0	0	0
18S_GW2018_DK16	2018_May_7	12.6455	84.3909	0.890909	0	0.727273	0	0.6	0	0	0.290909	0.445455	0	0	0	0	0	0	0	0	0.00909091	0	0	0	0	0	0	0	0	0	0
18S_GW2018_DK17	2018_May_8	19.2909	40.6273	28.7091	0.0727273	6.35455	0.0818182	1.2	0	0	0.0909091	3.4	0.0181818	0	0	0	0.00909091	0.00909091	0	0	0	0	0	0.136364	0	0	0	0	0	0	0
18S_GW2018_DK18	2018_May_9	30.0182	57.0636	5.40909	0	3.44545	0	2.12727	0	0	0.418182	1.33636	0	0	0	0	0.163636	0.0181818	0	0	0	0	0	0	0	0	0	0	0	0	0
18S_GW2018_DK28	2018_November_1	11.7727	0.790909	40.7818	0	0.0454545	0.218182	0.390909	0	39.5182	3.74545	2.40909	0	0	0	0	0	0.181818	0	0	0.145455	0	0	0	0	0	0	0	0	0	0
18S_GW2018_DK29	2018_November_2	32.9	14.2636	39.6636	0	0.354545	0.218182	0.9	1.09091	0	9.66364	0.672727	0.1	0	0	0	0	0.0909091	0	0	0.0818182	0	0	0	0	0	0	0	0	0	0
18S_GW2018_DK30	2018_November_3	22.9545	16.1909	58.0273	0	0.4	0	0.445455	0	0.00909091	1.83636	0.136364	0	0	0	0	0	0	0	0	0	0	0	0	0	0	0	0	0	0	0
18S_GW2018_DK31	2018_November_4	30.9727	52.1364	12.7091	0	0.381818	0.0181818	1.27273	0.263636	0	0.945455	0.927273	0.363636	0	0	0	0	0	0	0	0	0	0	0	0	0	0.00909091	0	0	0	0
18S_GW2018_DK32	2018_November_5	27.9	59.1636	5.5	0	3.60909	0.00909091	1.13636	0.190909	0	1.34545	1.14545	0	0	0	0	0	0	0	0	0	0	0	0	0	0	0	0	0	0	0
18S_GW2018_DK33	2018_November_6	23.2636	40.6364	18.0727	0	13.7636	0.00909091	1.13636	1.51818	0	0.145455	1.43636	0.00909091	0	0	0	0	0	0	0	0	0	0	0	0	0	0.00909091	0	0	0	0
18S_GW2018_DK35	2018_November_8	10.0909	62.9636	6.79091	0.581818	9.04545	0.1	1.57273	0	6.15455	0.0363636	0.163636	2.38182	0	0.00909091	0	0	0.0818182	0	0.0272727	0	0	0	0	0	0	0	0	0	0	0
18S_GW2018_DK36	2018_November_9	32.2182	59.4182	4.65455	0	1.73636	0	0.172727	0.172727	0.663636	0.681818	0.281818	0	0	0	0	0	0	0	0	0	0	0	0	0	0	0	0	0	0	0

## Sheet: Prokaryotic OTUs (%)
OTUs	Domain	Phylum	Class	Order	Family	Genus	S1	S3	S6	S9	S12	S16	S20	S24	S27	S31	S33	S35	S38	S41	S45	S49	S53	S57	S61	S63	S66	S69	S72	S75	S79	S83	S87	S91	S93	S96	S99	S102	S105	S109	S113	S117	S121	S123	S126	S129	S132	S135	S139
Prokaryotic OTU1	Bacteria	Proteobacteria	Alphaproteobacteria	SAR11_clade	Clade_I	Clade_Ia	0	3.98462	10.4462	14.2615	13.8769	20.1308	23.3	20.8	21.7	7.89231	6.45385	13.8077	23.5462	30.5538	30.8923	31.6538	27.8308	30.2	0.0615385	0.0923077	3.46923	6.01538	6.79231	9.75385	6.15385	6.31538	10.5692	0.276923	0.207692	2.23846	1.45385	6.80769	6.06154	13.6923	15.8154	11.0308	0.207692	0.4	6.49231	4.57692	6.2	3.63846	1.46154
Prokaryotic OTU2	Bacteria	Verrucomicrobiota	Verrucomicrobiae	Verrucomicrobiales	Verrucomicrobiales_unclassified	Verrucomicrobiales_unclassified	0	0	0	0.00769231	0.0153846	0.0461538	0.0307692	0.0307692	0.0153846	0	0.0538462	0.0538462	0.230769	0.0692308	0.0384615	0	0	0.00769231	0	0	0.0307692	0.0615385	0.115385	0.0307692	0.0615385	0.130769	0.0615385	1.12308	9.58462	46.7769	51.5769	48.9846	47.7692	34.1077	29.2769	47.9077	0.576923	16.4462	5.86923	0.715385	0.907692	1.23846	3.34615
Prokaryotic OTU3	Bacteria	Proteobacteria	Gammaproteobacteria	Alteromonadales	Pseudoalteromonadaceae	Pseudoalteromonas	0	0.0307692	0	0.00769231	0.0307692	0.00769231	0.00769231	0.0153846	0.0153846	0	0	0	0	0.0153846	0	0	0.0153846	0	0	0.376923	27.5769	0	41.5462	37.2538	5.70769	41.3615	19.1	0	0	0.0846154	0.0769231	0.461538	1.78462	0	0.00769231	0.00769231	0	0	0.00769231	0.123077	0.00769231	0.315385	0
Prokaryotic OTU4	Bacteria	Proteobacteria	Alphaproteobacteria	Rhodobacterales	Rhodobacteraceae	Rhodobacteraceae_unclassified	0	0.369231	1.9	3.56923	3.97692	3.37692	2.66154	2.02308	3.27692	0	0	0	0.0307692	0.0230769	0	0.0153846	0.00769231	0.0153846	0	0	0	0.0307692	0	0	0	0	0	1.19231	0.692308	4.01538	3.03077	4.7	4.38462	4.95385	4.93846	3.73846	0.2	4.66154	19.9615	16.9462	12.6769	24.7154	12.7
Prokaryotic OTU5	Bacteria	Proteobacteria	Gammaproteobacteria	Pseudomonadales	Moraxellaceae	Psychrobacter	0	0.00769231	0	0.0153846	0	0	0.00769231	0.361538	0.0538462	0.00769231	3.53077	6.84615	9.37692	0.00769231	0.0230769	0	0	0	3.65385	11.4385	9.5	34.3231	9.44615	10.0846	29.7385	12.2846	35.9308	0	0.00769231	0.0153846	0	0	0.00769231	0	0	0	0.746154	11.4	0.261538	0.1	0.0153846	6.36923	0.0230769
Prokaryotic OTU6	Bacteria	Actinobacteriota	Acidimicrobiia	Actinomarinales	Actinomarinaceae	Candidatus_Actinomarina	0	1.46154	3.82308	7.75385	6.42308	9.23077	11.9692	4.31538	11.4077	0.00769231	0.0230769	0.307692	0.376923	0.538462	0.0538462	0.176923	0.138462	0.115385	0	0	0.253846	0.376923	0.353846	0.115385	0.215385	0.561538	0.184615	0	0.0230769	0.223077	0.153846	0.323077	0.723077	2.05385	1.80769	1.50769	0.0307692	0.330769	2.76923	3.15385	3.91538	5.95385	11.6385
Prokaryotic OTU7	Bacteria	Cyanobacteria	Cyanobacteriia	Synechococcales	Cyanobiaceae	Synechococcus_CC9902	0	0.0615385	0.292308	0.592308	1.59231	2.7	2.50769	12.9462	6.07692	0.0307692	0.2	0.792308	0.792308	7.73846	9.53077	14.1769	14.4	13.1769	0.00769231	0.00769231	0.138462	0.776923	0.138462	0.207692	0.261538	0.284615	0.9	0	0	0	0.0384615	0	0.0230769	0.0461538	0.0230769	0.0461538	0	0.00769231	0	0.0384615	0.0461538	0.1	0.330769
Prokaryotic OTU8	Bacteria	Bacteroidota	Bacteroidia	Flavobacteriales	Flavobacteriaceae	Flavobacteriaceae_unclassified	0.00769231	0.953846	1.70769	2.38462	2.43077	1.05385	0.723077	0.253846	0.2	0.176923	0.0230769	0.1	0.146154	0.115385	0.0307692	0.00769231	0	0	0	0.00769231	0.384615	0.315385	0.253846	0.161538	0.176923	0.0846154	0	3.77692	2.17692	1.23077	0.338462	1.7	1.05385	0.369231	0.261538	0.184615	2.61538	2.62308	4.00769	5.00769	4.95385	2.08462	0.723077
Prokaryotic OTU9	Bacteria	Proteobacteria	Gammaproteobacteria	SAR86_clade	SAR86_clade_fa	SAR86_clade_ge	0	0.0538462	0.446154	3.43846	2.51538	6.27692	7.11538	3.57692	6.32308	0.0307692	0.0461538	0.423077	0.753846	2.67692	4.63846	2.72308	5.63846	7.73077	0	0	0.0461538	0.446154	0.153846	0.0923077	0.0538462	0.146154	0.246154	0	0	0.115385	0.1	0.784615	0.653846	1.56154	2.32308	0.823077	0	0.0153846	1.47692	1.96923	2.44615	0.869231	1.07692
Prokaryotic OTU10	Bacteria	Actinobacteriota	Actinobacteria	Micrococcales	Microbacteriaceae	Microbacteriaceae_unclassified	0.246154	1.44615	1.73846	2.26923	3.39231	2.97692	1.9	3.64615	1.96923	3.51538	2.91538	2.69231	0.753846	0.923077	0.246154	0.907692	0.253846	0.4	1.48462	0.107692	0.338462	0.269231	0.0615385	0.0538462	0.0923077	0.0153846	0	0.676923	4.76923	1.41538	1.78462	0.415385	0.176923	0.0923077	0.0461538	0.0692308	5.88462	15.5	4.64615	2.84615	2.63846	0.807692	0.953846
Prokaryotic OTU11	Bacteria	Actinobacteriota	Acidimicrobiia	Actinomarinales	Actinomarinaceae	Candidatus_Actinomarina	0	0.0846154	0.346154	0.946154	0.715385	0.938462	0.923077	0.338462	1.16154	0.0230769	0.00769231	0.261538	0.176923	0.4	0.0153846	0.146154	0.107692	0.223077	0	0	0.715385	0.953846	1.10769	0.569231	0.661538	2.19231	0.607692	0	0	0	0	0.0153846	0.0153846	0.0230769	0.0769231	0.0461538	0	0	0.0461538	0.0461538	0.0461538	0.0846154	0.161538
Prokaryotic OTU12	Bacteria	Proteobacteria	Alphaproteobacteria	Rhodobacterales	Rhodobacteraceae	Rhodobacteraceae_unclassified	0	0.00769231	0.0692308	0.684615	0.592308	1.4	1.30769	1.09231	1.28462	0	0	0	0.0230769	0.0230769	0	0	0.0230769	0	0	0	0.292308	0	0.453846	0.223077	0.0153846	0.492308	0.0384615	0.0230769	0.0384615	1.07692	1.49231	3.74615	4.32308	9.26154	10.8	6.92308	0	0.00769231	0.761538	1.72308	1.63077	0.761538	0.146154
Prokaryotic OTU13	Bacteria	Proteobacteria	Alphaproteobacteria	Rhodobacterales	Rhodobacteraceae	Rhodobacteraceae_unclassified	0	0	0.00769231	0	0.0384615	0.0153846	0.00769231	0.0153846	0.00769231	0	0	0	0	0	0	0	0	0	0	0	0.0384615	0	0.0307692	0	0.538462	0	0	11.3154	13.6308	2.03846	0.615385	0.215385	0.0615385	0.0230769	0	0.00769231	0	0.0230769	0.0461538	0.5	0.2	0.115385	0.146154
Prokaryotic OTU14	Bacteria	Proteobacteria	Alphaproteobacteria	Rhodobacterales	Rhodobacteraceae	Rhodobacteraceae_unclassified	0	0.130769	0.592308	1.71538	1.71538	1.42308	1.41538	0.961538	1.45385	0.0307692	0.00769231	0.8	0.646154	4.06923	0.753846	0.892308	1.23846	1.20769	0	0	0.369231	1.16923	0.384615	0.146154	0.292308	0.207692	0.1	0	0	0	0	0	0	0.0153846	0	0.00769231	0	0.0153846	0.0230769	0.00769231	0.0461538	0.0153846	0
Prokaryotic OTU15	Bacteria	Actinobacteriota	Actinobacteria	Micrococcales	Microbacteriaceae	Microbacteriaceae_unclassified	0.8	1.91538	2.49231	1.15385	1.53077	0.807692	0.746154	1.18462	0.853846	5.76154	6	5.21538	6.05385	3.96154	2.44615	4.00769	0.707692	1.63077	1.78462	0.0769231	0.146154	0.0230769	0.0153846	0	0.0230769	0.00769231	0	1.63846	2.71538	0.961538	1.15385	0.207692	0.0923077	0.0461538	0.0230769	0.1	3.72308	11.9615	2.77692	0.369231	0.207692	0.476923	0.346154
Prokaryotic OTU16	Bacteria	Proteobacteria	Alphaproteobacteria	Rhodobacterales	Rhodobacteraceae	Rhodobacteraceae_unclassified	0	4.11538	3.53846	1.6	1.95385	0.923077	0.546154	0.507692	0.723077	0.807692	0.261538	0.253846	0.0461538	0.0461538	0.0230769	0.0230769	0	0	0.107692	1.03077	1.9	0.592308	0.0846154	0.0846154	0.130769	0	0.00769231	0	0.0384615	0.107692	0.0615385	0.0230769	0.0615385	0.0230769	0.0461538	0.0923077	1.66154	3.89231	2.09231	0.253846	0.169231	0.123077	0.123077
Prokaryotic OTU17	Bacteria	Bacteroidota	Bacteroidia	Flavobacteriales	Flavobacteriaceae	Flavobacterium	0	0.00769231	0	0	0	0	0	0	0	0	0	0	0	0	0	0	0	0	0.646154	7.19231	0.376923	0	0	0	0	0	0	35.3769	28.4077	1.12308	0.0615385	0.00769231	0	0	0	0.00769231	0	0	0	0	0	0	0
Prokaryotic OTU18	Bacteria	Proteobacteria	Alphaproteobacteria	Alphaproteobacteria_unclassified	Alphaproteobacteria_unclassified	Alphaproteobacteria_unclassified	0	1.13846	3.02308	3.55385	2.16154	2.63846	2.90769	2.16154	2.83077	3.15385	0.407692	1.33846	0.576923	1.20769	0.330769	0.446154	0.430769	0.538462	0	0.00769231	0.546154	0.653846	0.661538	0.915385	0.161538	0.238462	0.8	0	0	0	0	0	0	0.00769231	0.0153846	0.0153846	0.0692308	0.0461538	0.238462	0.0538462	0.0307692	0.0153846	0.00769231
Prokaryotic OTU19	Bacteria	Cyanobacteria	Cyanobacteriia	Synechococcales	Cyanobiaceae	Cyanobiaceae_unclassified	0	0.323077	1.26154	1.83077	2.09231	1.45385	1.39231	1.51538	1.73846	0.3	3.75385	7.84615	5.26154	5.13077	2.36923	3.2	1.12308	1.27692	0	0	0.0307692	0.153846	0.0230769	0.0461538	0.138462	0.0461538	0.169231	0.00769231	0	0	0.00769231	0	0	0	0	0	0	0	0.0153846	0.00769231	0	0.0153846	0
Prokaryotic OTU20	Bacteria	Proteobacteria	Gammaproteobacteria	Cellvibrionales	Halieaceae	OM60(NOR5)_clade	0	0.169231	0.346154	0.984615	1.31538	1.24615	1.01538	1.26154	0.838462	0.00769231	0.138462	0.423077	0.461538	1.66154	2.81538	3.86154	2.72308	1.09231	0	0.00769231	0.0461538	0.607692	0.0846154	0.0692308	0.215385	0.138462	0.0923077	0	0.00769231	0.115385	0.146154	0.138462	0.176923	0.5	0.315385	0.453846	0.00769231	0.246154	1.95385	1.81538	1.43846	3.4	4.93846
Prokaryotic OTU21	Bacteria	Cyanobacteria	Cyanobacteriia	Synechococcales	Cyanobiaceae	Cyanobium_PCC-6307	12.2462	11.6077	4.35385	0.407692	0.276923	0.0307692	0.0538462	0.0384615	0.0769231	1.74615	0.0461538	0.3	0.530769	0.507692	0.192308	0.361538	0.0230769	0.0384615	0	0	0	0	0	0	0	0	0	0	0.00769231	0	0	0	0	0	0	0	2.37692	0.0846154	0	0.00769231	0.0307692	0	0
Prokaryotic OTU22	Bacteria	Bacteroidota	Bacteroidia	Flavobacteriales	Flavobacteriaceae	NS5_marine_group	0	0.215385	0.553846	1.13077	1.23077	0.776923	0.738462	0.246154	0.423077	0.0384615	0.0230769	0.4	0.446154	1.05385	0.261538	0.5	0.407692	0.361538	0	0.0153846	0.653846	0.446154	0.384615	0.307692	0.223077	0.184615	0.2	0	0.0307692	0.169231	0.0846154	0.246154	0.215385	0.453846	0.538462	0.338462	0.353846	0.492308	1.20769	1.23077	1.64615	1.10769	0.876923
Prokaryotic OTU23	Bacteria	Proteobacteria	Alphaproteobacteria	SAR11_clade	Clade_II	Clade_II_ge	0	0.361538	0.907692	1.31538	1.56923	2.2	2.17692	2.05385	1.89231	0.130769	0.192308	0.6	2.51538	3.65385	5.25385	4.34615	7.25385	7.73077	0	0.0307692	0.107692	0.261538	0.307692	0.323077	0.469231	0.530769	0.592308	0.0307692	0.0307692	0.138462	0.107692	0.453846	0.492308	1.00769	1.20769	0.884615	0	0.0307692	0.953846	0.5	0.776923	0.561538	0.169231
Prokaryotic OTU24	Bacteria	Proteobacteria	Alphaproteobacteria	Rhodobacterales	Rhodobacteraceae	Rhodobacteraceae_unclassified	0	0.0153846	0.0230769	0.169231	0.246154	0.184615	0.0538462	0.0461538	0.0615385	0	0	0.00769231	0	0	0	0	0	0	0	0.0461538	0.192308	0	0.276923	0.323077	0.353846	0.623077	0.123077	1.27692	2.00769	2.49231	1.64615	0.738462	0.615385	0.276923	0.207692	0.207692	0	0.0461538	0.261538	2.36923	1.47692	0.653846	0.692308
Prokaryotic OTU25	Bacteria	Bacteroidota	Bacteroidia	Flavobacteriales	Flavobacteriales_unclassified	Flavobacteriales_unclassified	0	6.24615	4.51538	2.65385	1.48462	0.161538	0.0846154	0	0.0153846	2.15385	0.138462	0.2	0.0769231	0.0692308	0.0230769	0.0153846	0	0	0	0	0.2	0.00769231	0.0153846	0	0.00769231	0.00769231	0	0	0	0	0	0	0	0	0	0	1.03846	0.476923	0.707692	0.0461538	0.0692308	0.0307692	0.00769231
Prokaryotic OTU26	Bacteria	Verrucomicrobiota	Verrucomicrobiae	Verrucomicrobiales	Verrucomicrobiales_unclassified	Verrucomicrobiales_unclassified	0	0.00769231	0.0538462	0.415385	0.561538	0.553846	0.830769	0.738462	0.546154	0	0	0	0.207692	0.546154	0.476923	0.707692	0.884615	0.0384615	0	0	0	0	0.00769231	0	0	0	0	0	0	0	0.0153846	0.0384615	0.0538462	0.230769	0.415385	0.330769	0	0	0.353846	2.69231	3.13846	2.74615	4.66923
Prokaryotic OTU27	Bacteria	Proteobacteria	Alphaproteobacteria	Rhodobacterales	Rhodobacteraceae	Ascidiaceihabitans	0	0.0153846	0.223077	0.530769	0.592308	0.646154	0.707692	0.646154	0.823077	0	0	0.0307692	0.0615385	0.423077	0.107692	0.238462	0.784615	0.584615	0	0.00769231	0.0153846	0.276923	0.00769231	0.0153846	0.0307692	0.0153846	0.0307692	0.00769231	0.0153846	0.123077	0.2	0.246154	0.361538	1.01538	0.992308	0.961538	0.0153846	0.123077	1.7	2.26923	3.23846	2.18462	0.623077
Prokaryotic OTU28	Bacteria	Bacteroidota	Bacteroidia	Flavobacteriales	Flavobacteriaceae	Flavobacteriaceae_unclassified	0	0	0	0.0769231	0.115385	0.253846	0.00769231	0.115385	0.0538462	0	0	0	0	0.884615	0.915385	0.723077	0.5	0.4	0	0.00769231	0.0153846	0	0.0769231	0.0538462	0.107692	0.0307692	0.0846154	0.861538	0.546154	0.507692	0.461538	1.29231	1.21538	1.74615	2.17692	1.4	0	0.0384615	0.538462	2.76154	2.39231	3.03077	2.73846
Prokaryotic OTU29	Bacteria	Proteobacteria	Gammaproteobacteria	Burkholderiales	Comamonadaceae	Comamonadaceae_unclassified	0	1.92308	2.44615	1.43077	1	0.123077	0.115385	0.0153846	0.0538462	4.19231	0.0307692	0.0153846	0	0	0	0	0	0	0.0153846	0	0.0538462	0.0923077	0.0153846	0	0	0	0	0.0615385	0.0153846	0	0	0.00769231	0	0	0	0	15.9154	1.7	2.15385	0.0923077	0.0538462	0	0
Prokaryotic OTU30	Bacteria	Bacteroidota	Bacteroidia	Flavobacteriales	Flavobacteriaceae	Flavobacteriaceae_unclassified	0	0.0307692	0.223077	1.18462	0.938462	1.79231	1.74615	2.13077	1.8	0	0	0.0307692	0.123077	0.715385	0.623077	0.807692	1.52308	1.05385	0	0	0.0846154	0.423077	0.184615	0.107692	0.0615385	0.1	0.246154	0	0	0.0538462	0.1	0.246154	0.323077	0.584615	0.815385	0.492308	0	0.0307692	0.430769	0.553846	1.07692	1.10769	1.48462
Prokaryotic OTU31	Bacteria	Proteobacteria	Gammaproteobacteria	Burkholderiales	Methylophilaceae	Methylophilaceae_unclassified	0	0.0846154	0.292308	0.861538	1.06154	1.32308	1.08462	1.51538	0.969231	0	0	0.00769231	0.0538462	0.153846	0.0692308	0.0384615	0.123077	0.0230769	0	0.00769231	0	0.00769231	0.00769231	0.00769231	0.0461538	0.0307692	0.00769231	0.00769231	0.00769231	0.223077	0.123077	0.484615	0.369231	0.715385	1.02308	0.723077	0.0153846	0.1	0.792308	0.776923	1.13077	1.32308	2.13077
Prokaryotic OTU32	Bacteria	Bacteroidota	Bacteroidia	Flavobacteriales	Flavobacteriaceae	Formosa	0	0.0846154	0.3	0.807692	0.738462	3.57692	3.28462	5.42308	4.80769	0.0692308	0.307692	2.15385	2.09231	4.54615	4.76923	4.1	5.56154	4.01538	0	0.0153846	0.0230769	0.0615385	0.0307692	0.0153846	0.0230769	0.0153846	0.0846154	0	0	0	0	0	0	0	0.0307692	0	0	0.0307692	0.223077	0.646154	0.546154	0.776923	1.43077
Prokaryotic OTU33	Bacteria	Proteobacteria	Gammaproteobacteria	SAR86_clade	SAR86_clade_fa	SAR86_clade_ge	0	0.0923077	0.576923	2.09231	1.59231	2.51538	2.19231	1.27692	1.59231	0.00769231	0	0.0461538	0.169231	0.453846	0.0923077	0.0384615	0.0692308	0.0384615	0	0.00769231	0.0615385	0.369231	0.0769231	0.0692308	0.115385	0.107692	0.192308	0	0	0.00769231	0	0.0923077	0.192308	0.730769	0.976923	0.661538	0.0153846	0.0307692	1.33846	1.19231	1.56923	0.484615	0.223077
Prokaryotic OTU34	Bacteria	Bacteroidota	Bacteroidia	Flavobacteriales	Flavobacteriales_unclassified	Flavobacteriales_unclassified	0	0.169231	0.392308	0.923077	1.27692	1.08462	0.953846	0.276923	0.461538	0.1	0.0538462	0.361538	0.553846	1.11538	0.723077	0.553846	0.907692	0.707692	0	0	0.161538	0.292308	0.0230769	0.1	0.0769231	0.0307692	0.0615385	0.0538462	0.0230769	0.246154	0.207692	0.253846	0.223077	0.369231	0.284615	0.161538	0.238462	0.892308	2.17692	3.16154	2.84615	1.53077	0.907692
Prokaryotic OTU35	Bacteria	Proteobacteria	Alphaproteobacteria	Rhodobacterales	Rhodobacteraceae	Rhodobacteraceae_unclassified	0.00769231	10.0462	5.43846	1.43077	1.48462	0.407692	0.223077	0.1	0.138462	2.15385	1	0.423077	0.153846	0.0153846	0.00769231	0	0	0	0.0153846	0.130769	0.338462	0.338462	0.184615	0.0923077	0.0923077	0.0153846	0.00769231	0	0	0	0	0	0	0	0	0	2.96154	2.09231	0.230769	0.00769231	0.0153846	0	0
Prokaryotic OTU36	Bacteria	Proteobacteria	Alphaproteobacteria	Puniceispirillales	SAR116_clade	SAR116_clade_ge	0	0.253846	0.676923	1.2	0.861538	0.792308	0.684615	0.6	0.569231	0.0846154	0	0	0.0461538	0.253846	0.0615385	0.238462	0.276923	0.476923	0	0	0.0538462	0.446154	0.0307692	0.0461538	0.0153846	0.0307692	0.1	0	0.0153846	0.0769231	0.130769	0.123077	0.161538	0.5	0.584615	0.323077	0.107692	0.1	1.29231	1.06923	1.72308	0.307692	0.0230769
Prokaryotic OTU37	Bacteria	Bacteroidota	Bacteroidia	Flavobacteriales	Flavobacteriaceae	Flavobacteriaceae_unclassified	0	0.769231	1.08462	0.838462	0.738462	0.3	0.338462	0.146154	0.215385	1.79231	0.223077	0.592308	0.792308	1.2	0.492308	0.184615	0.176923	0.115385	0	0	0.161538	0.184615	0.115385	0.0692308	0.0230769	0.0153846	0.0153846	0	0	0	0	0	0	0	0	0	1.26154	1.03846	1.67692	0.138462	0.115385	0.0615385	0.0230769
Prokaryotic OTU38	Bacteria	Actinobacteriota	Acidimicrobiia	Microtrichales	Ilumatobacteraceae	uncultured	0	2.9	3.54615	2.56923	3.78462	2.13077	1.62308	2.53846	1.83846	3.98462	1.19231	3.22308	0.646154	1.65385	0.492308	1.47692	0.915385	0.907692	0.0461538	0.0230769	0.815385	0.976923	0.453846	0.692308	0.176923	0.153846	0.269231	0	0	0.0153846	0	0	0	0.0153846	0.00769231	0	0.276923	0.638462	0.238462	0.107692	0.0384615	0.0230769	0.0538462
Prokaryotic OTU39	Bacteria	Proteobacteria	Alphaproteobacteria	Rhodobacterales	Rhodobacteraceae	Sulfitobacter	0	0	0	0	0	0	0	0	0	0	0	0	0	0	0	0	0	0	0	0	0	0	0.00769231	0	0	0	0	0.623077	2.59231	9.63077	8.93846	6.88462	7.13846	1.83077	0.861538	1.03846	0	0	0	0	0	0	0
Prokaryotic OTU40	Bacteria	Firmicutes	Bacilli	Bacillales	Planococcaceae	Sporosarcina	0	0	0	0	0	0	0	0	0	9.06154	24.6308	3.39231	7.44615	0.00769231	0	0	0.0538462	0	1.93846	3.16923	0.0846154	0.161538	0	0	0.430769	0	0.0846154	0	0	0	0	0	0	0	0	0	0	0	0	0	0	0	0
Prokaryotic OTU41	Bacteria	Actinobacteriota	Actinobacteria	Frankiales	Sporichthyaceae	hgcI_clade	6.67692	1.86923	0.361538	0.253846	0.161538	0	0	0	0.00769231	0.184615	0	0	0	0	0	0	0	0	2.00769	0.0615385	0.0923077	0	0	0	0	0	0	0.0307692	0.0230769	0	0	0	0	0	0	0	1.66923	0.0230769	0.00769231	0	0	0	0
Prokaryotic OTU42	Bacteria	Proteobacteria	Alphaproteobacteria	Rhodobacterales	Rhodobacteraceae	Rhodobacteraceae_unclassified	0	0.0153846	0.0461538	0.0307692	0.0461538	0.0153846	0.0384615	0.0230769	0.0230769	0	0	0.0230769	0.115385	0.0769231	0.0923077	0.0461538	0.146154	0.146154	0.00769231	0	0.0769231	0.130769	0.169231	0.115385	0.0461538	1.13077	0.0230769	1.68462	3.93846	2.02308	1.47692	0.661538	0.507692	0.261538	0.223077	0.230769	0	0.0384615	0.146154	0.192308	0.0384615	0.146154	0.230769
Prokaryotic OTU43	Bacteria	Actinobacteriota	Actinobacteria	Frankiales	Sporichthyaceae	hgcI_clade	4.57692	1.09231	0.269231	0.130769	0.0461538	0	0.00769231	0	0	0.0923077	0	0	0	0	0	0	0	0	0.723077	0.00769231	0.0230769	0.00769231	0	0	0	0	0	0.0615385	0.00769231	0	0	0	0	0	0	0	2.5	0.00769231	0	0	0	0	0
Prokaryotic OTU44	Bacteria	Actinobacteriota	Acidimicrobiia	Microtrichales	Microtrichaceae	Sva0996_marine_group	0	0	0	0.00769231	0.0153846	0.0230769	0	0.0153846	0.00769231	0	0	0	0	0	0	0	0	0	0	0	0	0	0	0	0	0	0	0	0.00769231	0.392308	0.184615	0.0923077	0.176923	0.0846154	0.0769231	0.115385	0	0	0.0153846	0.153846	0.3	0.361538	0.7
Prokaryotic OTU45	Bacteria	Planctomycetota	Planctomycetes	Pirellulales	Pirellulaceae	Rhodopirellula	0	0	0	0.0230769	0.0615385	0.146154	0.153846	0.646154	0.330769	0	0	0.00769231	0.115385	0.0538462	0.0307692	0	0.0615385	0	0.00769231	0.00769231	0.0153846	0.138462	0.0230769	0.0307692	0.0692308	0.0230769	0.0230769	0	0.00769231	0	0.0230769	0	0	0.0307692	0.0153846	0.0384615	0	0	0.0538462	0.169231	0.523077	0.353846	1.83077
Prokaryotic OTU46	Bacteria	Proteobacteria	Gammaproteobacteria	Alteromonadales	Alteromonadaceae	Glaciecola	0	0	0.0230769	0.484615	0.392308	0.1	0.0538462	0.00769231	0.0461538	0	0	0	0.0538462	0.00769231	0.00769231	0	0.00769231	0	0	0	0.107692	0.207692	0.0384615	0.00769231	0.00769231	0	0	4.69231	1.12308	0.276923	0.238462	0.853846	1.39231	0.2	0.130769	0.192308	0	0	0.138462	6.7	2.32308	0.115385	0.0153846
Prokaryotic OTU47	Bacteria	Cyanobacteria	Cyanobacteriia	Chloroplast	Chloroplast_fa	Chloroplast_ge	0.392308	0.0923077	0.0769231	0.176923	0.376923	0.0769231	0	0.0230769	0.00769231	0	0	0.0692308	0	0.315385	0.107692	1.23846	0.146154	0.107692	0	0.00769231	0.0230769	2.48462	0.0384615	0.0846154	0.0538462	0.00769231	0.00769231	0	0	0.0923077	0.207692	0.2	0.630769	2.23846	1.36923	1.12308	0.0230769	0.123077	0.323077	2.07692	1.86923	0.607692	0.176923
Prokaryotic OTU48	Bacteria	Planctomycetota	Planctomycetes	Pirellulales	Pirellulaceae	Rhodopirellula	0	0	0	0.00769231	0.00769231	0.0615385	0.123077	0.176923	0.130769	0	0	0.0230769	0.0538462	0.00769231	0	0.00769231	0	0.00769231	0	0	0.0384615	0.0384615	0.00769231	0.00769231	0.00769231	0.00769231	0	0	0	0	0.0153846	0	0.00769231	0	0	0.0384615	0	0	0.0384615	0.1	0.223077	0.169231	0.730769
Prokaryotic OTU49	Bacteria	Proteobacteria	Gammaproteobacteria	Thiomicrospirales	Thioglobaceae	SUP05_cluster	0	0.00769231	0.0384615	0.492308	0.4	0.561538	0.892308	0.3	0.838462	0.00769231	0	0.00769231	0.00769231	0.0153846	0	0.00769231	0.0153846	0.00769231	0	0	0.0153846	0.2	0.00769231	0.00769231	0.00769231	0.0230769	0.0615385	0	0	0.0153846	0.00769231	0.0615385	0.2	1	1.36923	0.723077	0	0	0.746154	0.915385	1.70769	0.753846	0.0384615
Prokaryotic OTU50	Bacteria	Proteobacteria	Alphaproteobacteria	Rhodobacterales	Rhodobacteraceae	Sulfitobacter	0	0	0.00769231	0	0	0	0	0	0	0	0	0.0846154	0.130769	0	0.707692	0.00769231	0	0	0	0.476923	1.07692	0.115385	0.992308	3.76154	5.61538	0.523077	0.876923	0.730769	2.35385	1.66154	1.9	0.476923	0.423077	0.138462	0.0461538	0.123077	0	0	0.0153846	0.0384615	0.0230769	0.0384615	0
Prokaryotic OTU51	Bacteria	Proteobacteria	Gammaproteobacteria	Burkholderiales	Burkholderiaceae	Polynucleobacter	1.43846	1.09231	0.461538	0.161538	0.169231	0.00769231	0	0	0	0.315385	0	0	0	0	0	0	0	0	1.02308	0.123077	0.0307692	0	0	0	0	0	0	0.269231	0.392308	0.0153846	0	0	0	0	0	0	0.330769	0.0230769	0.00769231	0	0	0	0
Prokaryotic OTU52	Bacteria	Firmicutes	Bacilli	Bacillales	Planococcaceae	Planococcaceae_unclassified	0	0	0	0	0	0	0	0	0	5.46154	3.42308	7.1	3.61538	0	0	0	0.153846	0	1.91538	2.03077	0.276923	0.953846	0.00769231	0	9.70769	0.0153846	0	0	0	0	0	0	0	0	0	0	0.0153846	0	0	0	0	0	0
Prokaryotic OTU53	Bacteria	Bacteroidota	Bacteroidia	Flavobacteriales	Flavobacteriaceae	Flavobacteriaceae_unclassified	0	0.0461538	0.253846	0.646154	0.8	0.6	0.461538	0.176923	0.353846	0	0	0.0153846	0.0307692	0.3	0.0307692	0.176923	0.138462	0.0615385	0	0	0	0	0	0	0	0	0	0.00769231	0.0307692	0.3	0.138462	0.469231	0.361538	0.507692	0.515385	0.276923	0.0153846	0.0846154	0.792308	0.7	0.730769	1.09231	0.853846
Prokaryotic OTU54	Bacteria	Bacteroidota	Bacteroidia	Flavobacteriales	Flavobacteriaceae	Flavobacteriaceae_unclassified	0	0	0	0	0	0	0	0	0	0	0	0.730769	0	0	0	0	0	0	0	0.476923	3.3	0	5.19231	7.53846	4.18462	8.75385	3.46154	0	0	0	0	0	0	0	0	0	0	0	0	0	0	0	0
Prokaryotic OTU55	Bacteria	Planctomycetota	Planctomycetes	Pirellulales	Pirellulaceae	Blastopirellula	0	0	0.00769231	0.0538462	0.0461538	0.1	0.161538	0.338462	0.230769	0	0	0.169231	0.484615	0.207692	0.2	0.146154	0.184615	0.0846154	0	0	0.0230769	0.0538462	0.0230769	0.0461538	0.0230769	0.0153846	0.0692308	0.00769231	0	0.0153846	0.0230769	0.00769231	0.0153846	0.0384615	0.00769231	0	0	0	0.0230769	0.146154	0.153846	0.161538	0.369231
Prokaryotic OTU56	Bacteria	Proteobacteria	Alphaproteobacteria	Sphingomonadales	Sphingomonadaceae	Sphingomonadaceae_unclassified	0.446154	0.253846	0.0692308	0.0153846	0.0153846	0.00769231	0	0	0	0	0	0	0	0	0	0	0	0	7.19231	1.03077	0.276923	0.0307692	0.0153846	0.00769231	0.0153846	0	0	0.269231	0.169231	0.00769231	0.00769231	0	0	0	0	0	1.12308	0.0769231	0	0	0.00769231	0	0.0153846
Prokaryotic OTU57	Bacteria	Proteobacteria	Gammaproteobacteria	Burkholderiales	Methylophilaceae	Methylophilaceae_unclassified	0	0.469231	1.13846	1.17692	0.907692	0.776923	0.661538	0.430769	0.515385	0.930769	0.0846154	0.192308	0.223077	0.315385	0.146154	0.107692	0.1	0.176923	0.00769231	0.0307692	0.269231	0.353846	0.0923077	0.0923077	0.0846154	0	0.0846154	0	0.0153846	0.0230769	0.0230769	0.0692308	0.0615385	0.0538462	0.0538462	0.0461538	0.7	0.238462	0.907692	0.307692	0.215385	0.238462	0.0538462
Prokaryotic OTU58	Bacteria	Proteobacteria	Alphaproteobacteria	Puniceispirillales	SAR116_clade	SAR116_clade_ge	0	0.0692308	0.4	0.853846	0.892308	0.646154	0.484615	0.384615	0.592308	0	0	0	0.0692308	0.407692	0.5	0.4	1.71538	1.12308	0	0	0.00769231	0.123077	0.0230769	0.0153846	0	0.0230769	0.0846154	0	0.00769231	0.207692	0.176923	0.284615	0.4	1.01538	1.12308	0.969231	0.00769231	0.00769231	0.561538	0.553846	0.430769	0.123077	0.0307692
Prokaryotic OTU59	Bacteria	Bacteroidota	Bacteroidia	Flavobacteriales	Flavobacteriaceae	Flavobacterium	0.169231	0.00769231	0.0230769	0.00769231	0	0	0	0	0	0	0	0	0	0	0	0	0	0	0.376923	5.10769	0.0923077	0	0	0	0	0	0	8.74615	6.36154	0.138462	0.00769231	0	0	0	0	0	0.1	0	0.00769231	0.0153846	0	0	0
Prokaryotic OTU60	Bacteria	Bacteroidota	Bacteroidia	Flavobacteriales	Crocinitomicaceae	Fluviicola	0.446154	1.44615	1.04615	0.353846	0.453846	0.00769231	0.0153846	0.00769231	0	0.261538	0.0230769	0	0	0	0	0	0	0	0	0	0.00769231	0	0	0	0	0	0	0	0	0	0	0	0	0	0	0	12.5846	10.1077	0.8	0.00769231	0.0230769	0	0
Prokaryotic OTU61	Bacteria	Proteobacteria	Alphaproteobacteria	Alphaproteobacteria_unclassified	Alphaproteobacteria_unclassified	Alphaproteobacteria_unclassified	0	0.0846154	0.369231	0.792308	0.769231	1.63077	1.9	1.44615	1.68462	0	0	0.0307692	0.0615385	0.153846	0.0692308	0.123077	0.0846154	0.1	0	0	0.0769231	0.123077	0.230769	0.315385	0.0307692	0.0846154	0.146154	0	0	0	0	0	0.0230769	0.0692308	0.0923077	0.107692	0	0	0.1	0.2	0.176923	0.0384615	0
Prokaryotic OTU62	Bacteria	Proteobacteria	Gammaproteobacteria	Pseudomonadales	Moraxellaceae	Psychrobacter	0	0	0	0	0	0	0	0	0	2.43077	3.97692	17.5923	0	0	0	0	0	0	0.0923077	0	0.0307692	1.44615	0.00769231	0.00769231	0.00769231	0	0	0	0	0	0	0	0	0	0	0	0.553846	0.869231	0	0	0	0	0
Prokaryotic OTU63	Bacteria	Proteobacteria	Gammaproteobacteria	Pseudomonadales	Moraxellaceae	Psychrobacter	0	0	0	0	0	0	0	0	0	0	12.3385	0	0	0	0	0	0	0	1.43846	4.50769	1.52308	1.09231	1.44615	0.223077	2.37692	0.0923077	0.0153846	0.00769231	0.0307692	0.0153846	0	0	0	0	0	0	0	0.0461538	0.0153846	0	0	0	0
Prokaryotic OTU64	Bacteria	Bacteroidota	Bacteroidia	Cytophagales	Spirosomaceae	Pseudarcicella	2.53846	0.353846	0.207692	0.0846154	0.0307692	0	0	0	0	0.0769231	0	0	0	0	0	0	0	0	0.0153846	0.00769231	0.0153846	0	0	0	0	0	0	0.1	0.0307692	0	0	0	0	0	0	0	0.315385	0	0	0	0	0	0
Prokaryotic OTU65	Bacteria	Verrucomicrobiota	Verrucomicrobiae	Verrucomicrobiales	DEV007	DEV007_ge	0	0.130769	0.453846	0.4	0.746154	0.876923	0.384615	1.74615	0.538462	0	0.0153846	0.330769	0.369231	0.392308	0.523077	0.776923	0.00769231	0.0538462	0	0	0	0	0	0.0307692	0.00769231	0.00769231	0	0	0.00769231	0.00769231	0.0153846	0	0.00769231	0	0	0.00769231	0	0.338462	1.5	2.98462	3.43846	2.86923	3.15385
Prokaryotic OTU66	Bacteria	Actinobacteriota	Acidimicrobiia	Microtrichales	Ilumatobacteraceae	CL500-29_marine_group	2.90769	1.27692	0.284615	0.0461538	0.0153846	0	0	0	0	0.530769	0	0.00769231	0	0	0	0	0	0	1.99231	0.00769231	0.0923077	0	0	0	0	0	0	0.0307692	0.0615385	0	0	0	0	0	0	0	0.253846	0.0461538	0	0	0	0	0
Prokaryotic OTU67	Bacteria	Marinimicrobia_(SAR406_clade)	Marinimicrobia_(SAR406_clade)_cl	Marinimicrobia_(SAR406_clade)_or	Marinimicrobia_(SAR406_clade)_fa	Marinimicrobia_(SAR406_clade)_ge	0	0.0153846	0.0692308	0.546154	0.461538	0.815385	0.969231	0.492308	0.884615	0	0	0.0923077	0.238462	0.315385	0.0307692	0.0692308	0.00769231	0.0153846	0	0	0.0538462	0.215385	0.315385	0.261538	0.1	0.107692	0.576923	0	0	0	0	0	0.0153846	0.115385	0.223077	0.153846	0	0	0.0846154	0.261538	0.346154	0.184615	0.184615
Prokaryotic OTU68	Bacteria	Proteobacteria	Gammaproteobacteria	Burkholderiales	Comamonadaceae	Limnohabitans	3.12308	0.561538	0.0692308	0.0153846	0.0230769	0	0	0	0	0.00769231	0	0	0	0	0	0	0	0	0.315385	0.0230769	0	0	0	0	0	0	0	0.0461538	0	0	0	0	0	0	0	0	0.169231	0.00769231	0.00769231	0	0	0	0
Prokaryotic OTU69	Bacteria	Verrucomicrobiota	Verrucomicrobiae	Verrucomicrobiales	Verrucomicrobiales_unclassified	Verrucomicrobiales_unclassified	0	0	0.0230769	0.0846154	0.107692	0.230769	0.315385	0.569231	0.307692	0	0	0	0.0307692	0.0384615	0.0538462	0.0153846	0.0307692	0	0	0	0	0	0	0	0	0	0	0	0	0	0.0153846	0.00769231	0	0	0	0	0	0	0.330769	2.27692	2.65385	2.67692	6.79231
Prokaryotic OTU70	Bacteria	Bacteroidota	Bacteroidia	Flavobacteriales	Flavobacteriaceae	Gillisia	0	0	0	0	0	0	0	0	0	0	8.59231	0.00769231	0	0	0	0	0	0	0.0230769	4.05385	4.92308	0.0461538	0.415385	0.338462	2.12308	0.553846	0.492308	0.0384615	0.215385	0.0307692	0.0153846	0	0	0	0	0	0	0.00769231	0	0	0	0	0
Prokaryotic OTU71	Bacteria	Bacteroidota	Bacteroidia	Chitinophagales	Chitinophagaceae	Sediminibacterium	7.20769	0.307692	0.246154	0.1	0.0461538	0	0	0	0	0.215385	0	0	0	0	0	0	0	0	0.0846154	0.0153846	0.0769231	0.00769231	0	0	0	0	0	0	0	0	0	0	0	0	0	0	1.15385	0	0	0	0	0	0
Prokaryotic OTU72	Bacteria	Cyanobacteria	Cyanobacteriia	Cyanobacteriia_unclassified	Cyanobacteriia_unclassified	Cyanobacteriia_unclassified	4.44615	1.73077	0.553846	0.0769231	0	0	0	0	0	0.576923	0	0.00769231	0	0	0	0	0	0	0.746154	0	0	0.0153846	0	0	0	0	0	0.638462	0.0923077	0.0230769	0.00769231	0	0	0	0	0	2.31538	0.0384615	0.0615385	0	0	0	0
Prokaryotic OTU73	Bacteria	Firmicutes	Bacilli	Exiguobacterales	Exiguobacteraceae	Exiguobacterium	0	0	0.00769231	0	0	0	0	0	0	0.0769231	0.0538462	0	0	0	0	0	0	0	3.08462	6.53077	0.238462	0.661538	0	0.146154	0.530769	0	0.1	0	0	0	0.00769231	0	0	0	0	0	0.969231	0.315385	0	0	0	0.269231	7.28462
Prokaryotic OTU74	Bacteria	Actinobacteriota	Acidimicrobiia	Microtrichales	Ilumatobacteraceae	uncultured	0.0153846	3.95385	3.63077	1.31538	1.43846	0.361538	0.215385	0.207692	0.115385	4.09231	3.22308	2.81538	0.0923077	0.0538462	0.00769231	0	0.0307692	0	0	0	0	0	0	0	0	0	0	0	0	0	0	0	0	0	0	0	0	0.00769231	0	0	0	0	0
Prokaryotic OTU75	Bacteria	Proteobacteria	Gammaproteobacteria	Oceanospirillales	Halomonadaceae	Halomonas	0	0	0	0	0	0	0	0.0230769	0.0230769	0	0	0	0	0.00769231	0	0	0.00769231	0	0	0.0153846	0.215385	11	1.82308	0.984615	0.569231	0.846154	4.19231	0	0	0	0	0	0	0	0	0	0	0	0	0	0	1.27692	0
Prokaryotic OTU76	Bacteria	Bacteroidota	Bacteroidia	Flavobacteriales	Flavobacteriaceae	NS5_marine_group	0	2.16923	4.11538	2.22308	2.02308	0.576923	0.323077	0.107692	0.0769231	3.33077	0.4	0.423077	0.0461538	0.00769231	0.0153846	0	0	0	0.00769231	0.00769231	0.107692	0	0.00769231	0.00769231	0	0	0	0	0	0	0.00769231	0	0	0	0	0	0.292308	0.469231	0.515385	0.0307692	0.0307692	0.00769231	0.0153846
Prokaryotic OTU77	Bacteria	Proteobacteria	Gammaproteobacteria	Pseudomonadales	Pseudomonadaceae	Pseudomonas	0.00769231	0	0	0.00769231	0.00769231	0	0	0	0	0	0	0	0	0	0	0	0	0.00769231	11.2615	7.47692	0.753846	0	0	0.0615385	0	0.0153846	0	0.0384615	0.0230769	0	0	0	0	0	0	0	0	0	0	0.00769231	0	0	0.00769231
Prokaryotic OTU78	Bacteria	Bacteroidota	Bacteroidia	Flavobacteriales	Flavobacteriaceae	Flavobacteriaceae_unclassified	0	0	0	0	0	0	0	0	0	0	0	0	0	0	0	0	0	0	0.0153846	1.26923	3.98462	0.223077	5.04615	2.23846	2.84615	1.92308	1.14615	0	0.0615385	0.0615385	0.0384615	0.0153846	0.0153846	0	0.00769231	0.0153846	0	0	0.0230769	0.0153846	0.00769231	0.161538	0.0153846
Prokaryotic OTU79	Bacteria	Actinobacteriota	Acidimicrobiia	Microtrichales	Ilumatobacteraceae	uncultured	0.0846154	0.115385	0	0.153846	0.146154	0.292308	0.184615	0.615385	0.384615	0.1	0.0230769	0.0307692	0.0153846	0.00769231	0	0	0.00769231	0	0.330769	0.192308	0.0923077	0	0	0.0153846	0.00769231	0.00769231	0.00769231	0.0769231	0.138462	0.123077	0.169231	0.00769231	0.00769231	0.0230769	0.0230769	0.00769231	0.0769231	0.0538462	0.0923077	0.1	0.176923	0.353846	1.15385
Prokaryotic OTU80	Bacteria	Bacteroidota	Bacteroidia	Flavobacteriales	Flavobacteriaceae	Polaribacter	0	0	0	0.0538462	0.0769231	0.0461538	0.0230769	0.0153846	0.0461538	0	0	0	0	0	0.00769231	0.00769231	0.0153846	0.0153846	0	0	0.107692	0	0.907692	0.9	0	0.315385	1.20769	1.04615	0.538462	1.04615	0.630769	1.76154	1.23077	0.8	1.04615	0.638462	0	0	0.146154	1.56154	0.315385	1.1	0.0923077
Prokaryotic OTU81	Bacteria	Bacteroidota	Bacteroidia	Flavobacteriales	Flavobacteriaceae	NS4_marine_group	0	0	0.0153846	0.0307692	0.0384615	0.115385	0.0384615	0.0538462	0.0461538	0.0230769	0.0153846	0.353846	0.623077	0.938462	0.469231	0.838462	0.546154	0.653846	0	0	0.138462	0.353846	0.253846	0.230769	0.3	0.215385	0.384615	0	0	0	0	0	0	0	0	0	0	0	0	0	0	0	0.0384615
Prokaryotic OTU82	Bacteria	Bacteroidota	Bacteroidia	Flavobacteriales	Flavobacteriaceae	NS4_marine_group	0	0.0153846	0.0307692	0.0923077	0.2	0.438462	0.307692	0.892308	0.446154	0	0	0.0538462	0.153846	1.23846	1.79231	0.584615	0.761538	0.392308	0	0	0	0	0	0	0	0	0	0	0	0.00769231	0.0230769	0.107692	0.0846154	0.0307692	0.0384615	0.0692308	0.0230769	0.0923077	0.246154	0.215385	0.276923	0.538462	1.25385
Prokaryotic OTU83	Bacteria	Proteobacteria	Gammaproteobacteria	Oceanospirillales	Pseudohongiellaceae	Pseudohongiella	0	0.238462	0.492308	0.361538	0.223077	0.0923077	0.0230769	0.0153846	0.0307692	0.338462	0	0	0.00769231	0.00769231	0.0307692	0	0.00769231	0.00769231	0	0	0.0153846	0.0307692	0.00769231	0.00769231	0	0	0	0.0846154	0.0307692	0.0384615	0.0230769	0.115385	0.161538	0.107692	0.130769	0.153846	0.3	0.138462	1.03077	0.646154	0.646154	0.161538	0.0461538
Prokaryotic OTU84	Bacteria	Armatimonadota	Armatimonadia	Armatimonadales	Armatimonadaceae	Armatimonas	2.43077	0.346154	0.0923077	0.0538462	0.00769231	0	0	0	0	0	0	0	0	0	0	0	0	0	0	0	0	0	0	0	0	0	0	0	0.00769231	0	0	0	0	0	0	0	0.0384615	0	0	0	0	0	0
Prokaryotic OTU85	Bacteria	Proteobacteria	Gammaproteobacteria	Burkholderiales	Comamonadaceae	Limnohabitans	0.523077	0.153846	0.161538	0.0538462	0.0230769	0	0	0	0	0.0153846	0	0	0	0	0	0	0	0	0.107692	0.0307692	0.0230769	0	0	0	0	0	0	0.461538	0.1	0	0	0	0	0	0	0	0.0307692	0	0.0230769	0	0	0	0
Prokaryotic OTU86	Bacteria	Proteobacteria	Alphaproteobacteria	Rhodobacterales	Rhodobacteraceae	Rhodobacteraceae_unclassified	0	3.58462	2.17692	0.653846	0.7	0.115385	0.0538462	0.00769231	0.0230769	1.70769	0.730769	0.346154	0.00769231	0.00769231	0	0	0	0	0.0307692	0.415385	0.576923	0.0461538	0.0230769	0	0	0	0	0	0.00769231	0	0	0	0	0	0	0	0.230769	0.207692	0.0538462	0	0.00769231	0	0
Prokaryotic OTU87	Bacteria	Verrucomicrobiota	Verrucomicrobiae	Verrucomicrobiales	Verrucomicrobiales_unclassified	Verrucomicrobiales_unclassified	0	1.83846	4.19231	2.07692	2.07692	0.323077	0.253846	0.261538	0.123077	0.0615385	0.176923	0.3	0.138462	0.246154	0.207692	0.276923	0.0615385	0.0230769	0	0	0.0538462	0	0.0230769	0	0.0153846	0	0	0	0	0	0	0	0	0	0	0	0	0	0	0	0	0	0
Prokaryotic OTU88	Bacteria	Proteobacteria	Alphaproteobacteria	Rhodobacterales	Rhodobacteraceae	Rhodobacteraceae_unclassified	0	1.28462	1.29231	0.892308	1.26154	0.876923	0.623077	0.384615	0.515385	0.492308	0.207692	0.623077	0.184615	0.123077	0.0230769	0.0538462	0.00769231	0.0230769	0	0	0.169231	0.1	0.00769231	0.0307692	0.0307692	0.0153846	0.00769231	0	0	0	0	0	0	0	0	0	0.261538	0.623077	0.630769	0.0615385	0.0461538	0.0384615	0.0538462
Prokaryotic OTU89	Bacteria	Proteobacteria	Alphaproteobacteria	Rhodobacterales	Rhodobacteraceae	Ascidiaceihabitans	0	0.00769231	0.0923077	0.276923	0.184615	0.446154	0.338462	0.430769	0.346154	0	0	0.0384615	0.00769231	0.161538	0.0846154	0.0692308	0.7	0.784615	0	0	0.0615385	0.176923	0.0615385	0.0615385	0.107692	0.123077	0.0538462	0	0	0	0	0	0	0.00769231	0.00769231	0	0.0153846	0.00769231	0.0230769	0.0230769	0.0692308	0.0230769	0.00769231
Prokaryotic OTU90	Bacteria	Firmicutes	Bacilli	Bacillales	Planococcaceae	Planococcus	0	0	0	0	0	0	0	0	0	1.60769	0.0692308	0.792308	4.11538	0.676923	0	0	0	0.430769	0.0461538	0.423077	0.0615385	1.89231	0.00769231	0.0307692	0.223077	0.115385	0.376923	0	0	0.00769231	0.00769231	0.0153846	0	0	0	0	0.00769231	0	0	0.0230769	0	0.592308	0
Prokaryotic OTU91	Bacteria	Verrucomicrobiota	Verrucomicrobiae	Verrucomicrobiales	Verrucomicrobiales_unclassified	Verrucomicrobiales_unclassified	0	0	0	0.0692308	0.123077	0.246154	0.2	0.961538	0.530769	0	0	0	0.0230769	0.0230769	0.0230769	0	0.0538462	0	0	0	0	0	0	0	0	0	0	0	0	0.0307692	0.0307692	0.0153846	0	0.0230769	0.0384615	0.0538462	0	0	0.0384615	0.538462	0.746154	0.653846	2.41538
Prokaryotic OTU92	Bacteria	Bacteroidota	Bacteroidia	Flavobacteriales	Flavobacteriaceae	Flavobacterium	0	0	0	0	0	0	0	0	0	0	0	0	0	0	0	0	0	0	0.0846154	6.19231	0.130769	0	0	0	1.86923	0	0.0307692	2.2	2.26923	0.0846154	0	0	0.00769231	0	0	0	0	0	0	0	0	0	0
Prokaryotic OTU93	Bacteria	Proteobacteria	Gammaproteobacteria	Gammaproteobacteria_unclassified	Gammaproteobacteria_unclassified	Gammaproteobacteria_unclassified	0	0.0153846	0.0923077	0.246154	0.553846	0.761538	0.569231	1.07692	0.553846	0	0	0	0.0461538	0.0538462	0.0230769	0.0153846	0.0153846	0	0	0	0	0.0307692	0.0307692	0.0153846	0.0230769	0.0384615	0.0384615	0	0	0.0153846	0.0153846	0	0.0230769	0.138462	0.184615	0.0846154	0	0	0.0923077	0.115385	0.146154	0.215385	0.369231
Prokaryotic OTU94	Bacteria	Proteobacteria	Gammaproteobacteria	SAR86_clade	SAR86_clade_fa	SAR86_clade_ge	0	0	0	0	0	0	0	0	0	0.823077	0.146154	0.607692	0.161538	0.115385	0.0384615	0.0384615	0.00769231	0.00769231	0	0.00769231	0.0461538	0.0769231	0.0384615	0.00769231	0.0307692	0	0.0615385	0	0	0	0	0	0	0	0	0	0	0	0	0	0	0	0
Prokaryotic OTU95	Bacteria	Proteobacteria	Gammaproteobacteria	Pseudomonadales	Moraxellaceae	Psychrobacter	0	0	0	0	0	0	0	0.00769231	0	0	0.00769231	0.315385	6.58462	0	5.00769	0	0	0	0	0	0.0769231	2.14615	0.0769231	0.0923077	0.546154	0.0384615	0.138462	0	0	0.00769231	0	0	0	0	0	0	0	0	0	0	0	0.0384615	0
Prokaryotic OTU96	Bacteria	Proteobacteria	Gammaproteobacteria	Pseudomonadales	Pseudomonadaceae	Pseudomonas	0.00769231	0	0	0	0	0	0	0	0	0	0	0	0	0	0	0	0	0	10.1615	3.84615	0.0538462	0.0153846	0.0307692	0.0923077	0	0	0	0.00769231	0.00769231	0	0	0	0.00769231	0	0	0	0	0	0	0	0	0	0
Prokaryotic OTU97	Bacteria	Bacteroidota	Bacteroidia	Flavobacteriales	Flavobacteriaceae	NS5_marine_group	0	0.123077	0.261538	0.669231	0.607692	0.246154	0.292308	0.161538	0.169231	0	0	0.0230769	0.0153846	0.123077	0.0230769	0.0538462	0.115385	0.0615385	0	0	0	0	0	0	0	0	0	0	0	0.0153846	0.0230769	0.0538462	0.0692308	0.107692	0.192308	0.0692308	0.0384615	0.223077	0.369231	0.161538	0.138462	0.0923077	0.0769231
Prokaryotic OTU98	Bacteria	Proteobacteria	Gammaproteobacteria	Oceanospirillales	Litoricolaceae	Litoricola	0	0.153846	0.361538	0.315385	0.376923	0.2	0.123077	0.1	0.2	0.115385	0	0	0.0307692	0.1	0	0.0307692	0.0307692	0.223077	0	0	0	0.0384615	0.00769231	0.00769231	0	0.0307692	0.0153846	0	0	0.0153846	0	0.00769231	0.0153846	0.0153846	0.00769231	0	0.238462	0.223077	1.08462	0.561538	0.553846	0.123077	0.00769231
Prokaryotic OTU99	Bacteria	Proteobacteria	Gammaproteobacteria	Cellvibrionales	Porticoccaceae	SAR92_clade	0	0	0	0.0153846	0.00769231	0.0538462	0.0615385	0.0153846	0.0461538	0	0	0	0.00769231	0.0307692	0.0615385	0.0230769	0.0384615	0.0384615	0	0	0	0	0	0	0	0	0	0.0384615	0.0846154	0.246154	0.238462	1.48462	1.31538	1.5	1.90769	1.26154	0	0	0.00769231	0.0384615	0.0307692	0	0.0230769
Prokaryotic OTU100	Bacteria	Bacteroidota	Bacteroidia	Flavobacteriales	Flavobacteriaceae	Flavobacteriaceae_unclassified	0	0	0	0	0	0.0153846	0	0	0	0	0	0	0	0	0	0	0	0	0	0	0	0	0	0	0	0	0	0.0461538	0.0384615	0.792308	0.815385	1.31538	1.31538	1.06923	0.907692	0.730769	0	0	0.00769231	0.0230769	0.0230769	0.0461538	0.0230769
Prokaryotic OTU101	Bacteria	Bacteroidota	Bacteroidia	Flavobacteriales	Flavobacteriaceae	Flavobacteriaceae_unclassified	0.00769231	0.907692	0.446154	0.169231	0.130769	0	0.00769231	0	0	4.76154	0.138462	0.0769231	0.0230769	0	0	0	0	0	0	0.0923077	0.184615	0	0.00769231	0.0153846	0.00769231	0	0	0	0	0	0	0	0	0	0	0	3.67692	0.646154	0.153846	0.00769231	0.0153846	0	0
Prokaryotic OTU102	Bacteria	Actinobacteriota	Acidimicrobiia	Microtrichales	Microtrichaceae	Sva0996_marine_group	0	0.161538	0.269231	0.461538	0.638462	0.630769	0.446154	1.12308	0.669231	0.00769231	0.0692308	0.515385	0.130769	0.684615	0.0461538	0.138462	0.0769231	0.1	0	0	0.615385	1.26923	0.476923	0.4	0.215385	0.138462	0.353846	0	0	0	0	0	0	0	0	0.00769231	0	0	0	0	0.0153846	0	0
Prokaryotic OTU103	Bacteria	Bacteroidota	Bacteroidia	Flavobacteriales	Flavobacteriaceae	Flavobacteriaceae_unclassified	0	0.0846154	0.1	0.192308	0.146154	0.153846	0.146154	0.161538	0.115385	0	0	0.0230769	0.1	0.946154	0.5	0.415385	0.861538	0.746154	0	0	0.0538462	0.0307692	0.0307692	0.0307692	0	0.00769231	0	0	0	0	0	0.0307692	0.0153846	0.00769231	0.0307692	0.00769231	0.0692308	0.3	0.769231	0.7	0.723077	0.492308	0.215385
Prokaryotic OTU104	Bacteria	Actinobacteriota	Actinobacteria	Actinobacteria_unclassified	Actinobacteria_unclassified	Actinobacteria_unclassified	0.0461538	0.269231	0.415385	0.315385	0.569231	0.592308	0.546154	1.02308	0.623077	0.315385	0.453846	0.476923	0.323077	0.115385	0.0846154	0.123077	0.0615385	0.0692308	0.346154	0.0461538	0.0615385	0.138462	0.0384615	0.0230769	0.0384615	0.0307692	0.0846154	0	0.0307692	0.0384615	0.0538462	0.0153846	0.00769231	0.0307692	0.0153846	0.0615385	0.0461538	0.0923077	0.138462	0.0846154	0.0692308	0.230769	0.207692
Prokaryotic OTU105	Bacteria	Bacteroidota	Bacteroidia	Flavobacteriales	Flavobacteriaceae	NS5_marine_group	0	0.00769231	0.0307692	0.153846	0.0769231	0.0923077	0.1	0.0923077	0.146154	0	0	0.0307692	0.0615385	0.138462	0.0153846	0.223077	0.323077	0.346154	0	0	0	0.0230769	0.0153846	0.0461538	0.0230769	0.0153846	0.0230769	0	0	0	0	0	0.0230769	0.0307692	0.00769231	0.0153846	0	0.0307692	0.215385	0.115385	0.1	0.207692	0.3
Prokaryotic OTU106	Bacteria	Proteobacteria	Gammaproteobacteria	Pseudomonadales	Moraxellaceae	Acinetobacter	0	0	0	0	0	0	0	0	0	0	0	0	0	0	0	0	0.00769231	0	6.78462	4.90769	0	0	0	0	0	0	0	0	0.0153846	0	0	0	0	0	0	0.00769231	0	0	0	0	0	0.00769231	0
Prokaryotic OTU107	Bacteria	Bacteroidota	Bacteroidia	Bacteroidia_unclassified	Bacteroidia_unclassified	Bacteroidia_unclassified	0	2.3	2.29231	1.10769	1.3	0.0846154	0.1	0.00769231	0.0153846	1.29231	0.538462	0.515385	0.0461538	0.00769231	0	0	0	0	0.00769231	0	0.0846154	0.0153846	0	0	0	0	0	0	0	0	0	0	0	0	0	0	0.346154	0.284615	0.0846154	0.00769231	0.00769231	0	0
Prokaryotic OTU108	Bacteria	Actinobacteriota	Actinobacteria	Frankiales	Sporichthyaceae	hgcI_clade	0.453846	0.1	0.0384615	0	0	0	0	0	0	0	0	0	0	0	0	0	0	0	0.161538	0	0.0307692	0	0	0	0	0	0	0.00769231	0.0153846	0	0.00769231	0	0	0	0	0	0.0538462	0	0	0	0	0	0
Prokaryotic OTU109	Bacteria	Actinobacteriota	Actinobacteria	Micrococcales	Microbacteriaceae	Microbacteriaceae_unclassified	0.3	0.292308	0.5	0.1	0.192308	0.00769231	0	0	0	0.0384615	0.00769231	0	0	0	0	0	0	0	6.5	0.2	0.0615385	0.0384615	0	0	0	0	0	0.0153846	0	0	0	0	0	0	0	0	0.00769231	0.00769231	0.00769231	0	0	0	0
Prokaryotic OTU110	Bacteria	Bacteroidota	Bacteroidia	Flavobacteriales	Crocinitomicaceae	Fluviicola	0	0.00769231	0.0307692	0.192308	0.261538	0.530769	0.792308	0.746154	0.738462	0	0	0	0.00769231	0.0307692	0.0230769	0.0461538	0.0538462	0.00769231	0	0	0.00769231	0.0384615	0	0.00769231	0	0.0153846	0.0384615	0	0	0.130769	0.238462	0.107692	0.123077	0.153846	0.130769	0.261538	0	0.00769231	0.0461538	0.307692	0.323077	0.146154	0.476923
Prokaryotic OTU111	Bacteria	Proteobacteria	Gammaproteobacteria	Burkholderiales	Comamonadaceae	Limnohabitans	0.176923	0.0461538	0.0538462	0.0153846	0.0230769	0	0	0	0	0	0	0	0	0	0	0	0	0	0.184615	0.0307692	0.00769231	0	0	0	0	0	0	0.838462	0.161538	0	0	0	0	0	0	0	0.0923077	0	0	0	0	0	0
Prokaryotic OTU112	Bacteria	Actinobacteriota	Actinobacteria	Actinobacteria_unclassified	Actinobacteria_unclassified	Actinobacteria_unclassified	0.469231	0.5	0.284615	0.146154	0.153846	0	0.00769231	0.00769231	0	0.0230769	0	0	0	0	0	0	0	0	1.16923	0.115385	0.0461538	0.0307692	0	0	0	0	0	0.0230769	0.0538462	0	0.00769231	0	0	0	0	0	0.392308	0.115385	0.00769231	0	0	0	0
Prokaryotic OTU113	Bacteria	Proteobacteria	Alphaproteobacteria	Rhodobacterales	Rhodobacteraceae	Rhodobacteraceae_unclassified	0	0.00769231	0	0	0	0	0	0.0230769	0	0	0	0.0230769	0	0	0	0	0	0	0.00769231	0.138462	0.6	0.1	0.0230769	0.0153846	0	0.00769231	0.00769231	0	0	0	0	0	0	0	0	0	0.0538462	0.0692308	0.0769231	0.0230769	0.00769231	0.0538462	0.00769231
Prokaryotic OTU114	Bacteria	Bacteroidota	Bacteroidia	Flavobacteriales	Flavobacteriaceae	Flavobacteriaceae_unclassified	0	0	0.0307692	0.115385	0.0846154	0.3	0.376923	0.261538	0.338462	0	0.0153846	0.146154	0.607692	0.838462	0.5	0.276923	0.492308	0.9	0	0	0	0.146154	0.0307692	0.0538462	0.0307692	0.115385	0.161538	0	0	0	0	0	0.00769231	0.0230769	0.107692	0.0307692	0	0	0.0538462	0.0846154	0.1	0.176923	0.307692
Prokaryotic OTU115	Bacteria	Cyanobacteria	Cyanobacteriia	Cyanobacteriia_unclassified	Cyanobacteriia_unclassified	Cyanobacteriia_unclassified	0	0	0.00769231	0.115385	0.769231	0.1	0.0230769	0.0615385	0	0	0	0.176923	0	0.00769231	0.0153846	0	0.0692308	0	0	0	0	0.261538	0	0	0.0153846	0	0	1.36154	1.15385	0.869231	0.361538	0.0769231	0	0.00769231	0.00769231	0	0.0230769	0.0307692	1.7	0.0615385	0.1	0	0.00769231
Prokaryotic OTU116	Bacteria	Proteobacteria	Gammaproteobacteria	Gammaproteobacteria_unclassified	Gammaproteobacteria_unclassified	Gammaproteobacteria_unclassified	0	0	0.0153846	0.1	0.0538462	0.269231	0.192308	0.246154	0.184615	0	0	0.0384615	0.115385	1.04615	1.00769	1.21538	0.469231	0.184615	0	0	0.00769231	0.1	0.0230769	0.00769231	0.0384615	0.0384615	0.0230769	0	0.00769231	0	0	0.0153846	0	0.0384615	0.0307692	0.0230769	0	0.00769231	0.0307692	0.1	0.0846154	0.130769	0.192308
Prokaryotic OTU117	Bacteria	Proteobacteria	Gammaproteobacteria	Pseudomonadales	Moraxellaceae	Psychrobacter	0	0	0	0	0	0	0	0	0	0	4.18462	0.0153846	0	0.192308	0.476923	0	0	0	0.176923	0.646154	0.238462	1.46154	0.0769231	1.13077	0.869231	0.0538462	0.0461538	0	0	0	0	0	0	0	0	0	0	0	0	0.00769231	0	1.06923	0
Prokaryotic OTU118	Bacteria	Actinobacteriota	Actinobacteria	Frankiales	Sporichthyaceae	hgcI_clade	0.938462	0.284615	0.146154	0.0769231	0.0384615	0	0	0	0	0.0923077	0	0	0	0	0	0	0	0	0.1	0	0.00769231	0	0	0	0	0	0	0.0230769	0	0	0	0	0	0	0	0	0.469231	0.0153846	0	0	0	0	0
Prokaryotic OTU119	Bacteria	Bacteroidota	Bacteroidia	Flavobacteriales	Flavobacteriaceae	NS5_marine_group	0	0	0	0	0.0307692	0.0307692	0.0153846	0.00769231	0.0230769	0	0	0	0.00769231	0	0	0.00769231	0	0.0230769	0	0	0	0	0.0384615	0	0	0	0.0538462	0.146154	0.146154	0.623077	0.323077	0.892308	0.907692	1.31538	1.42308	0.938462	0	0	0.0230769	0.0461538	0.0692308	0.0538462	0.0153846
Prokaryotic OTU120	Bacteria	Proteobacteria	Alphaproteobacteria	Rhodobacterales	Rhodobacteraceae	Rhodobacteraceae_unclassified	0	0	0.0153846	0.0538462	0.0461538	0.0384615	0.0153846	0.0153846	0.00769231	0	0	0	0	0	0	0	0	0	0	0	0	0	0	0	0.00769231	0	0.00769231	0	0	0.0153846	0.0384615	0.0153846	0.0307692	0.0923077	0.0692308	0.123077	0	0	0.492308	0.692308	0.784615	0.638462	0.853846
Prokaryotic OTU121	Bacteria	Proteobacteria	Alphaproteobacteria	Rhodobacterales	Rhodobacteraceae	Rhodobacter	0.0923077	0.292308	0.130769	0.0384615	0.0307692	0	0	0	0	0.0153846	0.0384615	0	0	0	0	0	0	0	0.1	0.161538	0.0923077	0	0.00769231	0.00769231	0.823077	0	0	0.607692	0.561538	0.0461538	0.0230769	0	0	0.00769231	0	0	2.26923	0.5	0.0384615	0	0	0	0
Prokaryotic OTU122	Bacteria	Proteobacteria	Alphaproteobacteria	Alphaproteobacteria_unclassified	Alphaproteobacteria_unclassified	Alphaproteobacteria_unclassified	0	0	0	0.0615385	0.0461538	0.0461538	0.0923077	0.0461538	0.0461538	0	0	0.0461538	0.0615385	0.215385	0.0923077	0.223077	0.176923	0.276923	0	0	0.0153846	0.292308	0.0923077	0.107692	0.0384615	0.1	0.123077	0	0	0	0	0	0.00769231	0.0384615	0.0769231	0.0461538	0	0	0	0.00769231	0.00769231	0	0
Prokaryotic OTU123	Bacteria	Bacteroidota	Bacteroidia	Flavobacteriales	Flavobacteriaceae	Formosa	0	0	0	0	0	0	0.0230769	0.0153846	0.0461538	0	0	0	0	0.0153846	0.284615	0.0307692	0.0384615	0.0615385	0	0	0.0769231	0.0153846	0.369231	0.276923	0.0307692	0.138462	0.0538462	0.00769231	0.00769231	0.369231	0.492308	0.992308	0.638462	0.684615	1.25385	0.669231	0	0	0.0307692	0.115385	0.1	0.0615385	0.153846
Prokaryotic OTU124	Bacteria	Bacteroidota	Bacteroidia	Flavobacteriales	Flavobacteriaceae	Flavobacteriaceae_unclassified	0	0	0	0.0230769	0.0153846	0.0384615	0.0230769	0.1	0.0461538	0	0.00769231	0.253846	0.538462	0.392308	0.384615	0.130769	0.0846154	0.161538	0	0	0.0538462	0	0.00769231	0	0.00769231	0	0.00769231	0.00769231	0	0	0.00769231	0.0307692	0.0230769	0.0461538	0.0153846	0.0307692	0	0.0384615	0.123077	0.538462	0.615385	0.307692	0.723077
Prokaryotic OTU125	Bacteria	Verrucomicrobiota	Verrucomicrobiae	Verrucomicrobiae_unclassified	Verrucomicrobiae_unclassified	Verrucomicrobiae_unclassified	0	0.00769231	0.00769231	0.0846154	0.0461538	0.0307692	0	0.00769231	0.00769231	0	0	0	0.00769231	0.0384615	0.00769231	0.0384615	0.0615385	0.0153846	0	0	0	0.0307692	0	0	0	0	0.0153846	0	0	0	0	0	0	0.0153846	0.0230769	0	0	0	0.0307692	0.230769	0.3	0.246154	0.0153846
Prokaryotic OTU126	Bacteria	Bacteroidota	Bacteroidia	Flavobacteriales	Crocinitomicaceae	Crocinitomix	0	0.0769231	0.292308	0.246154	0.338462	0.146154	0.115385	0.0538462	0.0846154	0.00769231	0.00769231	0.292308	0.138462	0.0846154	0.0384615	0.0230769	0	0.00769231	0	0	0	0	0	0	0	0	0	0	0	0.0153846	0	0	0	0	0	0	0.0461538	1.21538	3.76923	0.884615	0.738462	0.376923	0.276923
Prokaryotic OTU127	Bacteria	Proteobacteria	Alphaproteobacteria	Rhodobacterales	Rhodobacteraceae	Sulfitobacter	0	0	0	0.0153846	0	0.0153846	0	0	0	0	0	0.0307692	3.58462	0	0	0	0	0	0	0	0.492308	0.984615	0.730769	0.515385	0.384615	0.446154	1.89231	0	0.00769231	0	0.00769231	0	0	0	0	0	0	0.00769231	0	0.00769231	0	0	0
Prokaryotic OTU128	Bacteria	Proteobacteria	Alphaproteobacteria	Alphaproteobacteria_unclassified	Alphaproteobacteria_unclassified	Alphaproteobacteria_unclassified	0	0.0153846	0.0384615	0.4	0.3	0.223077	0.2	0.0769231	0.0769231	0	0	0	0	0	0	0	0	0	0	0	0.192308	0.0461538	0.1	0.0307692	0.00769231	0	0	0	0	0	0.00769231	0	0	0	0.0153846	0.00769231	0	0	0.0692308	0.115385	0.107692	0.0538462	0.0153846
Prokaryotic OTU129	Bacteria	Actinobacteriota	Actinobacteria	Micrococcales	Micrococcaceae	Arthrobacter	0	0.00769231	0	0	0	0	0	0	0	0.4	0.184615	0.146154	0	0	0	0	0	0	5.31538	1.30769	0.0615385	0.0230769	0	0	0.0461538	0	0	0	0	0	0	0	0	0	0	0	0.00769231	0	0	0	0	0	0
Prokaryotic OTU130	Bacteria	Proteobacteria	Alphaproteobacteria	Rhodobacterales	Rhodobacteraceae	Rhodobacteraceae_unclassified	0	0	0.00769231	0.00769231	0.0230769	0.0307692	0.0230769	0.0384615	0	0	0	0.00769231	0.0307692	0.00769231	0.0307692	0.00769231	0.00769231	0	0.00769231	0.0153846	0.0230769	0.00769231	0.0307692	0	0	0.00769231	0	0.00769231	0.0307692	0.261538	0.2	0.284615	0.453846	0.546154	0.492308	0.515385	0.0153846	0.00769231	0.0230769	0.1	0.2	0.161538	0.0384615
Prokaryotic OTU131	Bacteria	Bacteroidota	Bacteroidia	Flavobacteriales	Flavobacteriaceae	Aquibacter	0	0	0	0.0153846	0	0.0230769	0.0230769	0.0692308	0.0307692	0	0	0	0	0	0	0	0	0	0	0	0	0	0	0	0	0	0	0	0	0.0384615	0.0230769	0.0230769	0.0384615	0.0692308	0.138462	0.0846154	0	0	0.0923077	0.253846	0.238462	0.230769	0.446154
Prokaryotic OTU132	Bacteria	Verrucomicrobiota	Verrucomicrobiae	Opitutales	Puniceicoccaceae	Puniceicoccaceae_ge	0	0	0	0	0	0	0	0	0	0	0	0	0	0.00769231	0	0	0	0	0	0	0.0307692	0	0.161538	0.1	0	0	0.00769231	0.0230769	0.0230769	0.376923	0.192308	2.34615	1.47692	0.469231	0.861538	1.15385	0	0	0	0	0.00769231	0.00769231	0
Prokaryotic OTU133	Bacteria	Firmicutes	Bacilli	Bacillales	Planococcaceae	Sporosarcina	0	0	0	0	0	0	0	0	0	0.115385	2.3	2.53077	2.21538	0	0.00769231	0	0	0	0.192308	0.161538	0	1.26154	0	0	0.376923	0	0.0153846	0	0	0	0	0	0	0	0	0	0	0	0	0	0	0	0
Prokaryotic OTU134	Bacteria	Proteobacteria	Alphaproteobacteria	Alphaproteobacteria_unclassified	Alphaproteobacteria_unclassified	Alphaproteobacteria_unclassified	0	0.0230769	0.0307692	0.0538462	0.123077	0.353846	0.215385	0.530769	0.353846	0	0	0.0615385	0.0307692	0.138462	0	0.0384615	0.138462	0.384615	0	0	0.00769231	0.0615385	0.00769231	0	0	0	0	0	0	0.0153846	0	0.00769231	0.0153846	0.0153846	0.00769231	0.0384615	0	0.0153846	0.0538462	0.0692308	0.2	0.107692	0.0692308
Prokaryotic OTU135	Bacteria	Proteobacteria	Alphaproteobacteria	Sphingomonadales	Sphingomonadaceae	uncultured	1.94615	0.276923	0.184615	0.0307692	0.0307692	0	0	0	0.0153846	0.123077	0	0	0	0	0	0	0	0	0.0230769	0	0	0	0	0	0	0	0	0	0.00769231	0	0	0	0	0	0	0	0.553846	0	0	0	0	0	0
Prokaryotic OTU136	Bacteria	Proteobacteria	Gammaproteobacteria	Pseudomonadales	Pseudomonadaceae	Pseudomonas	0	0	0	0	0	0	0	0	0	0	0	0	0	0	0	0	0	0	4.85385	3.18462	0.00769231	0.00769231	0	0	0	0	0	0.0153846	0.0307692	0	0	0	0	0	0	0	0	0	0	0	0	0	0.00769231
Prokaryotic OTU137	Bacteria	Proteobacteria	Gammaproteobacteria	OM182_clade	OM182_clade_fa	OM182_clade_ge	0	0.00769231	0.0153846	0.130769	0.0230769	0.0307692	0.0692308	0	0.0461538	0	0	0	0.00769231	0.0153846	0	0.0153846	0	0	0	0	0	0.123077	0.0153846	0.0153846	0	0	0	0	0	0.00769231	0.00769231	0	0.0384615	0.0923077	0.2	0.146154	0	0	0.146154	0.246154	0.361538	0.115385	0.00769231
Prokaryotic OTU138	Bacteria	Bacteroidota	Bacteroidia	Bacteroidia_unclassified	Bacteroidia_unclassified	Bacteroidia_unclassified	0	0	0	0	0	0	0	0	0	0	0	0	0	0	0	0	0	0	0	0	0	0	0	0	0	0	0	0.0230769	0.00769231	0	0	0	0	0	0	0	0	0.00769231	0	0	0	0	0
Prokaryotic OTU139	Bacteria	Proteobacteria	Gammaproteobacteria	Gammaproteobacteria_unclassified	Gammaproteobacteria_unclassified	Gammaproteobacteria_unclassified	0	0	0.0153846	0.184615	0.0846154	0.353846	0.4	0.515385	0.461538	0	0.00769231	0.0769231	0.192308	0.646154	0.930769	1.48462	0.507692	0.223077	0	0	0	0	0	0	0	0	0.0230769	0	0	0.00769231	0	0	0	0	0.00769231	0.00769231	0	0	0	0	0.0153846	0.00769231	0.0153846
Prokaryotic OTU140	Bacteria	Proteobacteria	Gammaproteobacteria	Gammaproteobacteria_unclassified	Gammaproteobacteria_unclassified	Gammaproteobacteria_unclassified	0	0	0.0230769	0.1	0.1	0.176923	0.223077	0.330769	0.207692	0	0	0.00769231	0.0692308	0.346154	0.607692	1.3	0.730769	0.307692	0	0	0	0.00769231	0	0.0153846	0.0230769	0	0.0461538	0	0	0	0	0	0.00769231	0.00769231	0.0230769	0.0153846	0	0	0	0.0307692	0.0769231	0.0384615	0.0307692
Prokaryotic OTU141	Bacteria	Bacteroidota	Bacteroidia	Flavobacteriales	Flavobacteriaceae	Flavobacteriaceae_unclassified	0	0.00769231	0.0153846	0.0230769	0.0230769	0.0153846	0.00769231	0.0230769	0.00769231	0	0.00769231	0.0615385	0.0692308	0.00769231	0.0153846	0	0.0230769	0.0153846	0.153846	0.107692	0.284615	0.0923077	0.323077	0.369231	0.0769231	0.969231	0.623077	0.0615385	0.1	0.438462	0.407692	0.0461538	0.0538462	0.153846	0.0384615	0.107692	0.0461538	0.0461538	0.0692308	0.0769231	0.0461538	0.0307692	0.0538462
Prokaryotic OTU142	Bacteria	Bacteroidota	Bacteroidia	Flavobacteriales	Crocinitomicaceae	Fluviicola	0	0	0.0307692	0.107692	0.123077	0.284615	0.323077	0.161538	0.153846	0	0	0	0	0.00769231	0	0	0	0	0	0	0.0769231	0.130769	0.0307692	0.0461538	0.0538462	0.00769231	0.0615385	0	0	0	0.0230769	0.00769231	0.0153846	0.00769231	0.00769231	0.0230769	0	0.00769231	0.107692	0	0.5	0.438462	0.161538
Prokaryotic OTU143	Bacteria	Bacteria_unclassified	Bacteria_unclassified	Bacteria_unclassified	Bacteria_unclassified	Bacteria_unclassified	0	0.107692	0.330769	0.569231	0.692308	0.161538	0.253846	0.0692308	0.138462	1.68462	0	0.0230769	0.0153846	0.0230769	0	0.138462	0.0153846	0.00769231	0	0	0	0.0230769	0	0	0	0	0	0	0	0	0.00769231	0	0	0.0307692	0.0153846	0.00769231	0.476923	0.0461538	0.861538	0.307692	0.369231	0.446154	0.00769231
Prokaryotic OTU144	Bacteria	Proteobacteria	Gammaproteobacteria	Oceanospirillales	Marinomonadaceae	Marinomonas	0	0	0	0	0	0	0	0	0	0	0	0	0	0	0	0	0	0	0	0	3.68462	0	1.35385	2.90769	0	0	0	0	0	0	0	0	0	0	0	0	0	0	0	0.0153846	0	0	0
Prokaryotic OTU145	Bacteria	Planctomycetota	Planctomycetes	Planctomycetales	Rubinisphaeraceae	uncultured	0	0	0	0	0	0	0	0	0	0	0.0461538	0.138462	0.0384615	0	0	0	0	0	0	0	0	0	0.0384615	0.00769231	0.00769231	0	0	0	0	0	0	0	0	0	0	0	0	0	0	0	0	0	0
Prokaryotic OTU146	Bacteria	Proteobacteria	Alphaproteobacteria	Rhodobacterales	Rhodobacteraceae	Pseudooceanicola	0	0.0153846	0.00769231	0.0230769	0.0230769	0	0	0.00769231	0	0	0	0.0230769	0.0538462	0.00769231	0.0384615	0.0230769	0.0615385	0.0692308	0	0.0461538	0.153846	0.7	0.107692	0.115385	0.1	0.0615385	0.0846154	0	0	0	0	0.0153846	0.00769231	0	0.00769231	0	0	0	0	0	0	0	0
Prokaryotic OTU147	Bacteria	Proteobacteria	Gammaproteobacteria	Alteromonadales	Alteromonadaceae	Alteromonadaceae_unclassified	0	0	0	0	0	0	0.00769231	0	0.00769231	0	0	0	0.0846154	0.0384615	0	0	0	0	0	0	0	0	0	0	0	0	0	0	0	0	0.00769231	0	0.00769231	0	0	0	0	0	0	0	0	0	0
Prokaryotic OTU148	Bacteria	Bacteroidota	Bacteroidia	Flavobacteriales	Flavobacteriales_unclassified	Flavobacteriales_unclassified	0	0	0.0384615	0.153846	0.0692308	0.269231	0.269231	0.130769	0.192308	0	0	0	0	0.115385	0.0384615	0.0846154	0.0538462	0.0153846	0	0	0	0.00769231	0.0230769	0.00769231	0.00769231	0.0307692	0.0923077	0	0	0	0	0	0.0230769	0.215385	0.223077	0.161538	0	0	0.0538462	0.0692308	0.184615	0.0846154	0.0692308
Prokaryotic OTU149	Bacteria	Proteobacteria	Gammaproteobacteria	Xanthomonadales	Xanthomonadaceae	Arenimonas	0.438462	0.807692	0.569231	0.115385	0.0307692	0	0	0	0	0.2	0.0692308	0.00769231	0	0	0	0	0	0	1.12308	0.192308	0.0153846	0	0	0	0	0	0	0.0384615	0.0384615	0	0	0	0	0	0	0	0.369231	0.161538	0	0	0	0	0
Prokaryotic OTU150	Bacteria	Cyanobacteria	Cyanobacteriia	Cyanobacteriia_unclassified	Cyanobacteriia_unclassified	Cyanobacteriia_unclassified	0.0153846	0.176923	0.230769	0.0230769	0.0538462	0.00769231	0.00769231	0.0153846	0	0	0	0	0.00769231	0.00769231	0.00769231	0	0.00769231	0.0153846	0.1	0	0.0230769	0.169231	0	0.00769231	0.00769231	0	0	0.0615385	0	0.00769231	0.0153846	0	0.0307692	0.0384615	0.00769231	0.00769231	0.646154	0.0461538	0.576923	0.576923	0.492308	0.123077	0.0307692
Prokaryotic OTU151	Bacteria	Cyanobacteria	Cyanobacteriia	Cyanobacteriia_unclassified	Cyanobacteriia_unclassified	Cyanobacteriia_unclassified	0	0.00769231	0.00769231	0.0307692	0.0538462	0.0230769	0.0153846	0.130769	0.0153846	0	0	0	0.00769231	0.0230769	0.1	0.153846	0.330769	0.230769	0	0	0.00769231	0.623077	0	0.00769231	0.0230769	0.0230769	0.0461538	0.0153846	0	0.0230769	0.0307692	0.0230769	0.1	0.253846	0.276923	0.353846	0.00769231	0	0.0384615	0.0769231	0.146154	0.123077	0.0307692
Prokaryotic OTU152	Bacteria	Proteobacteria	Gammaproteobacteria	Alteromonadales	Pseudoalteromonadaceae	Pseudoalteromonas	0	0	0	0	0	0	0	0	0	0	0	0	0	0	0	0	0	0	0	0	4.17692	0	0.4	2.4	0.192308	0	0	0	0.00769231	0	0	0	0	0.00769231	0	0	0	0	0	0	0	0	0
Prokaryotic OTU153	Bacteria	Bacteria_unclassified	Bacteria_unclassified	Bacteria_unclassified	Bacteria_unclassified	Bacteria_unclassified	0	0.0230769	0.138462	0.284615	0.446154	0.0230769	0.0153846	0.0461538	0.169231	0.00769231	0	0.00769231	0	0.0384615	0.0307692	0.192308	0.00769231	0.0153846	0	0.00769231	0.0153846	0.969231	0.00769231	0	0	0.00769231	0	0	0	0	0	0	0	0.1	0.0615385	0.0384615	0.00769231	0.0153846	0.738462	0.538462	0.476923	0.269231	0.0230769
Prokaryotic OTU154	Bacteria	Proteobacteria	Gammaproteobacteria	Cellvibrionales	Halieaceae	Halieaceae_unclassified	0	0	0	0.0692308	0.0538462	0.0769231	0.0307692	0.0461538	0.0384615	0	0	0	0.0538462	0.107692	0.0307692	0.0769231	0.0923077	0.0769231	0	0	0	0.0153846	0	0	0	0	0.00769231	0	0	0	0	0	0	0.0230769	0.0230769	0.0461538	0	0.0461538	0.384615	0.392308	0.453846	0.115385	0.0307692
Prokaryotic OTU155	Bacteria	Proteobacteria	Gammaproteobacteria	Cellvibrionales	Porticoccaceae	SAR92_clade	0	0.0923077	0.0846154	0.0230769	0.0153846	0	0	0	0	0	0	0	0	0	0	0	0	0	0	0	0.00769231	0	0	0	0	0	0	0.0923077	0	0	0	0	0	0	0	0	0.223077	0.0538462	0.0461538	0	0.00769231	0	0
Prokaryotic OTU156	Bacteria	Patescibacteria	Gracilibacteria	JGI_0000069-P22	JGI_0000069-P22_fa	JGI_0000069-P22_ge	0	0	0	0	0	0	0	0	0	0	0	0	0	0	0	0	0	0	0	0	0	0	0	0	0.00769231	7.23077	0	0	0	0	0	0	0	0	0	0	0	0	0	0	0	0	0
Prokaryotic OTU157	Bacteria	Cyanobacteria	Cyanobacteriia	Cyanobacteriia_unclassified	Cyanobacteriia_unclassified	Cyanobacteriia_unclassified	0	0	0	0	0.0153846	0.00769231	0	0	0	0	0	0	0	0	0	0	0	0	0	0	0	0.0923077	0	0	0	0	0	0	0	0	0.0615385	0.0538462	0.2	0.361538	0.246154	0.261538	0	0	0.0692308	0.161538	0.315385	0.284615	0.00769231
Prokaryotic OTU158	Bacteria	Proteobacteria	Alphaproteobacteria	Alphaproteobacteria_unclassified	Alphaproteobacteria_unclassified	Alphaproteobacteria_unclassified	0	0	0.0384615	0.0384615	0.0461538	0.0230769	0.0692308	0.0461538	0.0230769	0	0	0.00769231	0.0153846	0.0153846	0	0	0	0	0	0	0	0.0384615	0	0	0	0	0	0	0	0	0.00769231	0.00769231	0	0.00769231	0.00769231	0.00769231	0	0.0461538	0.492308	0.6	0.969231	1.2	0.853846
Prokaryotic OTU159	Bacteria	Bacteroidota	Bacteroidia	Flavobacteriales	Flavobacteriaceae	Flavobacterium	0.0230769	0.0230769	0.00769231	0.0153846	0	0	0	0	0	0	0	0	0	0	0	0	0	0	0.638462	0	0	0	0	0	0	0	0	1.26923	0.361538	0.0153846	0.00769231	0	0	0	0	0	0.161538	0	0	0	0	0	0
Prokaryotic OTU160	Bacteria	Bacteroidota	Bacteroidia	Flavobacteriales	Flavobacteriaceae	NS5_marine_group	0	0.0307692	0.123077	0.2	0.223077	0.215385	0.161538	0.107692	0.123077	0	0	0	0	0	0	0	0	0	0	0	0	0	0	0	0	0	0	0.00769231	0.0307692	0.423077	0.153846	0.630769	0.353846	0.107692	0.0692308	0.153846	0	0	0.1	0.0230769	0.0769231	0.0230769	0.0230769
Prokaryotic OTU161	Bacteria	Bacteroidota	Bacteroidia	Flavobacteriales	Flavobacteriaceae	uncultured	0	0	0	0.0153846	0.0307692	0.0307692	0.0153846	0.0615385	0.0230769	0	0	0	0.0230769	0.0153846	0.0384615	0.0692308	0.00769231	0	0	0	0	0	0.00769231	0.00769231	0	0	0	0	0	0.107692	0.184615	0.315385	0.2	0.384615	0.5	0.3	0	0	0.0461538	0.215385	0.353846	0.407692	0.430769
Prokaryotic OTU162	Bacteria	Bacteroidota	Bacteroidia	Flavobacteriales	Flavobacteriaceae	Flavobacteriaceae_unclassified	0	0	0	0.0846154	0.0615385	0.0846154	0.146154	0.0846154	0.1	0.00769231	0	0.438462	1.05385	0.276923	0.0923077	0.0692308	0.00769231	0.0153846	0	0	0.00769231	0	0	0.00769231	0.0153846	0	0.00769231	0	0	0	0	0	0	0	0	0	0	0	0.00769231	0.661538	0.692308	0	0.00769231
Prokaryotic OTU163	Bacteria	Bacteroidota	Bacteroidia	Flavobacteriales	Flavobacteriaceae	NS5_marine_group	0	0	0	0	0	0	0	0.00769231	0	0	0	0.00769231	0.0307692	0.169231	0.0230769	0.207692	0.246154	0.446154	0	0	0.0153846	0.00769231	0.0384615	0.0153846	0.246154	0.123077	0.1	0	0	0	0	0	0	0	0	0.00769231	0	0.00769231	0.00769231	0	0	0.00769231	0
Prokaryotic OTU164	Bacteria	Bacteroidota	Bacteroidia	Flavobacteriales	Flavobacteriaceae	Flavobacterium	0	0	0	0	0	0	0	0	0	0	0	0	0	0	0	0	0	0	0.107692	0.946154	0.0384615	0	0	0	4.41538	0	0	0	0.00769231	0	0	0	0	0	0	0	0.138462	0.0307692	0.0307692	0.00769231	0	0	0
Prokaryotic OTU165	Bacteria	Bacteroidota	Bacteroidia	Flavobacteriales	Flavobacteriaceae	Flavobacteriaceae_unclassified	0	0.230769	0.338462	0.153846	0.0307692	0.00769231	0.00769231	0	0	0.469231	0.169231	0.323077	0.00769231	0	0	0	0	0	0	0.00769231	0	0	0	0	0	0	0	0	0	0	0	0	0	0	0	0	0.392308	0.476923	0.2	0.0384615	0	0	0.00769231
Prokaryotic OTU166	Bacteria	Bacteroidota	Bacteroidia	Bacteroidia_unclassified	Bacteroidia_unclassified	Bacteroidia_unclassified	0	0.0307692	0.0230769	0.146154	0.246154	0.276923	0.484615	0.130769	0.230769	0	0	0.0846154	0.0538462	0.0230769	0.00769231	0.00769231	0	0	0	0	0.0153846	0	0.0230769	0.00769231	0	0	0.00769231	0	0	0	0	0	0	0	0	0	0.0153846	0.246154	0.792308	0.730769	0.653846	1.19231	0.615385
Prokaryotic OTU167	Bacteria	Bacteroidota	Bacteroidia	Flavobacteriales	Flavobacteriaceae	Flavobacteriaceae_unclassified	0	0	0.00769231	0.00769231	0	0.00769231	0	0	0.0153846	0	0	0	0	0	0	0	0	0	0	0.0538462	0.0307692	0	0.323077	0.00769231	0	0.161538	0	0	0	0	0	0.0153846	0.00769231	0.0692308	0.0384615	0.0384615	0.00769231	0.0153846	0.0769231	0.638462	0.969231	1.13846	1.05385
Prokaryotic OTU168	Bacteria	Proteobacteria	Gammaproteobacteria	Cellvibrionales	Halieaceae	Halieaceae_unclassified	0	0.0153846	0.0538462	0.0769231	0.138462	0.0923077	0.0307692	0.0384615	0.0923077	0.00769231	0.0153846	0.0230769	0	0.0153846	0	0.00769231	0	0.0153846	0	0	0.00769231	0.0307692	0	0	0	0	0.00769231	0	0	0.00769231	0	0	0.0153846	0.0692308	0.0461538	0.0461538	0.0153846	0.0923077	0.353846	0.407692	0.4	0.246154	0.1
Prokaryotic OTU169	Bacteria	Bacteroidota	Bacteroidia	Flavobacteriales	Crocinitomicaceae	Fluviicola	0.00769231	0.0461538	0.0692308	0.00769231	0.00769231	0	0	0	0	0.00769231	0	0	0	0	0	0	0	0	0	0	0	0	0	0	0	0	0	0	0	0	0	0	0	0	0	0	0	0	0	0	0	0	0
Prokaryotic OTU170	Bacteria	Proteobacteria	Gammaproteobacteria	Vibrionales	Vibrionaceae	Vibrio	0	0	0	0	0	0	0	0.00769231	0.0153846	0	0	0	0	0	0	0	0	0.00769231	0	0	0.961538	0.00769231	0	3.47692	0	0	0.776923	0	0.0153846	0.0846154	0.0153846	0	0.0307692	0.0153846	0	0	0	0	0.00769231	0.0538462	0.0230769	0.0230769	0
Prokaryotic OTU171	Bacteria	Proteobacteria	Alphaproteobacteria	Sphingomonadales	Sphingomonadaceae	Erythrobacter	0	0.392308	0.5	0.484615	0.630769	0.469231	0.292308	0.284615	0.223077	0	0.0846154	0.4	0.407692	0.346154	0.0230769	0.0384615	0.0153846	0.0230769	0.0230769	0.0846154	0.0846154	0.153846	0.0230769	0.00769231	0.0307692	0	0	0.00769231	0.0538462	0.0230769	0	0	0	0	0	0	0.0692308	0.138462	0.161538	0.00769231	0	0.00769231	0.00769231
Prokaryotic OTU172	Bacteria	Bacteroidota	Bacteroidia	Bacteroidia_unclassified	Bacteroidia_unclassified	Bacteroidia_unclassified	2.24615	0.361538	0.138462	0.0153846	0.00769231	0	0	0	0	0.0461538	0	0	0	0	0	0	0	0	0.0615385	0.00769231	0	0	0	0	0	0	0	0.00769231	0	0	0	0	0	0	0	0	0.123077	0	0	0	0	0	0
Prokaryotic OTU173	Bacteria	Proteobacteria	Alphaproteobacteria	Puniceispirillales	SAR116_clade	SAR116_clade_ge	0	0.00769231	0.0307692	0.107692	0.1	0.1	0.130769	0.0615385	0.115385	0.0307692	0	0.0153846	0.0307692	0.123077	0.0153846	0.0461538	0.0307692	0.0615385	0	0	0	0.115385	0	0.00769231	0	0	0.0153846	0	0	0	0.00769231	0.0230769	0.0230769	0.0461538	0.0615385	0.0692308	0	0.00769231	0.123077	0.146154	0.169231	0.0692308	0.0153846
Prokaryotic OTU174	Bacteria	Bacteroidota	Bacteroidia	Flavobacteriales	Flavobacteriaceae	Flavobacterium	0	0.00769231	0	0	0	0	0	0	0	0	0	0	0	0	0	0	0	0	0.0692308	0.238462	0.346154	0	0.0692308	0.0153846	0.653846	0.0153846	0	0.0230769	0.0307692	0	0	0	0	0	0	0	0.0230769	0	0	0	0	0	0
Prokaryotic OTU175	Bacteria	Proteobacteria	Gammaproteobacteria	Burkholderiales	Burkholderiales_unclassified	Burkholderiales_unclassified	0	0.0153846	0.138462	0.223077	0.130769	0.2	0.0692308	0.1	0.0846154	0	0	0	0	0	0	0	0	0	0	0	0	0.0615385	0.0153846	0.0153846	0.00769231	0.00769231	0	0	0	0	0.0153846	0.0307692	0.0153846	0.0384615	0.0769231	0.0384615	0	0	0.0923077	0.0461538	0.123077	0.0692308	0.0230769
Prokaryotic OTU176	Bacteria	Bacteroidota	Bacteroidia	Chitinophagales	Saprospiraceae	Saprospiraceae_unclassified	0	0	0	0	0	0	0	0	0	0	0	0	0	0	0	0	0	0	0	0	0	0	0	0	0	0	0	0	0.00769231	0.0692308	0.0769231	0.0769231	0.0230769	0.0307692	0.0230769	0.0230769	0	0	0	0	0	0	0
Prokaryotic OTU177	Bacteria	Actinobacteriota	Actinobacteria	Frankiales	Sporichthyaceae	hgcI_clade	0.4	0.107692	0.0692308	0.00769231	0	0	0	0	0	0	0	0	0	0	0	0	0	0	0.0461538	0	0.00769231	0	0	0	0	0	0	0.00769231	0.00769231	0	0	0	0	0	0	0	0.292308	0	0	0	0	0	0
Prokaryotic OTU178	Bacteria	Bacteroidota	Bacteroidia	Flavobacteriales	Flavobacteriales_unclassified	Flavobacteriales_unclassified	0	0.0384615	0.0923077	0.230769	0.2	0.0538462	0.0307692	0	0.0384615	0	0	0.0153846	0.0384615	0.223077	0.0769231	0.0923077	0.230769	0.107692	0	0	0.0307692	0.0461538	0.0307692	0	0	0.0230769	0	0	0.00769231	0.0230769	0.0615385	0.00769231	0.0384615	0.0692308	0.192308	0.0692308	0	0	0.00769231	0.0230769	0.0769231	0	0
Prokaryotic OTU179	Bacteria	Bacteroidota	Bacteroidia	Flavobacteriales	Crocinitomicaceae	Fluviicola	0.246154	0.223077	0.161538	0.107692	0.107692	0.0153846	0.0153846	0	0	0.0153846	0	0	0	0	0	0	0	0	0.0384615	0.0153846	0	0	0	0	0	0	0	0.0538462	0.0153846	0	0	0	0	0	0	0	0.123077	0	0	0	0	0	0
Prokaryotic OTU180	Bacteria	Bacteroidota	Bacteroidia	Cytophagales	Cyclobacteriaceae	Algoriphagus	0.784615	0.369231	0.0153846	0.0230769	0.0153846	0	0.00769231	0	0	2.51538	0.0461538	0.0153846	0	0	0	0	0	0	0	0	0	0	0	0	0	0	0	0	0	0	0	0	0	0	0	0	0.930769	0.3	0.130769	0.0153846	0	0	0
Prokaryotic OTU181	Bacteria	Planctomycetota	Planctomycetes	Pirellulales	Pirellulaceae	Blastopirellula	0	0	0	0	0	0.00769231	0.00769231	0.0307692	0.00769231	0	0	0.0230769	0.00769231	0	0.0153846	0.0153846	0.00769231	0.00769231	0	0.00769231	0	0	0	0	0	0	0	0	0	0	0	0	0	0	0	0.00769231	0	0	0	0	0	0	0
Prokaryotic OTU182	Bacteria	Proteobacteria	Gammaproteobacteria	Burkholderiales	Methylophilaceae	Methylophilaceae_unclassified	0	0.0153846	0.0307692	0.0307692	0.0307692	0.0615385	0.0461538	0.0538462	0.0538462	0	0.00769231	0	0.00769231	0.0153846	0	0	0.00769231	0	0	0	0.0230769	0.0538462	0	0.00769231	0.0307692	0	0.0153846	0	0	0	0.00769231	0.0230769	0.00769231	0.0461538	0.0384615	0.0307692	0.00769231	0	0.0307692	0.0230769	0.0384615	0.0384615	0.0307692
Prokaryotic OTU183	Bacteria	Proteobacteria	Alphaproteobacteria	Rhodobacterales	Rhodobacteraceae	Rhodobacteraceae_unclassified	0	0	0	0	0	0	0	0	0	0	0	0.0769231	0.161538	0.0538462	0.0230769	0.00769231	0	0	0	0.0153846	0.123077	0.123077	0.0307692	0.0153846	0	0	0	0	0	0	0	0	0	0	0	0	0	0	0	0	0	0	0
Prokaryotic OTU184	Bacteria	Proteobacteria	Alphaproteobacteria	Rhodobacterales	Rhodobacteraceae	Rhodobacteraceae_unclassified	0	0	0	0	0	0.0153846	0	0	0.00769231	0	0.0769231	0.369231	0.938462	0.276923	0.261538	0.2	0.1	0.0461538	0	0.0153846	0.1	0.292308	0.0307692	0.0692308	0.0538462	0.0230769	0.0153846	0	0	0	0.00769231	0	0	0.00769231	0	0	0	0	0	0	0	0	0
Prokaryotic OTU185	Bacteria	Actinobacteriota	Acidimicrobiia	Microtrichales	Ilumatobacteraceae	Ilumatobacteraceae_unclassified	2.34615	0.792308	0.138462	0.0769231	0.0307692	0	0	0	0	0.615385	0.00769231	0	0	0	0	0	0	0	0	0	0	0	0	0	0	0	0	0	0	0	0	0	0	0	0	0	0.146154	0	0	0	0	0	0
Prokaryotic OTU186	Bacteria	Bacteroidota	Bacteroidia	Bacteroidia_unclassified	Bacteroidia_unclassified	Bacteroidia_unclassified	0	0.0692308	0.0846154	0.107692	0.130769	0.0538462	0.107692	0.0461538	0.0230769	0	0	0.00769231	0.0230769	0.253846	0.553846	0.446154	0.546154	0.430769	0	0	0.0230769	0.0230769	0.00769231	0	0.00769231	0.0153846	0.0153846	0.0461538	0.0230769	0.0153846	0.0153846	0.0230769	0.00769231	0	0	0.0153846	0	0.0230769	0.0461538	0.0846154	0.0692308	0.115385	0.107692
Prokaryotic OTU187	Bacteria	Verrucomicrobiota	Verrucomicrobiae	Opitutales	Puniceicoccaceae	Puniceicoccus	0	0	0	0.0307692	0.0230769	0	0.0153846	0	0.00769231	0	0	0	0.0230769	0.0461538	0	0.0384615	0.115385	0.153846	0	0	0.00769231	0.0230769	0.00769231	0.00769231	0	0	0	0	0	0	0	0	0	0.0307692	0.0307692	0	0	0.00769231	0.0230769	0.0692308	0.0461538	0	0
Prokaryotic OTU188	Bacteria	Proteobacteria	Alphaproteobacteria	Alphaproteobacteria_unclassified	Alphaproteobacteria_unclassified	Alphaproteobacteria_unclassified	0	0	0.00769231	0.115385	0.0923077	0.169231	0.230769	0.3	0.253846	0	0	0	0.0153846	0.0461538	0.0615385	0.115385	0.0615385	0.0153846	0	0	0	0.0307692	0.0769231	0.0769231	0.0615385	0.00769231	0.115385	0	0	0	0	0	0.0230769	0.0384615	0.0461538	0.0538462	0	0	0.00769231	0.0153846	0.00769231	0.00769231	0
Prokaryotic OTU189	Bacteria	Bacteroidota	Bacteroidia	Flavobacteriales	Flavobacteriaceae	Formosa	0	0	0	0	0	0	0.0153846	0	0.00769231	0	0	0	0	0	0	0	0	0	0	0	0	0	0.00769231	0.0153846	0	0.0230769	0.0384615	0.0384615	0.176923	0.869231	2.02308	0.907692	0.676923	0.161538	0.0769231	0.2	0.00769231	0.00769231	0.0538462	0.0461538	0	0.0153846	0
Prokaryotic OTU190	Bacteria	Planctomycetota	OM190	OM190_or	OM190_fa	OM190_ge	0	0	0	0	0	0	0.0384615	0.00769231	0.0230769	0	0	0	0.00769231	0.0307692	0	0.00769231	0.00769231	0	0	0	0.00769231	0.0153846	0.00769231	0	0	0.00769231	0	0	0	0	0	0	0	0	0	0	0	0	0	0	0	0	0
Prokaryotic OTU191	Bacteria	Planctomycetota	Planctomycetes	Planctomycetales	Rubinisphaeraceae	uncultured	0	0	0	0.00769231	0	0.0384615	0.00769231	0.0769231	0.0153846	0	0	0	0	0	0	0.00769231	0	0	0.00769231	0	0.0230769	0.0615385	0.0692308	0.0769231	0.207692	0.0692308	0.123077	0	0.00769231	0.0153846	0.0153846	0	0.00769231	0.0461538	0.00769231	0.0153846	0	0	0	0	0	0	0
Prokaryotic OTU192	Bacteria	Bacteroidota	Bacteroidia	Flavobacteriales	Flavobacteriales_unclassified	Flavobacteriales_unclassified	0	0	0	0.0384615	0	0.0769231	0.0461538	0.0923077	0.146154	0	0	0	0	0	0	0	0	0	0	0	0	0.0230769	0	0	0	0.00769231	0	0	0	0.0230769	0.123077	0.00769231	0.0307692	0.1	0.107692	0.146154	0	0	0.107692	0.592308	0.884615	0.223077	0.0923077
Prokaryotic OTU193	Bacteria	Proteobacteria	Alphaproteobacteria	Rhodobacterales	Rhodobacteraceae	Rhodobacteraceae_unclassified	0	0	0.00769231	0.0692308	0.0615385	0.0846154	0.0230769	0.0769231	0.00769231	0	0	0.00769231	0.0230769	0.0923077	0.0307692	0.0769231	0.276923	0.253846	0	0	0.00769231	0.0769231	0.0615385	0.0153846	0.00769231	0.115385	0.0846154	0	0	0	0	0	0	0	0.0461538	0	0	0	0	0.0153846	0	0	0
Prokaryotic OTU194	Bacteria	Proteobacteria	Gammaproteobacteria	Alteromonadales	Pseudoalteromonadaceae	Pseudoalteromonas	0	0	0	0	0	0	0	0	0	0	0	0	0	0	0	0	0	0	0	0	0.0846154	0	1.51538	0.0153846	0.00769231	0	2.2	0	0	0.00769231	0	0.0153846	0.0153846	0.00769231	0	0	0	0	0	0	0.00769231	0	0
Prokaryotic OTU195	Bacteria	Bacteroidota	Bacteroidia	Flavobacteriales	Flavobacteriales_unclassified	Flavobacteriales_unclassified	0	0	0	0.0153846	0	0	0	0	0	0	0	0	0	0	0	0	0	0	0	0	0	0	0	0	0	0	0	0.00769231	0	0.0153846	0.0153846	0.0153846	0.0230769	0.0769231	0.153846	0.169231	0	0	0.00769231	0.0230769	0.0384615	0.0153846	0
Prokaryotic OTU196	Bacteria	Bacteroidota	Bacteroidia	Bacteroidia_unclassified	Bacteroidia_unclassified	Bacteroidia_unclassified	0	0	0	0	0	0	0	0	0	0	0	0	0	0.0769231	0.0615385	0.407692	2.66923	2.18462	0	0	0	0.00769231	0	0	0	0	0	0	0	0	0	0	0	0	0	0	0	0	0	0	0	0	0
Prokaryotic OTU197	Bacteria	Bacteroidota	Bacteroidia	Flavobacteriales	Flavobacteriaceae	Flavobacteriaceae_unclassified	0	0	0	0	0.0153846	0	0	0	0	0	0	0	0	0	0	0	0	0	0	0	0	0	0	0.00769231	0.0153846	0	0	0	0	0	0	0.00769231	0	0	0	0	0	0	0	0	0	0	0
Prokaryotic OTU198	Bacteria	Proteobacteria	Gammaproteobacteria	Burkholderiales	Comamonadaceae	Comamonadaceae_unclassified	1.13846	0.276923	0.0923077	0.0307692	0.00769231	0	0	0	0	0.00769231	0	0	0	0	0	0	0	0	0	0	0	0	0	0	0	0	0	0	0.0153846	0	0	0	0	0	0	0	0.0384615	0.00769231	0	0	0.00769231	0	0
Prokaryotic OTU199	Bacteria	Proteobacteria	Alphaproteobacteria	Sphingomonadales	Sphingomonadaceae	Novosphingobium	0.8	0.230769	0.107692	0.0384615	0.00769231	0	0	0.00769231	0	0	0	0	0.00769231	0	0	0	0	0	0.0692308	0.00769231	0	0	0	0	0	0	0	0.00769231	0.00769231	0	0	0	0	0	0	0	0.0153846	0	0.00769231	0	0	0	0.630769
Prokaryotic OTU200	Bacteria	Bacteroidota	Bacteroidia	Flavobacteriales	Flavobacteriaceae	Flavobacteriaceae_unclassified	0	0	0	0	0	0	0	0	0	0	0	0	0	0	0	0	0.0153846	0	0	0	0	0	0	0	0	0	0	0	0	0.00769231	0	0.0153846	0.00769231	0.00769231	0.0307692	0.00769231	0	0	0	0.0230769	0.0153846	0.00769231	0.0153846
Prokaryotic OTU201	Bacteria	Bacteroidota	Bacteroidia	Flavobacteriales	Flavobacteriaceae	NS5_marine_group	0	0.0153846	0.0846154	0.323077	0.176923	0.323077	0.246154	0.123077	0.192308	0	0.00769231	0.0307692	0.0461538	0.153846	0.123077	0.138462	0.123077	0.115385	0	0	0.0461538	0.0923077	0.115385	0.146154	0.0923077	0.0923077	0.115385	0	0	0.00769231	0	0.0230769	0.0230769	0.0307692	0.107692	0.0923077	0	0.0153846	0.0846154	0.223077	0.276923	0.2	0.346154
Prokaryotic OTU202	Bacteria	Bacteroidota	Bacteroidia	Flavobacteriales	Crocinitomicaceae	Fluviicola	0	0	0.0307692	0.0538462	0.0692308	0.0769231	0.161538	0.146154	0.153846	0	0	0	0.00769231	0.107692	0.0538462	0.146154	0.0461538	0.00769231	0	0	0	0	0	0	0	0	0	0	0	0.0384615	0	0.00769231	0.00769231	0.0230769	0.0153846	0.0230769	0	0.0307692	0.4	0.376923	0.530769	0.846154	0.815385
Prokaryotic OTU203	Bacteria	Bacteroidota	Bacteroidia	Flavobacteriales	Flavobacteriales_unclassified	Flavobacteriales_unclassified	0	0.153846	0.223077	0.184615	0.253846	0.0769231	0.0538462	0.0307692	0.0153846	0.0461538	0.00769231	0.00769231	0.00769231	0.0538462	0.0384615	0.0230769	0.0384615	0.0846154	0	0	0.0230769	0.0461538	0	0	0	0.00769231	0.00769231	0	0	0	0	0	0	0	0	0.00769231	0.00769231	0.0769231	0.138462	0.184615	0.361538	0.0384615	0.0230769
Prokaryotic OTU204	Bacteria	Bacteroidota	Bacteroidia	Flavobacteriales	Flavobacteriaceae	Flavobacterium	0.0538462	0.00769231	0.00769231	0.00769231	0	0	0	0	0	0	0	0	0	0	0	0	0	0	3.1	0.0461538	0.0307692	0.00769231	0.00769231	0	0	0	0	0	0	0.0153846	0	0	0	0	0	0	0.2	0	0	0	0	0	0
Prokaryotic OTU205	Bacteria	Actinobacteriota	Acidimicrobiia	Microtrichales	Ilumatobacteraceae	Ilumatobacteraceae_unclassified	1.1	0.0769231	0.0230769	0	0.00769231	0	0	0	0	0.00769231	0	0	0	0	0	0	0	0	0.00769231	0	0	0	0	0	0	0	0	0	0	0	0	0	0	0	0	0	0.576923	0	0	0	0	0	0
Prokaryotic OTU206	Bacteria	Proteobacteria	Gammaproteobacteria	Cellvibrionales	Porticoccaceae	SAR92_clade	0	0.00769231	0.00769231	0.0461538	0.1	0.0923077	0.1	0.0769231	0.0846154	0	0	0	0	0	0	0	0	0	0	0	0	0.0153846	0	0.0153846	0.00769231	0	0	0	0	0.0615385	0.0307692	0.0384615	0.130769	0.284615	0.307692	0.192308	0	0.00769231	0.161538	0.207692	0.230769	0.130769	0.0230769
Prokaryotic OTU207	Bacteria	Bacteroidota	Bacteroidia	Flavobacteriales	Flavobacteriaceae	Flavobacteriaceae_unclassified	0	0	0	0	0	0	0	0	0	0	0.807692	0.192308	0	0	0.461538	0	0	0	0	0	0.0846154	0	0.0384615	0.169231	0.0153846	0.476923	0.5	0	0	0	0	0	0	0	0	0	0	0	0	0	0	0.0230769	0
Prokaryotic OTU208	Bacteria	Proteobacteria	Gammaproteobacteria	Cellvibrionales	Porticoccaceae	SAR92_clade	0	0	0	0	0	0.0384615	0.00769231	0.0461538	0.0538462	0	0	0.00769231	0.0461538	0.276923	0.123077	0.0923077	0.146154	0.5	0	0	0	0	0	0	0	0	0	0	0	0.0153846	0.00769231	0.238462	0.230769	0.538462	0.592308	0.223077	0.0153846	0.0307692	0.138462	0.0461538	0.0307692	0.0230769	0.00769231
Prokaryotic OTU209	Bacteria	Bacteroidota	Bacteroidia	Flavobacteriales	Flavobacteriaceae	Formosa	0	0	0	0.00769231	0	0.0307692	0.0153846	0.0615385	0.0153846	0	0	0.0153846	0.0307692	0.361538	0.607692	0.653846	1.1	1.19231	0	0	0.0153846	0	0.0461538	0.0307692	0	0.0461538	0.115385	0	0	0.0615385	0.0846154	0.0153846	0.00769231	0.0153846	0	0	0	0.00769231	0.00769231	0	0	0	0
Prokaryotic OTU210	Bacteria	Proteobacteria	Gammaproteobacteria	Burkholderiales	Methylophilaceae	Candidatus_Methylopumilus	0.376923	0.153846	0.130769	0.0153846	0.0307692	0	0	0	0	0.0538462	0	0	0	0	0	0	0	0	0.0230769	0.0307692	0.00769231	0	0	0	0	0	0	0.0153846	0	0	0	0	0	0	0	0	0.415385	0	0	0	0	0	0
Prokaryotic OTU211	Bacteria	Actinobacteriota	Actinobacteria	Frankiales	Sporichthyaceae	hgcI_clade	0.146154	0.0230769	0.0307692	0.0153846	0	0	0	0	0	0.630769	0	0.00769231	0	0	0	0	0	0	0	0	0	0	0	0	0	0	0	0.00769231	0	0	0	0	0	0	0	0	0	0	0	0	0	0	0
Prokaryotic OTU212	Bacteria	Bacteroidota	Bacteroidia	Flavobacteriales	Flavobacteriaceae	Flavobacterium	0	0	0	0	0	0	0	0	0	0	0	0	0	0	0	0	0	0	0.384615	0	0	0	0	0	0	0	0	1.7	0.207692	0.00769231	0	0	0	0	0	0	0	0	0	0	0	0	0
Prokaryotic OTU213	Bacteria	Proteobacteria	Gammaproteobacteria	Gammaproteobacteria_unclassified	Gammaproteobacteria_unclassified	Gammaproteobacteria_unclassified	0.0153846	0.0230769	0.00769231	0.0153846	0.00769231	0	0	0.00769231	0	0.0307692	0	0	0	0	0	0	0	0	0	0	0	0	0	0	0	0	0	0	0	0	0	0	0	0	0	0	0.169231	0.0384615	0	0	0	0	0
Prokaryotic OTU214	Bacteria	Bacteroidota	Bacteroidia	Flavobacteriales	Flavobacteriaceae	Flavobacterium	0.00769231	0.00769231	0	0	0	0	0	0	0	0	0	0	0	0	0	0	0	0	0.0153846	0	0	0	0	0	0	0	0	0.00769231	0	0	0	0	0	0	0	0	4.17692	0.1	0	0	0	0	0
Prokaryotic OTU215	Bacteria	Bacteroidota	Bacteroidia	Flavobacteriales	Flavobacteriaceae	Flavobacteriaceae_unclassified	0	0	0	0.00769231	0.00769231	0.0307692	0.0384615	0	0.0307692	0	0	0.00769231	0.0461538	0.292308	0.430769	0.523077	0.415385	0.538462	0	0	0.00769231	0.107692	0.0461538	0.0461538	0.107692	0.0538462	0.115385	0	0	0	0	0	0	0.00769231	0.0230769	0	0	0	0	0	0	0	0
Prokaryotic OTU216	Bacteria	Actinobacteriota	Actinobacteria	Frankiales	Sporichthyaceae	hgcI_clade	1.16154	0.676923	0.0692308	0.0384615	0.00769231	0	0	0	0	0.0846154	0	0	0	0	0	0	0	0	0	0	0	0	0	0	0	0	0	0	0	0	0	0	0	0	0	0	0	0	0	0	0	0	0
Prokaryotic OTU217	Bacteria	Bacteroidota	Bacteroidia	Flavobacteriales	Flavobacteriaceae	Flavobacterium	0.0692308	0.00769231	0.0153846	0	0	0	0	0	0	0	0	0	0	0	0	0	0	0	0.461538	0.00769231	0.0307692	0	0	0	0	0	0	0.276923	0.0384615	0.00769231	0	0	0	0	0	0	0.169231	0	0	0	0	0	0
Prokaryotic OTU218	Bacteria	Proteobacteria	Gammaproteobacteria	Burkholderiales	Alcaligenaceae	Alcaligenaceae_unclassified	0.523077	0.284615	0.138462	0.0307692	0.0153846	0	0	0	0	0	0	0	0	0	0	0	0	0	0.261538	0.0538462	0.0153846	0	0	0	0	0	0	0.0153846	0.0692308	0	0	0	0	0	0	0	0.0461538	0.00769231	0	0	0	0	0
Prokaryotic OTU219	Bacteria	Proteobacteria	Alphaproteobacteria	Sphingomonadales	Sphingomonadaceae	Sphingomonadaceae_unclassified	0.0846154	0.215385	0.1	0.0538462	0.00769231	0	0	0	0	0.484615	0.792308	0.0846154	0.00769231	0	0.0384615	0.0769231	0.161538	0.184615	0.0384615	0.0307692	0.0153846	0.0307692	0	0.00769231	0.00769231	0.00769231	0.00769231	0	0.00769231	0	0.0307692	0	0	0	0	0	0.0615385	0.0615385	0	0	0	0	0
Prokaryotic OTU220	Bacteria	Verrucomicrobiota	Verrucomicrobiota_unclassified	Verrucomicrobiota_unclassified	Verrucomicrobiota_unclassified	Verrucomicrobiota_unclassified	0.623077	0.0846154	0.0769231	0	0.0230769	0.00769231	0	0	0	0.0230769	0	0	0	0	0	0	0	0	0	0	0	0	0	0	0	0	0	0	0	0	0	0	0	0	0	0	0.0230769	0.0153846	0.00769231	0	0	0	0
Prokaryotic OTU221	Bacteria	Bacteroidota	Bacteroidia	Flavobacteriales	NS7_marine_group	NS7_marine_group_ge	0	0	0	0	0	0.0153846	0	0	0	0	0	0	0	0	0	0	0	0	0	0	0	0.0307692	0.0307692	0.00769231	0.00769231	0.00769231	0.123077	0	0	0	0.0153846	0.0384615	0.0153846	0.0384615	0.0230769	0.00769231	0	0	0.0153846	0.0769231	0.0846154	0.0615385	0.0384615
Prokaryotic OTU222	Bacteria	Chloroflexi	Chloroflexia	Chloroflexales	Roseiflexaceae	uncultured	2.89231	0.938462	0.207692	0.0461538	0.0307692	0.00769231	0	0	0	0.00769231	0	0	0	0	0	0	0	0	0	0	0	0	0	0	0	0	0	0	0	0	0	0	0	0	0	0	0.0538462	0	0	0	0	0	0
Prokaryotic OTU223	Bacteria	Bacteroidota	Bacteroidia	Flavobacteriales	Flavobacteriaceae	Dokdonia	0	0	0	0	0	0	0	0	0	0	0	0	0	0	0	0	0	0	0	0	0.0230769	0	0.0692308	0.0846154	0	0.315385	0.176923	0	0.0153846	0.138462	0.0692308	0.0307692	0.0153846	0	0.00769231	0	0	0	0	0	0	0	0
Prokaryotic OTU224	Bacteria	Proteobacteria	Gammaproteobacteria	Oceanospirillales	Halomonadaceae	Halomonas	0	0	0	0	0	0	0	0	0	0	0.2	0	0	0	0.107692	0	0.0230769	0	0	0	0.0153846	0	0.0384615	0.0384615	0.0769231	0.192308	0.0615385	0	0	0	0	0	0	0	0	0	0	0	0	0	0	0.0307692	0
Prokaryotic OTU225	Bacteria	Proteobacteria	Alphaproteobacteria	Puniceispirillales	SAR116_clade	SAR116_clade_ge	0	0.130769	0.3	0.376923	0.353846	0.115385	0.0769231	0.0384615	0.0692308	0.176923	0.0153846	0.0461538	0.0230769	0.0230769	0	0.00769231	0.0230769	0.00769231	0	0	0.0230769	0.0461538	0.00769231	0	0	0	0	0	0	0	0	0	0	0.00769231	0	0	0.261538	0.0692308	0.323077	0.0923077	0.1	0.0384615	0.0153846
Prokaryotic OTU226	Bacteria	Bacteroidota	Bacteroidia	Flavobacteriales	Flavobacteriaceae	Flavobacterium	0.161538	0	0.0153846	0	0	0	0	0	0	0	0	0	0	0	0	0	0	0	0.161538	0	0.00769231	0	0	0	0	0	0	0.0230769	0.0692308	0	0	0	0	0	0	0	0.323077	0	0	0	0	0	0
Prokaryotic OTU227	Bacteria	Proteobacteria	Gammaproteobacteria	Steroidobacterales	Woeseiaceae	Woeseia	0.00769231	0.00769231	0	0.0153846	0.0153846	0.00769231	0	0.00769231	0	0	0	0.0230769	0.0153846	0	0.00769231	0	0.0153846	0	0	0	0.0384615	0.153846	0.0153846	0.0384615	0.0153846	0.0846154	0.00769231	0	0.0461538	0.161538	0.292308	0.0615385	0.123077	0.269231	0.138462	0.169231	0.00769231	0.0307692	0.0153846	0.0307692	0.0538462	0.0769231	0.0230769
Prokaryotic OTU228	Bacteria	Bacteroidota	Bacteroidia	Bacteroidia_unclassified	Bacteroidia_unclassified	Bacteroidia_unclassified	0	0	0	0	0	0	0	0	0	0	0	0	0	0	0	0	0	0	0	0	0	0	0	0	0	0	0	0	0.0384615	0.684615	0.6	0.538462	0.338462	0.115385	0.0538462	0.115385	0	0	0	0	0	0	0
Prokaryotic OTU229	Bacteria	Actinobacteriota	Actinobacteria	Micrococcales	Microbacteriaceae	Candidatus_Planktoluna	0.223077	0.130769	0.115385	0.0384615	0.0307692	0	0	0	0	0.0692308	0	0	0	0	0	0	0	0	0.00769231	0	0.00769231	0	0	0	0	0	0	0.0153846	0.0461538	0	0	0	0	0	0	0	0.0307692	0.0153846	0	0	0	0	0
Prokaryotic OTU230	Bacteria	Desulfobacterota	Syntrophobacteria	Syntrophobacterales	uncultured	uncultured_ge	0	0	0	0.00769231	0	0.00769231	0.00769231	0.00769231	0	0	0	0	0	0.0153846	0.0153846	0	0	0	0.0230769	0.0230769	0	0.238462	0.00769231	0	0.0692308	0.0923077	0.0153846	0.00769231	0.0230769	0.276923	0.653846	0.0461538	0.0846154	0.207692	0.0923077	0.0615385	0	0	0	0.00769231	0.0153846	0.0307692	0.0307692
Prokaryotic OTU231	Bacteria	Planctomycetota	Planctomycetes	Pirellulales	Pirellulaceae	Blastopirellula	0	0	0	0	0	0.0153846	0.00769231	0.0153846	0.0153846	0	0	0	0.0153846	0.00769231	0.00769231	0.0153846	0.00769231	0.00769231	0	0	0	0	0.0153846	0.0153846	0.0461538	0.00769231	0.00769231	0	0	0	0	0	0	0.0230769	0.0461538	0.0153846	0	0	0	0	0	0.00769231	0.0153846
Prokaryotic OTU232	Bacteria	Bacteroidota	Bacteroidia	Flavobacteriales	Flavobacteriales_unclassified	Flavobacteriales_unclassified	0	0	0	0	0	0	0	0	0	0	0	0	0	0	0	0	0	0	0	0	0.223077	0	0.176923	0.0384615	0	0.0307692	0	0.0923077	0.123077	0.207692	0.0923077	0.115385	0.0307692	0	0	0.0230769	0	0	0.0153846	0.0307692	0	0	0
Prokaryotic OTU233	Bacteria	Proteobacteria	Alphaproteobacteria	Rhizobiales	Beijerinckiaceae	Beijerinckiaceae_unclassified	1.24615	0.376923	0.184615	0.00769231	0.0769231	0	0	0	0	0	0	0	0	0	0	0	0	0	0.0153846	0	0	0	0	0	0	0	0	0.00769231	0	0	0	0	0	0	0	0	0.0615385	0.0153846	0	0	0	0	0
Prokaryotic OTU234	Bacteria	Actinobacteriota	Actinobacteria	Micrococcales	Microbacteriaceae	Candidatus_Planktoluna	0.138462	0.161538	0.153846	0.0153846	0.0846154	0	0	0	0	0.0230769	0	0	0	0	0	0	0	0	0.0538462	0	0.00769231	0	0	0	0	0	0	0.0384615	0.00769231	0	0	0	0	0	0	0	0.0153846	0	0	0	0	0	0
Prokaryotic OTU235	Bacteria	Bacteroidota	Bacteroidia	Bacteroidia_unclassified	Bacteroidia_unclassified	Bacteroidia_unclassified	0.00769231	0.6	0.792308	0.892308	0.815385	0.1	0.184615	0.0230769	0.0461538	0.00769231	0.00769231	0.0769231	0.0538462	0	0	0	0	0	0	0	0	0	0	0	0	0	0	0	0	0	0	0	0	0	0	0	0	0	0.0230769	0	0	0	0
Prokaryotic OTU236	Bacteria	Proteobacteria	Alphaproteobacteria	SAR11_clade	Clade_III	Clade_III_ge	0	0	0.00769231	0.0153846	0	0	0.0307692	0.00769231	0.0153846	0.653846	0.0923077	0.184615	0.338462	0.423077	0.453846	0.207692	0.4	0.407692	0	0	0.00769231	0.0461538	0.0230769	0.0384615	0.0461538	0.0307692	0.0538462	0	0	0	0	0	0	0.00769231	0.00769231	0.00769231	0	0	0	0	0	0	0
Prokaryotic OTU237	Bacteria	Desulfobacterota	Desulfuromonadia	Sva1033	Sva1033_fa	Sva1033_ge	0	0.00769231	0.0307692	0.0153846	0.00769231	0.0153846	0	0.00769231	0.0153846	0	0	0.0461538	0.0615385	0.00769231	0.0153846	0	0	0	0.0230769	0.00769231	0.0230769	0.0307692	0.0153846	0	0.0692308	0.0923077	0.0461538	0.00769231	0.0461538	0.315385	0.261538	0.0384615	0.1	0.0692308	0.0538462	0.0384615	0.0153846	0.0769231	0.0230769	0.0461538	0.0307692	0.0461538	0.0307692
Prokaryotic OTU238	Bacteria	Verrucomicrobiota	Verrucomicrobiae	Opitutales	Puniceicoccaceae	Puniceicoccus	0	0.00769231	0	0.00769231	0.00769231	0.0230769	0	0	0	0	0	0	0.00769231	0.0461538	0	0.00769231	0.0153846	0.0153846	0	0	0	0	0	0.00769231	0	0	0.00769231	0	0	0.00769231	0	0.00769231	0.0307692	0.0461538	0.0692308	0.0692308	0	0	0.0846154	0.0846154	0.138462	0.0769231	0.00769231
Prokaryotic OTU239	Bacteria	Proteobacteria	Gammaproteobacteria	KI89A_clade	KI89A_clade_fa	KI89A_clade_ge	0	0	0.00769231	0.0461538	0.0692308	0.0384615	0.0384615	0.0230769	0.0307692	0	0	0	0.00769231	0.1	0.0846154	0.1	0.276923	0.369231	0	0	0	0	0	0	0	0	0	0	0	0	0	0	0	0	0.00769231	0.00769231	0	0	0.192308	0.184615	0.176923	0.0769231	0
Prokaryotic OTU240	Bacteria	Proteobacteria	Alphaproteobacteria	Rhodobacterales	Rhodobacteraceae	Rhodobacter	0	0.00769231	0	0.00769231	0	0	0	0	0	2.37692	1.00769	0.107692	0.00769231	0	0	0	0	0	0	0	0	0	0	0	0	0	0	0	0	0	0	0	0	0	0	0	0.0692308	0.153846	0	0	0	0	0
Prokaryotic OTU241	Bacteria	Bacteroidota	Bacteroidia	Flavobacteriales	Flavobacteriaceae	NS5_marine_group	0	0	0	0	0	0	0	0	0	0.446154	0.123077	0.338462	0.215385	0.0846154	0.00769231	0.0307692	0.00769231	0	0	0	0	0.00769231	0	0	0	0	0	0	0	0	0	0	0	0	0	0	0	0	0	0	0	0	0
Prokaryotic OTU242	Bacteria	Proteobacteria	Gammaproteobacteria	Gammaproteobacteria_unclassified	Gammaproteobacteria_unclassified	Gammaproteobacteria_unclassified	0	0	0.00769231	0.0153846	0.0230769	0.0307692	0.0153846	0.0153846	0.0153846	0	0	0	0.00769231	0.00769231	0	0.00769231	0	0	0	0	0.0153846	0.0384615	0.00769231	0.00769231	0.0153846	0.0153846	0.0307692	0	0	0	0	0	0	0.00769231	0.0153846	0	0	0	0	0	0.00769231	0	0
Prokaryotic OTU243	Bacteria	Bacteroidota	Bacteroidia	Flavobacteriales	Flavobacteriaceae	Flavobacterium	0	0	0	0	0	0	0	0	0	0	0	0	0	0	0	0	0	0	0.161538	0.00769231	0	0	0	0	0	0	0	2.80769	0.253846	0.0230769	0.00769231	0	0	0	0	0	0	0	0	0	0	0	0
Prokaryotic OTU244	Bacteria	Proteobacteria	Gammaproteobacteria	Burkholderiales	Comamonadaceae	Acidovorax	0	0	0	0	0	0	0	0	0	0	0	0	0	0	0.00769231	0	0	0	0	0.0153846	0	0	0	0	0	0	0	0	0	0	0	0	0.0153846	0	0	0	0	0	0	0	0.00769231	0	3.36154
Prokaryotic OTU245	Bacteria	Bacteroidota	Bacteroidia	Flavobacteriales	Flavobacteriaceae	Flavobacterium	0	0	0	0	0	0	0	0	0	0	0	0	0	0	0	0	0	0	0	1.03846	0	0	0	0	0	0.0307692	0	1.46923	1.09231	0.0153846	0	0	0	0	0	0	0	0	0	0	0	0	0
Prokaryotic OTU246	Bacteria	Actinobacteriota	Actinobacteriota_unclassified	Actinobacteriota_unclassified	Actinobacteriota_unclassified	Actinobacteriota_unclassified	0	0	0.00769231	0.0769231	0.0692308	0.253846	0.223077	0.423077	0.130769	0	0	0	0	0	0	0	0.0230769	0	0	0	0.00769231	0.130769	0.0461538	0.0153846	0.0461538	0.0153846	0.0461538	0	0	0.00769231	0.00769231	0	0.0153846	0.0384615	0.0384615	0.0923077	0	0	0	0.0461538	0.0307692	0.0538462	0.107692
Prokaryotic OTU247	Bacteria	Proteobacteria	Gammaproteobacteria	Cellvibrionales	Porticoccaceae	SAR92_clade	0	0	0	0	0	0	0	0	0	0	0	0	0	0	0	0	0	0	0	0	0	0	0	0	0	0	0	0.1	0.00769231	0.0769231	0.130769	1.00769	0.876923	0.361538	0.430769	0.207692	0	0	0	0	0	0	0
Prokaryotic OTU248	Bacteria	Planctomycetota	Planctomycetes	Planctomycetales	Rubinisphaeraceae	uncultured	0	0	0	0	0	0	0	0	0	0	0	0.00769231	0.00769231	0.115385	1.27692	0.338462	0.761538	1.09231	0	0	0	0	0	0	0	0	0	0	0	0	0	0	0	0	0	0	0	0	0	0	0	0	0
Prokaryotic OTU249	Bacteria	Actinobacteriota	Acidimicrobiia	Microtrichales	Ilumatobacteraceae	uncultured	0.6	0.569231	0.253846	0.0384615	0.0230769	0	0	0	0	0.238462	0.0692308	0	0	0	0	0	0	0	0	0	0.00769231	0	0	0	0	0	0	0.0153846	0	0	0	0	0	0	0	0	0.246154	0.00769231	0	0	0	0	0
Prokaryotic OTU250	Bacteria	Proteobacteria	Gammaproteobacteria	Burkholderiales	Comamonadaceae	Limnohabitans	0.561538	0.184615	0.0461538	0.0153846	0.0153846	0	0	0	0	0.0230769	0	0	0	0	0	0	0	0	0.00769231	0.00769231	0	0	0	0	0	0	0	0	0	0	0	0	0	0	0	0	0.0846154	0	0	0	0	0	0
Prokaryotic OTU251	Bacteria	Bacteroidota	Bacteroidia	Bacteroidia_unclassified	Bacteroidia_unclassified	Bacteroidia_unclassified	0	0	0	0	0	0	0.00769231	0	0	0	0	0	0	0	0	0	0	0	0	0	0	0	0	0	0	0	0	0	0	0.00769231	0.00769231	0.0230769	0.0307692	0.161538	0.238462	0.130769	0	0	0	0.00769231	0.0230769	0.0230769	0.00769231
Prokaryotic OTU252	Bacteria	Proteobacteria	Gammaproteobacteria	Burkholderiales	Comamonadaceae	Comamonadaceae_unclassified	0	0.00769231	0	0	0	0	0	0	0	0	0	0	0	0	0	0	0	0	0	0	0	0	0	0	0	0	0	0.330769	0.0538462	0	0	0	0	0	0	0	0	0	0	0	0	0	0
Prokaryotic OTU253	Bacteria	Actinobacteriota	Actinobacteria	Corynebacteriales	Nocardiaceae	Rhodococcus	0	0	0	0	0	0	0	0	0	0	0	0	0	0	0	0	0	0	0.0923077	0.00769231	0	0	0	0	0	0.00769231	0	0	0.00769231	0.00769231	0.0461538	0	0.0307692	0.00769231	0	0	0	0	0	0	0	0	0.0538462
Prokaryotic OTU254	Bacteria	Proteobacteria	Alphaproteobacteria	Alphaproteobacteria_unclassified	Alphaproteobacteria_unclassified	Alphaproteobacteria_unclassified	0	0	0	0	0.00769231	0.0230769	0.0307692	0.0538462	0.0230769	0	0	0	0	0.0384615	0	0.00769231	0.0153846	0.0153846	0	0	0.00769231	0.0615385	0.00769231	0.00769231	0.00769231	0.00769231	0	0	0	0	0	0	0.00769231	0.0153846	0.0538462	0.0230769	0	0	0	0.0230769	0.00769231	0	0
Prokaryotic OTU255	Bacteria	SAR324_clade(Marine_group_B)	SAR324_clade(Marine_group_B)_cl	SAR324_clade(Marine_group_B)_or	SAR324_clade(Marine_group_B)_fa	SAR324_clade(Marine_group_B)_ge	0	0	0.0230769	0.138462	0.0923077	0.0384615	0.1	0.00769231	0.107692	0	0	0.00769231	0	0.123077	0.0153846	0.192308	0.3	0.4	0	0	0	0.0846154	0	0	0	0.0230769	0	0	0	0	0	0	0	0.0230769	0.00769231	0.0153846	0	0	0.0230769	0.0153846	0.0384615	0	0
Prokaryotic OTU256	Bacteria	Bacteroidota	Bacteroidia	Bacteroidia_unclassified	Bacteroidia_unclassified	Bacteroidia_unclassified	0	0	0	0	0	0	0	0	0	0.00769231	0.0307692	0.215385	0.0307692	0.0692308	0.0307692	0.00769231	0	0	0	0	0	0.00769231	0	0	0	0	0	0	0	0	0	0	0	0	0	0	0	0	0	0	0	0	0
Prokaryotic OTU257	Bacteria	Chloroflexi	Anaerolineae	Anaerolineales	Anaerolineaceae	uncultured	0	0	0.00769231	0	0.00769231	0.00769231	0.00769231	0	0	0	0	0.0153846	0.0307692	0	0	0.0153846	0.00769231	0.00769231	0.0384615	0.0307692	0.0307692	0.0307692	0	0.0153846	0.0230769	0.0615385	0.0615385	0.00769231	0.0230769	0.169231	0.453846	0	0.146154	0.0384615	0.0384615	0.0384615	0	0	0.0153846	0.00769231	0	0.0230769	0.0153846
Prokaryotic OTU258	Bacteria	Proteobacteria	Alphaproteobacteria	Rhodobacterales	Rhodobacteraceae	Rhodobacter	0.0384615	0.00769231	0	0.00769231	0	0	0	0	0	0	0	0	0	0	0	0	0	0	0.0538462	0.0538462	0.00769231	0	0	0	0	0	0	0.0153846	0.00769231	0	0	0	0	0	0	0	0.0230769	0	0	0	0	0	0
Prokaryotic OTU259	Bacteria	Bacteroidota	Bacteroidia	Flavobacteriales	Flavobacteriaceae	Dokdonia	0	0	0	0	0.00769231	0	0	0.00769231	0	0	0	0	0	0	1.53077	0	0	0	0	0	0.0692308	0	0.261538	0.253846	0.0461538	0.00769231	0.438462	0	0	0	0	0	0	0	0	0	0	0	0.0153846	0.0307692	0.00769231	0.223077	0
Prokaryotic OTU260	Bacteria	Bacteroidota	Bacteroidia	Flavobacteriales	Flavobacteriaceae	Flavobacteriaceae_unclassified	0	0	0.0153846	0.0538462	0.0384615	0.0538462	0.1	0.0615385	0.115385	0.00769231	0	0.0307692	0.0846154	0.138462	0.0230769	0.0307692	0.0615385	0.0307692	0	0	0	0	0.00769231	0	0.00769231	0.0384615	0.0230769	0	0	0.0230769	0.0153846	0.0153846	0.0692308	0.2	0.192308	0.123077	0	0	0.0230769	0.00769231	0.00769231	0	0.0153846
Prokaryotic OTU261	Bacteria	Verrucomicrobiota	Verrucomicrobiae	Opitutales	Puniceicoccaceae	Puniceicoccaceae_unclassified	0	0.00769231	0.00769231	0.00769231	0.0307692	0.0153846	0.00769231	0	0	0	0	0	0	0	0	0.0153846	0	0	0	0	0	0	0.00769231	0	0	0.00769231	0	0	0	0.00769231	0	0.0153846	0.00769231	0.123077	0.123077	0.115385	0.00769231	0	0.0461538	0.0615385	0.0769231	0.0461538	0
Prokaryotic OTU262	Bacteria	Bacteroidota	Bacteroidia	Bacteroidia_unclassified	Bacteroidia_unclassified	Bacteroidia_unclassified	1.36154	0.1	0.0230769	0	0	0	0	0	0	0.0153846	0	0	0	0	0	0	0	0	0.00769231	0	0	0	0	0	0	0	0	0	0	0	0	0	0	0	0	0	0.0153846	0	0	0	0	0	0
Prokaryotic OTU263	Bacteria	Proteobacteria	Gammaproteobacteria	Pseudomonadales	Moraxellaceae	Acinetobacter	0	0	0	0	0	0	0	0	0	0	0	0	0	0	0	0	0	0	0.692308	1.90769	0	0	0	0	0.0461538	0	0.00769231	0	0.0153846	0	0	0	0	0	0	0	0	0	0	0	0	0	0
Prokaryotic OTU264	Bacteria	Proteobacteria	Gammaproteobacteria	Gammaproteobacteria_unclassified	Gammaproteobacteria_unclassified	Gammaproteobacteria_unclassified	0	0	0	0	0	0	0	0	0	0	0	0	0	0	0	0	0	0	0	0	0.576923	0	0.853846	0.607692	0.361538	0.215385	0.415385	0	0	0	0	0	0	0	0	0	0	0	0	0	0	0	0
Prokaryotic OTU265	Bacteria	Proteobacteria	Gammaproteobacteria	Gammaproteobacteria_unclassified	Gammaproteobacteria_unclassified	Gammaproteobacteria_unclassified	0	0	0.0461538	0.0615385	0.0538462	0.00769231	0	0	0.00769231	0.0230769	0	0.0769231	0.0692308	0.146154	0.0230769	0.0615385	0.0230769	0.0307692	0	0	0	0.00769231	0	0	0	0	0	0	0	0	0	0	0	0	0	0	0.0307692	0.0307692	0.0615385	0.0153846	0.0153846	0	0
Prokaryotic OTU266	Bacteria	Proteobacteria	Gammaproteobacteria	Burkholderiales	Methylophilaceae	Methylotenera	0.0230769	0	0	0	0	0	0	0	0	0	0	0	0	0	0	0	0	0	0.0461538	0	0	0	0	0	0	0	0	0.0692308	0.00769231	0	0	0	0	0	0	0	0.0461538	0	0	0	0	0	0
Prokaryotic OTU267	Bacteria	Bacteroidota	Bacteroidia	Flavobacteriales	Flavobacteriaceae	Flavobacteriaceae_unclassified	0	0.0230769	0.0153846	0	0.0153846	0	0	0	0	0	0	0	0	0.00769231	0.00769231	0	0	0	0.00769231	0.0153846	0.223077	0	0.169231	0.0307692	0.0461538	0.184615	0	0.0153846	0.0307692	0.0461538	0.0461538	0.0153846	0.00769231	0	0	0	0.146154	0.138462	0.0307692	0	0.0230769	0	0
Prokaryotic OTU268	Bacteria	Bacteroidota	Bacteroidia	Flavobacteriales	Flavobacteriaceae	uncultured	0	0	0	0.00769231	0	0.00769231	0	0	0	0	0	0.0384615	0.0153846	0	0	0	0	0	0.0538462	0	1.74615	0.00769231	0.0846154	0.138462	0	0.0461538	0.0230769	0.00769231	0.0461538	0.246154	0.0461538	0.00769231	0	0.0153846	0	0	0	0.00769231	0.0230769	0.0153846	0.00769231	0.00769231	0
Prokaryotic OTU269	Bacteria	Proteobacteria	Gammaproteobacteria	Alteromonadales	Pseudoalteromonadaceae	Pseudoalteromonas	0	0	0	0	0	0	0	0	0	0	0	0	0	0	0	0	0	0	0	0	0	0	0	0	0	0	0	0	0	0	0	0	0	0	0	0	0	0	0	0	0	0	0
Prokaryotic OTU270	Bacteria	Bacteroidota	Bacteroidia	Flavobacteriales	Crocinitomicaceae	Fluviicola	0	0.4	0.646154	0.515385	0.676923	0.261538	0.138462	0.0307692	0.184615	0	0	0	0	0	0	0	0.00769231	0	0	0	0	0	0	0	0	0	0	0	0	0	0	0	0	0	0	0	0	0	0	0	0	0	0
Prokaryotic OTU271	Bacteria	Cyanobacteria	Cyanobacteriia	Cyanobacteriia_unclassified	Cyanobacteriia_unclassified	Cyanobacteriia_unclassified	0	0	0	0	0	0	0	0	0	0	0	0	0	0	0	0	0	0	0	0	0	0	0	0	0	0	0	0	0	0	0	0	0	0.00769231	0	0.00769231	0	0.00769231	0.0153846	0	0.0230769	0.00769231	0
Prokaryotic OTU272	Bacteria	Verrucomicrobiota	Verrucomicrobiae	Verrucomicrobiales	Rubritaleaceae	Luteolibacter	0	0.00769231	0	0	0	0	0	0	0	0	0	0	0	0	0	0	0	0	0.0153846	0.00769231	0	0	0	0	0	0	0	0.0769231	0.161538	0	0	0	0	0	0	0	0	0	0	0	0	0	0
Prokaryotic OTU273	Bacteria	Proteobacteria	Gammaproteobacteria	Oceanospirillales	Nitrincolaceae	uncultured	0	0	0.0230769	0.0153846	0.0230769	0.107692	0.192308	0.0538462	0.130769	0	0	0	0.0153846	0.107692	0	0.0461538	0.0307692	0.0230769	0	0	0	0	0.00769231	0.00769231	0	0	0	0	0	0	0	0	0	0	0	0	0	0	0.00769231	0.0769231	0.284615	0.0230769	0.00769231
Prokaryotic OTU274	Bacteria	Proteobacteria	Alphaproteobacteria	Puniceispirillales	SAR116_clade	SAR116_clade_ge	0	0	0	0	0	0	0	0	0	0	0	0	0	0.00769231	0.0153846	0.0461538	0.0153846	0.123077	0	0	0	0.0538462	0.00769231	0.00769231	0.00769231	0	0.0153846	0	0	0	0	0	0	0	0	0	0	0	0	0	0	0	0
Prokaryotic OTU275	Bacteria	Proteobacteria	Gammaproteobacteria	Burkholderiales	Oxalobacteraceae	Oxalobacteraceae_unclassified	0.507692	0.146154	0.107692	0.0384615	0.00769231	0	0	0	0	0	0	0	0	0	0	0	0	0	0	0	0	0	0	0	0	0	0	0	0	0	0	0	0	0	0	0	0.0692308	0	0	0	0	0	0
Prokaryotic OTU276	Bacteria	Proteobacteria	Alphaproteobacteria	Alphaproteobacteria_unclassified	Alphaproteobacteria_unclassified	Alphaproteobacteria_unclassified	0	0	0.00769231	0.00769231	0.0153846	0.0384615	0.0307692	0.0538462	0.0307692	0	0	0	0.00769231	0.0230769	0	0	0.00769231	0	0	0	0	0.0230769	0.00769231	0.0153846	0.0384615	0.0153846	0.0307692	0	0	0	0	0	0.00769231	0.0230769	0.0153846	0.0153846	0	0	0.00769231	0	0.00769231	0	0
Prokaryotic OTU277	Bacteria	Bacteroidota	Bacteroidia	Flavobacteriales	Crocinitomicaceae	Wandonia	0	0	0	0	0	0	0	0	0	0	0	0	0	0	0	0	0	0	0	0	0	0	0	0	0	0	0	0.0153846	0.00769231	0.0615385	0.0923077	0.0230769	0.0461538	0.0538462	0.0692308	0.123077	0	0	0.0153846	0.146154	0.2	0.238462	0.1
Prokaryotic OTU278	Bacteria	Bacteroidota	Bacteroidia	Flavobacteriales	Flavobacteriaceae	Flavobacterium	0	0	0	0	0	0	0	0	0	0	0	0	0	0	0	0	0	0	0	0	0.3	0	0.1	0.0230769	1.2	0.984615	0	0.0230769	0.0615385	0	0	0.0153846	0	0	0	0	0	0	0	0	0	0	0
Prokaryotic OTU279	Bacteria	Proteobacteria	Alphaproteobacteria	Rhizobiales	Rhizobiales_unclassified	Rhizobiales_unclassified	0.546154	0.107692	0.169231	0.0384615	0.0307692	0	0.00769231	0	0	0.1	0.0153846	0	0	0	0	0	0	0	0	0	0	0	0	0	0	0	0	0	0	0	0	0	0	0	0	0	0.00769231	0	0	0	0	0	0
Prokaryotic OTU280	Bacteria	Proteobacteria	Gammaproteobacteria	Burkholderiales	Comamonadaceae	Comamonadaceae_unclassified	0	0	0	0	0	0	0.00769231	0	0	0	0	0	0	0	0	0	0	0	0	0	0	0	0	0	0	0	0	0	0	0	0	0	0	0	0	0	0.0307692	0.00769231	0.153846	0.0307692	0.0153846	0	0
Prokaryotic OTU281	Bacteria	Proteobacteria	Gammaproteobacteria	Oceanospirillales	Nitrincolaceae	Amphritea	0	0	0	0	0	0	0	0	0	0	0	0	0	0	0	0	0	0	0	0	0.7	0	1.66154	0.138462	0.0538462	0.0461538	0.0615385	0	0	0	0	0	0	0	0	0	0	0	0	0	0	0	0
Prokaryotic OTU282	Bacteria	Proteobacteria	Alphaproteobacteria	Sphingomonadales	Sphingomonadaceae	Porphyrobacter	0.00769231	0.184615	0.130769	0.00769231	0.00769231	0	0	0	0	0	0.00769231	0	0	0	0	0	0	0	0.0230769	0.0153846	0	0	0.00769231	0	0.192308	0	0	0.0153846	0.0307692	0	0	0	0	0	0	0	1.21538	0.638462	0.0538462	0	0	0	0.0230769
Prokaryotic OTU283	Bacteria	Proteobacteria	Gammaproteobacteria	Oceanospirillales	Pseudohongiellaceae	Pseudohongiella	0	0	0	0.00769231	0.0461538	0.0153846	0.0230769	0	0	0	0	0	0	0	0	0	0	0	0	0	0	0	0	0	0	0	0	0	0	0	0.00769231	0.0307692	0.0230769	0.0615385	0.0846154	0.0692308	0	0	0.00769231	0.176923	0.276923	0.0153846	0.00769231
Prokaryotic OTU284	Bacteria	Bacteroidota	Bacteroidia	Flavobacteriales	Flavobacteriales_unclassified	Flavobacteriales_unclassified	0.415385	0.0692308	0.0153846	0	0	0	0	0	0	1.49231	0.0615385	0.0153846	0	0	0	0	0	0	0	0	0	0	0	0	0	0	0	0	0	0	0	0	0	0	0	0	0.353846	0.0384615	0.0230769	0	0	0	0
Prokaryotic OTU285	Bacteria	Proteobacteria	Gammaproteobacteria	Gammaproteobacteria_unclassified	Gammaproteobacteria_unclassified	Gammaproteobacteria_unclassified	0	0	0.00769231	0.00769231	0.00769231	0.0230769	0.0307692	0.00769231	0	0	0	0	0	0	0	0	0	0	0	0	0	0	0	0	0	0	0	0	0	0.138462	0.161538	0.469231	0.461538	0.138462	0.184615	0.346154	0	0	0	0.0153846	0.00769231	0	0
Prokaryotic OTU286	Bacteria	Bacteria_unclassified	Bacteria_unclassified	Bacteria_unclassified	Bacteria_unclassified	Bacteria_unclassified	0	0	0	0	0	0	0.00769231	0	0.00769231	0	0	0	0	0	0	0.00769231	0	0	0	0	0	0	0.0307692	0	0.0230769	0	0.0461538	0	0	0	0	0	0	0	0.00769231	0.00769231	0	0	0	0	0	0	0
Prokaryotic OTU287	Bacteria	Proteobacteria	Gammaproteobacteria	Alteromonadales	Shewanellaceae	Shewanella	0	0	0	0	0	0	0	0	0	0	0	0	0	0	0	0	0	0	0	0	2.28462	0	0	0.0230769	0	0	0	0	0	0	0	0	0	0	0	0	0	0	0	0	0	0	0
Prokaryotic OTU288	Bacteria	Proteobacteria	Gammaproteobacteria	Vibrionales	Vibrionaceae	Photobacterium	0	0	0	0	0	0	0	0	0	0	0	0	0	0	0	0.0230769	0.2	0.246154	0	0	0	0	0.946154	0.584615	0	0	0.153846	0	0	0	0.00769231	0	0	0.0230769	0.00769231	0.00769231	0	0	0.00769231	0	0	0.0153846	0.0153846
Prokaryotic OTU289	Bacteria	Desulfobacterota	Desulfobulbia	Desulfobulbales	Desulfobulbaceae	uncultured	0	0.00769231	0	0	0.00769231	0.0153846	0.00769231	0.0230769	0	0	0	0	0.00769231	0	0	0	0	0	0	0	0.00769231	0.0538462	0.0153846	0.0307692	0.00769231	0.1	0.0692308	0	0	0.0846154	0.169231	0.0307692	0.130769	0.123077	0.138462	0.0230769	0	0.00769231	0.00769231	0.00769231	0.0230769	0.0153846	0.00769231
Prokaryotic OTU290	Bacteria	Bacteroidota	Bacteroidia	Flavobacteriales	Flavobacteriaceae	Flavobacteriaceae_unclassified	0	0	0	0	0	0	0	0	0	0	0.00769231	0	0	0	0	0	0	0	0	0.115385	0.6	0	0.423077	0.115385	0.146154	0.0769231	0.0384615	0.0384615	0.0307692	0.0461538	0.0307692	0	0.0230769	0.00769231	0	0	0	0.0153846	0.00769231	0	0.00769231	0.00769231	0
Prokaryotic OTU291	Bacteria	Proteobacteria	Alphaproteobacteria	Rhodobacterales	Rhodobacteraceae	Rhodobacteraceae_unclassified	0	0	0	0.0153846	0.1	0	0.0230769	0	0.0230769	0	0	0.00769231	0.0769231	0.0153846	0	0	0.00769231	0.00769231	0	0	0	0	0	0	0	0	0	0	0	0	0	0	0	0	0	0	0.00769231	0.00769231	0	0.0384615	0.0153846	0.0692308	0.0153846
Prokaryotic OTU292	Bacteria	Proteobacteria	Alphaproteobacteria	Rhodobacterales	Rhodobacteraceae	Rhodobacteraceae_unclassified	0	0	0	0	0	0	0	0	0	0	0	0	0	0	0	0	0	0	0	0	0	0	0.0153846	0.0230769	0	0	0	0.0307692	0.0307692	0.315385	0.192308	0.0846154	0.0846154	0.0538462	0.0153846	0.0307692	0	0	0.00769231	0.0153846	0.0153846	0	0
Prokaryotic OTU293	Bacteria	Proteobacteria	Gammaproteobacteria	Oceanospirillales	Pseudohongiellaceae	Pseudohongiella	0	0	0.0153846	0.0153846	0.00769231	0.0153846	0.00769231	0	0.00769231	0.00769231	0	0.00769231	0.0230769	0.0769231	0.0461538	0.0384615	0.130769	0.153846	0	0	0	0.00769231	0	0	0	0	0	0	0	0	0	0	0	0	0	0	0	0	0.0461538	0.0769231	0.0230769	0.0384615	0
Prokaryotic OTU294	Bacteria	Patescibacteria	Parcubacteria	Parcubacteria_unclassified	Parcubacteria_unclassified	Parcubacteria_unclassified	0.0230769	0	0	0	0	0	0	0	0	0	0	0	0	0	0	0	0	0	0	0	0	0	0	0	0	0	0	0	0.0153846	0	0	0	0	0	0	0	0	0	0	0	0	0	0
Prokaryotic OTU295	Bacteria	Bacteroidota	Bacteroidia	Flavobacteriales	Flavobacteriaceae	Maribacter	0	0	0	0	0	0	0	0	0	0	0.115385	0.0230769	0	0	0	0	0	0	0.00769231	0.0692308	0.00769231	0	0.0153846	0.0230769	0.0461538	0.0153846	0	0.0461538	0.115385	0.0230769	0	0	0	0	0	0	0	0	0	0	0	0	0
Prokaryotic OTU296	Bacteria	Bacteroidota	Bacteroidia	Flavobacteriales	Flavobacteriaceae	Flavobacterium	0	0	0	0	0	0	0	0	0	0	0	0	0	0	0	0	0	0	0.0615385	0.353846	0	0	0	0	0	0	0	1.15385	0.723077	0.0153846	0	0	0	0	0	0	0	0	0	0	0	0	0
Prokaryotic OTU297	Bacteria	Bacteroidota	Bacteroidia	Sphingobacteriales	Sphingobacteriaceae	Sphingobacteriaceae_unclassified	0	0	0	0	0	0	0	0	0	0	0	0	0	0	0	0	0	0	2.21538	0.130769	0	0	0	0	0	0	0	0	0	0	0	0	0	0	0	0	0	0	0	0	0	0	0
Prokaryotic OTU298	Bacteria	Verrucomicrobiota	Verrucomicrobiae	Opitutales	Puniceicoccaceae	Puniceicoccaceae_unclassified	0	0	0.0153846	0.0230769	0.00769231	0	0	0	0	0	0	0	0	0	0	0	0	0	0	0	0	0.0230769	0.00769231	0	0.0153846	0	0.00769231	0	0	0.00769231	0	0.00769231	0.00769231	0.0692308	0.0615385	0.0230769	0	0	0.0153846	0.0230769	0.0615385	0.00769231	0.00769231
Prokaryotic OTU299	Bacteria	Bacteria_unclassified	Bacteria_unclassified	Bacteria_unclassified	Bacteria_unclassified	Bacteria_unclassified	0	0	0	0	0	0	0.00769231	0.00769231	0	0	0	0	0	0	0	0	0	0	0	0	0	0	0	0	0	0	0	0	0	0	0	0	0.00769231	0.0153846	0	0.00769231	0	0	0	0.0153846	0.0307692	0.00769231	0.0153846
Prokaryotic OTU300	Bacteria	Proteobacteria	Gammaproteobacteria	Cellvibrionales	Halieaceae	Halieaceae_unclassified	0	0	0.00769231	0.0615385	0.0538462	0.0538462	0.0307692	0.0307692	0.00769231	0	0	0.00769231	0.00769231	0.0384615	0	0.0230769	0.0153846	0.0461538	0	0	0	0	0.00769231	0	0	0	0	0	0	0.00769231	0	0.00769231	0	0.0307692	0.0230769	0.0538462	0	0.0153846	0.230769	0.338462	0.376923	0.0230769	0.00769231
Prokaryotic OTU301	Bacteria	Proteobacteria	Gammaproteobacteria	Oceanospirillales	Nitrincolaceae	Nitrincolaceae_unclassified	0	0	0	0	0	0	0.0153846	0	0.0153846	0	0	0	0.00769231	0	0	0	0	0	0	0	0	0.00769231	0	0	0	0	0	0	0	0	0	0	0	0	0	0	0	0	0	0	0	0	0
Prokaryotic OTU302	Bacteria	Myxococcota	Polyangia	Polyangiales	Sandaracinaceae	uncultured	0	0	0	0.0153846	0.0153846	0.00769231	0	0	0	0.00769231	0	0	0.0153846	0	0.0153846	0.00769231	0	0.00769231	0.0153846	0.0153846	0.0384615	0.1	0.0153846	0.0230769	0.0230769	0.107692	0.0384615	0	0.0461538	0.153846	0.353846	0.0153846	0.0769231	0.107692	0.0538462	0.0538462	0	0.0153846	0.0230769	0.0230769	0.0384615	0.0153846	0.0153846
Prokaryotic OTU303	Bacteria	Proteobacteria	Gammaproteobacteria	Alteromonadales	Alteromonadaceae	Alteromonas	0	0	0	0	0	0	0	0	0	0	0	0	0	0.00769231	0	0	0.0153846	0	0	0	0	0	0	0	0	0	0	0	0	0	0	0	0	0	0	0	0	0	0	0	0	0.0384615	0
Prokaryotic OTU304	Bacteria	Bacteroidota	Bacteroidia	Flavobacteriales	Flavobacteriaceae	Muriicola	0	0	0	0.0230769	0.00769231	0	0	0	0	0	0	0	0	0	0	0	0	0	0.00769231	0.00769231	0.00769231	0.0153846	0.0307692	0	0.0153846	0.176923	0.0153846	0.0307692	0.0538462	0.1	0.123077	0	0.0307692	0.0538462	0.00769231	0.0153846	0.0230769	0.0230769	0.00769231	0.0153846	0	0.00769231	0.0307692
Prokaryotic OTU305	Bacteria	Bacteroidota	Bacteroidia	Flavobacteriales	NS7_marine_group	NS7_marine_group_ge	0	0	0	0	0.00769231	0.0153846	0.0230769	0.00769231	0.0153846	0	0	0	0	0	0	0	0.0307692	0.0615385	0	0	0	0	0	0	0	0.0153846	0.00769231	0	0	0.0153846	0	0.0461538	0.107692	0.238462	0.430769	0.184615	0	0	0.00769231	0.0153846	0.00769231	0.0307692	0.0307692
Prokaryotic OTU306	Bacteria	Verrucomicrobiota	Verrucomicrobiae	Verrucomicrobiae_unclassified	Verrucomicrobiae_unclassified	Verrucomicrobiae_unclassified	0	0	0.00769231	0	0	0	0	0	0	0	0	0.00769231	0.00769231	0.0769231	0	0.0307692	0.0230769	0	0	0	0	0.0384615	0.0230769	0.0153846	0.00769231	0	0.00769231	0	0	0	0	0	0	0	0	0	0	0	0	0	0	0	0
Prokaryotic OTU307	Bacteria	Proteobacteria	Gammaproteobacteria	Burkholderiales	Oxalobacteraceae	uncultured	0.338462	0.192308	0.0461538	0.0230769	0	0	0	0	0	0	0	0	0	0	0	0	0	0	0.0307692	0	0	0	0	0	0	0	0	0	0	0	0	0	0	0	0	0	0.161538	0	0	0	0	0	0
Prokaryotic OTU308	Bacteria	Proteobacteria	Gammaproteobacteria	Gammaproteobacteria_unclassified	Gammaproteobacteria_unclassified	Gammaproteobacteria_unclassified	0	0	0	0.00769231	0	0.0153846	0.00769231	0.00769231	0	0	0	0	0.00769231	0.0230769	0	0.0153846	0	0	0	0	0.00769231	0.0615385	0.0153846	0	0.0153846	0.0153846	0.0153846	0	0	0	0	0	0	0	0	0.00769231	0	0	0	0	0	0	0
Prokaryotic OTU309	Bacteria	Cyanobacteria	Cyanobacteriia	Cyanobacteriia_unclassified	Cyanobacteriia_unclassified	Cyanobacteriia_unclassified	0	0	0	0	0.115385	0	0	0.0307692	0	0	0	0.00769231	0	0.00769231	0.0461538	0	0	0	0	0	0	0	0	0.00769231	0.00769231	0.0538462	0.0153846	0	0	0.00769231	0.0846154	0.0153846	0.0230769	0.0153846	0.00769231	0.0153846	0	0	0.00769231	0	0.0692308	0.0153846	0.0384615
Prokaryotic OTU310	Bacteria	Desulfobacterota	Desulfobulbia	Desulfobulbales	Desulfobulbaceae	uncultured	0	0.0153846	0.0153846	0	0.0307692	0.00769231	0.00769231	0	0	0	0	0.0230769	0	0.00769231	0.00769231	0.00769231	0	0	0.00769231	0.0153846	0.0153846	0.0769231	0	0.0230769	0.0153846	0.0307692	0.0384615	0.0153846	0.0384615	0.138462	0.169231	0.0230769	0.107692	0.0923077	0.0538462	0.0461538	0	0.0230769	0	0.0230769	0.0230769	0.00769231	0
Prokaryotic OTU311	Bacteria	Bacteroidota	Bacteroidia	Bacteroidia_unclassified	Bacteroidia_unclassified	Bacteroidia_unclassified	0	0	0	0	0	0	0	0	0	0	0	0	0	0	0	0	0	0	0	0	0	0	0	0	0	0	0	0	0	0	0	0	0	0	0	0	0	0	0	0	0	0	0
Prokaryotic OTU312	Bacteria	Proteobacteria	Gammaproteobacteria	Burkholderiales	Comamonadaceae	Rhodoferax	0.0153846	0	0	0	0	0	0	0	0	0	0	0	0	0	0	0	0	0	0.0230769	0	0	0	0	0	0	0	0	0.9	0.292308	0.00769231	0	0	0	0	0	0	0.00769231	0	0	0	0	0	0
Prokaryotic OTU313	Bacteria	Bacteria_unclassified	Bacteria_unclassified	Bacteria_unclassified	Bacteria_unclassified	Bacteria_unclassified	0	0	0.0153846	0	0	0	0	0	0	0.00769231	0	0	0.0230769	0.0461538	0.00769231	0.0230769	0.0461538	0.0538462	0	0	0	0	0	0	0	0	0	0	0	0	0	0	0	0	0	0	0	0	0	0	0	0	0
Prokaryotic OTU314	Bacteria	Bacteroidota	Bacteroidia	Flavobacteriales	Cryomorphaceae	Cryomorphaceae_unclassified	0	0	0	0.00769231	0	0.0153846	0.0230769	0.0153846	0.0461538	0	0	0.0153846	0.0230769	0.3	0.153846	0.0923077	0.238462	0.153846	0	0	0.0153846	0.00769231	0	0	0	0	0.00769231	0	0	0	0.00769231	0	0	0	0	0	0	0	0.0153846	0	0.0153846	0.00769231	0.0153846
Prokaryotic OTU315	Bacteria	Campilobacterota	Campylobacteria	Campylobacterales	Arcobacteraceae	Arcobacteraceae_unclassified	0	0.0538462	0.0461538	0	0.00769231	0	0	0	0	0.00769231	0	0	0	0	0	0	0	0	0	0	0.138462	0	0.0538462	0	0	0	0	0.115385	0.0615385	0.0538462	0	0	0	0	0.00769231	0.00769231	1.21538	0	0	0.0384615	0	0	0
Prokaryotic OTU316	Bacteria	Proteobacteria	Gammaproteobacteria	Gammaproteobacteria_unclassified	Gammaproteobacteria_unclassified	Gammaproteobacteria_unclassified	0	0	0	0	0	0	0	0	0	0	0	0	0	0	0	0	0	0	0	0	0	0	0	0	0	0	0	0	0	0	0.00769231	0	0	0	0	0	0	0	0	0	0	0	0
Prokaryotic OTU317	Bacteria	Proteobacteria	Alphaproteobacteria	Caulobacterales	Caulobacteraceae	Brevundimonas	0	0	0	0	0	0	0	0	0	0	0	0	0	0	0	0	0	0	0.353846	0.738462	0.00769231	0	0	0	0.0461538	0	0	0	0	0	0	0	0.0538462	0	0	0	0	0	0	0	0	0	0.00769231
Prokaryotic OTU318	Bacteria	Actinobacteriota	Actinobacteria	Actinobacteria_unclassified	Actinobacteria_unclassified	Actinobacteria_unclassified	0.0692308	0.0384615	0.0769231	0.00769231	0.0153846	0	0	0	0	0.0384615	0	0	0	0	0	0	0	0	0.0615385	0.0153846	0.00769231	0	0	0	0	0	0	0.00769231	0.00769231	0	0	0	0	0	0	0	0.0461538	0.0384615	0	0	0	0	0
Prokaryotic OTU319	Bacteria	Verrucomicrobiota	Verrucomicrobiae	Opitutales	Puniceicoccaceae	Puniceicoccus	0	0	0	0.0153846	0.00769231	0.00769231	0.0153846	0	0.00769231	0	0	0	0.0230769	0.107692	0.00769231	0.0615385	0.0230769	0.0538462	0	0	0	0	0	0.0230769	0	0	0.0153846	0	0	0	0	0	0	0	0.00769231	0	0	0	0.0153846	0.0384615	0.0692308	0	0
Prokaryotic OTU320	Bacteria	Proteobacteria	Alphaproteobacteria	Rhodobacterales	Rhodobacteraceae	Rhodobacteraceae_unclassified	0	0	0	0.0153846	0.00769231	0	0.0230769	0.0307692	0.00769231	0	0	0	0	0.00769231	0	0	0.00769231	0	0	0	0	0	0	0.00769231	0	0.00769231	0.0153846	0	0	0	0.00769231	0	0.0153846	0.0307692	0.0692308	0.0384615	0	0	0	0.0230769	0.0307692	0.00769231	0
Prokaryotic OTU321	Bacteria	Firmicutes	Bacilli	Bacilli_unclassified	Bacilli_unclassified	Bacilli_unclassified	0	0	0	0	0	0	0	0	0	2.01538	0.0307692	0.0461538	0	0	0	0	0	0	0	0	0	0	0	0	0	0	0	0	0	0	0	0	0	0	0	0	0	0	0	0	0	0	0
Prokaryotic OTU322	Bacteria	Proteobacteria	Gammaproteobacteria	Pseudomonadales	Moraxellaceae	Psychrobacter	0	0	0	0	0	0	0	0	0	0	0	0	0.423077	0	0.0538462	0	0	0	0	0	0.00769231	0.0923077	0	0	0.0307692	0.00769231	0.230769	0	0	0	0	0	0	0	0	0	0	0	0	0	0	0.0384615	0
Prokaryotic OTU323	Bacteria	Bacteroidota	Bacteroidia	Flavobacteriales	Flavobacteriales_unclassified	Flavobacteriales_unclassified	0	0.0307692	0.0769231	0.0461538	0.0538462	0.0384615	0.0230769	0.0230769	0.0307692	0	0.00769231	0	0	0	0	0	0	0	0	0	0	0.0153846	0.0153846	0.0153846	0	0	0	0	0	0	0	0	0.0153846	0.00769231	0.00769231	0.00769231	0	0.00769231	0.0307692	0.0538462	0.146154	0.0538462	0.0307692
Prokaryotic OTU324	Bacteria	Proteobacteria	Gammaproteobacteria	Burkholderiales	Comamonadaceae	Comamonadaceae_unclassified	0.407692	0.138462	0.0384615	0.0230769	0	0	0	0	0	0	0	0	0	0	0	0	0	0	0	0	0	0	0	0	0	0	0	0.00769231	0	0	0	0	0	0	0	0	0.0692308	0	0	0	0	0	0
Prokaryotic OTU325	Bacteria	Verrucomicrobiota	Verrucomicrobiae	Verrucomicrobiales	Verrucomicrobiaceae	uncultured	0.838462	0.338462	0.153846	0.00769231	0.0153846	0	0	0	0	0	0	0	0	0	0	0	0	0	0	0	0	0	0	0	0	0	0	0	0	0	0	0	0	0	0	0	0	0	0	0	0	0	0
Prokaryotic OTU326	Bacteria	Bacteroidota	Bacteroidia	Flavobacteriales	Flavobacteriaceae	Flavobacteriaceae_unclassified	0	0	0	0	0	0	0	0	0	0	0	0	0.161538	0.0230769	0	0	0.0846154	0.0615385	0	0	0	0.0461538	0	0.00769231	0	0.0230769	0.00769231	0	0	0	0	0	0	0	0	0	0	0	0	0	0	0	0
Prokaryotic OTU327	Bacteria	Proteobacteria	Gammaproteobacteria	Alteromonadales	Alteromonadaceae	Alteromonadaceae_unclassified	0	0	0	0	0	0	0	0	0	0	0	0	0.00769231	0.0153846	0	0	0	0	0	0	0	0	0	0	0	0	0	0	0	0	0	0	0	0	0	0	0	0	0	0	0	0	0
Prokaryotic OTU328	Bacteria	Proteobacteria	Alphaproteobacteria	SAR11_clade	Clade_III	Clade_III_ge	1.03846	0.269231	0.107692	0.0384615	0.0230769	0.00769231	0	0.00769231	0	0	0	0	0	0	0	0	0	0	0.0230769	0	0	0	0	0	0	0	0	0.0230769	0.0153846	0	0	0	0	0	0	0	0.269231	0	0	0	0	0	0
Prokaryotic OTU329	Bacteria	Proteobacteria	Alphaproteobacteria	Rhodobacterales	Rhodobacteraceae	Rhodobacteraceae_unclassified	0	0.0846154	0.0307692	0	0.0384615	0.0307692	0	0.0230769	0.0153846	0.0461538	0.1	0.2	0.123077	0.0846154	0.0692308	0.0153846	0	0.00769231	0.00769231	0	0	0	0	0.00769231	0.00769231	0	0	0	0	0	0	0	0	0	0	0	0	0.00769231	0.00769231	0	0	0	0
Prokaryotic OTU330	Bacteria	Bacteroidota	Bacteroidia	Flavobacteriales	Flavobacteriaceae	Salinimicrobium	0	0	0	0	0	0	0	0	0	0	0	0	0	0	1.80769	0	0	0	0	0	0	0	0	0	0	0.0384615	0	0	0	0	0	0	0	0	0	0	0	0	0	0	0	0.0307692	0
Prokaryotic OTU331	Bacteria	Bacteroidota	Rhodothermia	Balneolales	Balneolaceae	Gracilimonas	0	0.00769231	0.0230769	0.1	0.0846154	0.115385	0.223077	0.130769	0.184615	0	0	0	0.0307692	0.1	0.0692308	0.0230769	0.223077	0.361538	0	0	0	0	0	0	0	0	0	0	0	0	0	0	0	0	0	0	0	0	0.00769231	0.00769231	0	0	0
Prokaryotic OTU332	Bacteria	Proteobacteria	Gammaproteobacteria	Gammaproteobacteria_unclassified	Gammaproteobacteria_unclassified	Gammaproteobacteria_unclassified	0	0	0	0	0	0	0	0	0	0	0	0	0	0	0	0	0	0	0	0	0	0	0	0	0	0	0	0	0	0	0	0.00769231	0	0	0	0	0	0	0	0.0153846	0.00769231	0	0
Prokaryotic OTU333	Bacteria	Proteobacteria	Gammaproteobacteria	Cellvibrionales	Halieaceae	Halieaceae_unclassified	0	0.0153846	0.0461538	0.0230769	0.0384615	0	0	0.0153846	0.00769231	0.0153846	0	0	0	0	0	0	0	0	0	0	0	0	0	0	0	0	0	0	0	0.0230769	0.00769231	0.0384615	0.0230769	0.0230769	0	0	0.0153846	0	0.153846	0.0307692	0.0615385	0.0692308	0.0153846
Prokaryotic OTU334	Bacteria	Proteobacteria	Gammaproteobacteria	Cellvibrionales	Porticoccaceae	SAR92_clade	0	0	0	0.00769231	0	0	0	0.00769231	0	0	0	0	0.00769231	0	0	0	0	0	0	0	0	0	0	0	0	0	0	0	0	0	0.00769231	0.00769231	0.0307692	0.0538462	0.0769231	0.0461538	0	0	0.0153846	0.107692	0.130769	0.0538462	0.00769231
Prokaryotic OTU335	Bacteria	Bacteroidota	Bacteroidia	Flavobacteriales	Flavobacteriaceae	Flavobacteriaceae_unclassified	0	0	0	0	0	0	0	0	0	0	0	0	0	0	0	0	0	0	0	0	0.0307692	0	0.515385	0.169231	0.423077	0.792308	0.0769231	0	0	0	0	0	0	0	0	0	0	0	0	0	0	0	0
Prokaryotic OTU336	Bacteria	Bacteroidota	Bacteroidia	Flavobacteriales	Flavobacteriaceae	Flavobacteriaceae_unclassified	0	0	0	0	0	0	0	0	0	0	0	0	0	0	0.146154	0	0	0	0	0	0.261538	0.0769231	0.638462	0.384615	0	0.192308	0.146154	0	0	0	0	0	0	0	0	0	0	0	0	0	0	0.00769231	0
Prokaryotic OTU337	Bacteria	Verrucomicrobiota	Verrucomicrobiae	Verrucomicrobiales	Rubritaleaceae	Luteolibacter	0.184615	0.0307692	0	0	0	0	0	0	0	0	0	0	0	0	0	0	0	0	0.00769231	0.00769231	0	0	0	0	0	0	0	0	0	0	0	0	0	0	0	0	0	0	0	0	0	0	0
Prokaryotic OTU338	Bacteria	Bacteroidota	Bacteroidia	Flavobacteriales	Flavobacteriaceae	Polaribacter	0	0	0	0.0461538	0.0307692	0.0461538	0	0.107692	0.0307692	0	0	0	0	0.307692	0.792308	0.230769	0.130769	0.0538462	0	0	0	0	0.0153846	0	0	0	0	0	0	0	0	0	0	0	0	0	0	0	0.0615385	0.0384615	0.0307692	0.00769231	0.00769231
Prokaryotic OTU339	Bacteria	Proteobacteria	Alphaproteobacteria	Rhodobacterales	Rhodobacteraceae	Rhodobacteraceae_unclassified	0	0.0384615	0.0230769	0	0	0.00769231	0	0	0	0.00769231	0	0	0	0	0	0	0	0	0	0.0230769	0.0307692	0	0.0153846	0.00769231	0.569231	0.0153846	0	0.0307692	0.0615385	0.0307692	0.0153846	0	0	0	0	0	0.0384615	0.0923077	0.00769231	0	0	0	0
Prokaryotic OTU340	Bacteria	Actinobacteriota	Actinobacteria	Frankiales	Sporichthyaceae	hgcI_clade	0.0538462	0.0384615	0.00769231	0.0153846	0.00769231	0	0	0	0	0	0	0	0	0	0	0	0	0	0	0	0.00769231	0.0461538	0	0	0	0	0	0	0	0	0	0	0	0	0	0	0.153846	0	0	0	0	0	0
Prokaryotic OTU341	Bacteria	Proteobacteria	Alphaproteobacteria	Caulobacterales	Caulobacteraceae	Brevundimonas	0.00769231	0	0	0	0	0	0	0	0	0	0	0	0	0	0	0	0	0	0.130769	0.392308	0	0	0	0	0.0307692	0	0	0	0.0153846	0	0	0	0	0	0	0	0	0	0	0	0	0	0.00769231
Prokaryotic OTU342	Bacteria	Proteobacteria	Gammaproteobacteria	Burkholderiales	Comamonadaceae	Comamonadaceae_unclassified	0	0.0307692	0.0307692	0.00769231	0.0153846	0	0.00769231	0	0.00769231	0.169231	0.00769231	0.00769231	0	0	0	0	0	0	0.00769231	0	0	0	0	0	0	0	0	0	0	0	0	0	0	0	0	0	0.507692	0.0692308	0.1	0.00769231	0.00769231	0	0
Prokaryotic OTU343	Bacteria	Actinobacteriota	Acidimicrobiia	Microtrichales	Ilumatobacteraceae	CL500-29_marine_group	0.146154	0.0153846	0.0230769	0.00769231	0	0	0	0	0	0	0	0	0	0	0	0	0	0	0.392308	0.00769231	0.0230769	0	0	0	0	0	0	0.0384615	0.0692308	0	0	0	0	0	0	0	0	0	0	0	0	0	0
Prokaryotic OTU344	Bacteria	Proteobacteria	Alphaproteobacteria	Alphaproteobacteria_unclassified	Alphaproteobacteria_unclassified	Alphaproteobacteria_unclassified	0	0	0.0230769	0.00769231	0.00769231	0.0230769	0.0230769	0.0230769	0.0307692	0	0	0.00769231	0	0.0538462	0.107692	0.2	0.192308	0.238462	0	0	0	0	0	0	0.0153846	0	0.0153846	0	0	0	0	0.0153846	0.0307692	0.0384615	0.0615385	0.0384615	0	0	0	0	0.0153846	0	0
Prokaryotic OTU345	Bacteria	Proteobacteria	Gammaproteobacteria	Burkholderiales	Methylophilaceae	Methylophilaceae_unclassified	0	0	0	0	0	0	0	0	0.00769231	0	0	0	0	0	0	0	0	0	0	0	0	0.0230769	0.00769231	0	0	0	0.00769231	0	0	0	0	0	0	0	0	0	0	0	0	0	0	0	0
Prokaryotic OTU346	Bacteria	Bacteroidota	Bacteroidia	Flavobacteriales	Flavobacteriaceae	Flavobacterium	0	0	0	0	0	0	0	0	0	0	0	0	0	0	0	0	0	0	0.0461538	0.684615	0.546154	0	0.0230769	0.1	0.346154	0.0230769	0	0	0.0153846	0	0	0	0	0	0	0	0	0	0	0	0	0	0
Prokaryotic OTU347	Bacteria	Bacteroidota	Bacteroidia	Flavobacteriales	Flavobacteriaceae	NS5_marine_group	0	0	0	0	0	0	0	0	0	0.369231	0.138462	0.323077	0.161538	0.0615385	0	0.0384615	0	0	0	0	0	0.00769231	0	0	0	0	0	0	0	0	0	0	0	0	0	0	0	0	0	0	0	0	0
Prokaryotic OTU348	Bacteria	Proteobacteria	Gammaproteobacteria	Gammaproteobacteria_Incertae_Sedis	Unknown_Family	uncultured	0	0	0	0.00769231	0.0230769	0	0.00769231	0.0230769	0	0	0	0.00769231	0.0230769	0.00769231	0.00769231	0	0.00769231	0	0	0	0.00769231	0.1	0.00769231	0.0153846	0.0153846	0.0307692	0	0.00769231	0.0230769	0.184615	0.146154	0.0384615	0.0461538	0.0538462	0.0230769	0.0615385	0	0.00769231	0.0153846	0.0230769	0.0153846	0.0153846	0.0384615
Prokaryotic OTU349	Bacteria	Proteobacteria	Gammaproteobacteria	Alteromonadales	Colwelliaceae	Colwellia	0	0	0	0	0	0	0	0	0	0	0	0	0	0	0	0	0	0	0	0	1.74615	0	0	0	0	0	0	0	0	0	0	0	0	0	0	0	0	0	0	0	0	0	0
Prokaryotic OTU350	Bacteria	Proteobacteria	Gammaproteobacteria	Alteromonadales	Shewanellaceae	Shewanella	0	0	0	0	0	0	0	0	0	0	0	0	0	0	0	0	0	0	0	1.65385	0.00769231	0	0	0	0	0	0	0.00769231	0	0	0	0	0	0	0	0	0	0	0	0	0	0	0
Prokaryotic OTU351	Bacteria	Bacteroidota	Bacteroidia	Flavobacteriales	Flavobacteriaceae	Flavobacterium	0	0	0	0	0	0	0	0	0	0	0	0	0	0	0	0	0	0	0	0	0	0	0	0	0	0	0	0.0384615	0	0.00769231	0	0	0	0	0	0	0	0	0	0	0	0	0
Prokaryotic OTU352	Bacteria	Bacteroidota	Bacteroidia	Flavobacteriales	Flavobacteriaceae	Flavobacterium	0	0	0	0	0	0	0	0	0	0	0	0	0	0	0	0	0	0	0.0384615	0.107692	0.00769231	0	0	0	1.55385	0	0	0	0	0	0	0	0	0	0	0	0	0	0	0	0	0	0
Prokaryotic OTU353	Bacteria	Bacteroidota	Rhodothermia	Rhodothermales	Rhodothermaceae	uncultured	0	0	0	0	0	0	0.00769231	0	0	0	0	0.0153846	0.0230769	0.0230769	0.00769231	0.0230769	0	0.00769231	0	0	0.0153846	0.0153846	0.00769231	0.00769231	0.00769231	0.0153846	0	0	0	0	0	0	0	0	0	0	0	0	0	0	0.00769231	0	0
Prokaryotic OTU354	Bacteria	Bacteroidota	Bacteroidia	Flavobacteriales	Flavobacteriaceae	Flavobacteriaceae_unclassified	0	0	0	0	0	0	0	0	0	0	0	0	0	0	0	0	0	0	0	0	0	0	0	0	0	0	0	0.0230769	0.00769231	0.0692308	0.0923077	0.0846154	0.0846154	0.00769231	0.0384615	0.0538462	0	0	0	0	0	0	0
Prokaryotic OTU355	Bacteria	Proteobacteria	Gammaproteobacteria	Vibrionales	Vibrionaceae	Vibrio	0	0	0.00769231	0.0153846	0	0	0.00769231	0	0	0	0	0.00769231	0.0153846	0.0769231	0.192308	0.3	0.676923	0.338462	0	0	0	0	0	0	0	0	0	0	0	0	0	0	0	0	0	0	0	0	0	0	0.00769231	0	0
Prokaryotic OTU356	Bacteria	Proteobacteria	Gammaproteobacteria	Burkholderiales	Methylophilaceae	Methylophilaceae_unclassified	0.884615	0.284615	0.0461538	0.0307692	0.0230769	0	0	0	0	0.123077	0	0	0	0	0	0	0	0	0	0	0	0	0	0	0	0	0	0	0	0	0	0	0	0	0	0	0.0153846	0.00769231	0	0	0	0	0
Prokaryotic OTU357	Bacteria	Planctomycetota	Planctomycetes	Planctomycetales	Rubinisphaeraceae	uncultured	0	0	0	0.00769231	0	0.00769231	0.0461538	0.0615385	0.00769231	0	0.00769231	0	0.00769231	0	0	0	0	0	0.00769231	0.00769231	0	0	0	0	0.0153846	0	0	0	0	0.00769231	0.0230769	0.00769231	0	0.00769231	0.00769231	0.00769231	0	0	0	0.00769231	0	0	0
Prokaryotic OTU358	Bacteria	Bacteroidota	Bacteroidia	Flavobacteriales	Flavobacteriaceae	Flavobacterium	0.0230769	0	0	0	0	0	0	0	0	0	0	0	0	0	0	0	0	0	0.238462	0	0	0	0	0	0	0	0	0.330769	0.00769231	0	0	0	0	0	0	0	0	0	0	0	0	0	0
Prokaryotic OTU359	Bacteria	Proteobacteria	Gammaproteobacteria	Chromatiales	Chromatiaceae	Candidatus_Thiobios	0	0	0.00769231	0.00769231	0	0	0	0	0	0	0	0	0	0	0	0	0	0	0	0	0	0	0	0	0	0	0	0	0	0	0	0	0	0	0	0	0	0	0	0	0	0	0
Prokaryotic OTU360	Bacteria	Planctomycetota	Planctomycetes	Pirellulales	Pirellulaceae	Pirellulaceae_unclassified	0	0	0	0	0	0	0	0	0	0.0384615	0.0307692	0.0923077	0.223077	0.146154	0.161538	0.0538462	0.0230769	0.0538462	0	0	0	0	0	0	0.00769231	0	0	0	0	0	0.00769231	0	0	0	0	0	0	0	0	0	0	0	0
Prokaryotic OTU361	Bacteria	Proteobacteria	Gammaproteobacteria	Gammaproteobacteria_unclassified	Gammaproteobacteria_unclassified	Gammaproteobacteria_unclassified	0	0	0	0.00769231	0.0153846	0	0.0307692	0.0307692	0	0	0	0	0	0	0	0	0	0	0	0	0.00769231	0.0307692	0	0	0.00769231	0.00769231	0.0153846	0	0	0	0	0	0.0153846	0.0307692	0.00769231	0.0153846	0	0	0	0.0230769	0.0153846	0	0
Prokaryotic OTU362	Bacteria	Proteobacteria	Gammaproteobacteria	OM182_clade	OM182_clade_fa	OM182_clade_ge	0	0	0	0	0	0	0	0	0	0	0	0	0	0	0	0	0	0	0	0	0	0.00769231	0	0	0	0	0	0	0	0	0	0	0	0	0	0	0	0	0	0	0	0	0
Prokaryotic OTU363	Bacteria	Cyanobacteria	Cyanobacteriia	Cyanobacteriia_unclassified	Cyanobacteriia_unclassified	Cyanobacteriia_unclassified	0	0	0.00769231	0.00769231	0	0	0	0.00769231	0	0	0	0	0	0.161538	0.176923	0.192308	0.323077	0.0923077	0	0	0	0	0	0	0	0	0	0	0	0	0	0	0	0.00769231	0	0.00769231	0	0	0	0.00769231	0.0307692	0.0230769	0.00769231
Prokaryotic OTU364	Bacteria	Bacteria_unclassified	Bacteria_unclassified	Bacteria_unclassified	Bacteria_unclassified	Bacteria_unclassified	0	0	0	0	0	0	0.00769231	0	0.0153846	0	0	0	0.00769231	0	0	0.00769231	0	0	0	0	0.0153846	0	0.0307692	0.0230769	0	0.0153846	0.0846154	0	0	0	0	0	0	0	0	0	0	0	0	0	0	0	0
Prokaryotic OTU365	Bacteria	Bacteroidota	Bacteroidia	Flavobacteriales	Flavobacteriaceae	Flavobacteriaceae_unclassified	0	0	0.00769231	0.0230769	0	0.00769231	0	0	0	0	0	0	0.00769231	0	0	0	0	0	0	0	0.00769231	0	0.00769231	0	0	0.0384615	0	0	0	0.0384615	0.0230769	0.0230769	0.0384615	0.00769231	0.00769231	0.0307692	0	0.00769231	0.00769231	0.0461538	0.0384615	0.0153846	0.0461538
Prokaryotic OTU366	Bacteria	Proteobacteria	Gammaproteobacteria	Gammaproteobacteria_unclassified	Gammaproteobacteria_unclassified	Gammaproteobacteria_unclassified	0	0	0	0	0	0	0	0	0	0	0	0	0.00769231	0.00769231	0.0692308	0.0692308	0.0692308	0.0769231	0	0	0	0	0	0.00769231	0	0	0.00769231	0	0	0	0	0	0	0	0	0	0	0	0	0	0	0	0
Prokaryotic OTU367	Bacteria	Verrucomicrobiota	Verrucomicrobiae	Verrucomicrobiales	Rubritaleaceae	Luteolibacter	0	0	0	0	0	0	0	0	0	0	0	0	0	0	0	0	0	0	1.02308	0.192308	0.00769231	0	0	0	0	0	0	0.0153846	0.0230769	0	0	0	0	0	0	0	0	0	0	0	0	0	0
Prokaryotic OTU368	Bacteria	Bacteroidota	Bacteroidia	Flavobacteriales	Flavobacteriaceae	Winogradskyella	0	0	0	0	0	0	0	0	0	0	0	0	0	0	0	0	0	0	0	0	0	0	0	0	0	0	0	0.1	0.1	0.0153846	0	0.00769231	0.0153846	0.00769231	0	0	0	0	0	0	0	0	0
Prokaryotic OTU369	Bacteria	Planctomycetota	Planctomycetes	Planctomycetales	Rubinisphaeraceae	uncultured	0	0	0	0	0	0	0	0	0	0	0	0	0.00769231	0	0	0	0	0	0	0	0	0.0307692	0.00769231	0.0153846	0.0153846	0.00769231	0.00769231	0	0	0	0	0	0	0	0	0	0	0	0	0	0	0	0
Prokaryotic OTU370	Bacteria	Proteobacteria	Gammaproteobacteria	Burkholderiales	Comamonadaceae	Comamonadaceae_unclassified	0.184615	0.0923077	0.00769231	0	0	0	0	0	0	0	0	0	0	0	0	0	0	0	0.0307692	0	0	0	0	0	0	0	0	0	0	0	0	0	0	0	0	0	0.00769231	0	0	0	0	0	0
Prokaryotic OTU371	Bacteria	Actinobacteriota	Acidimicrobiia	Microtrichales	Microtrichaceae	Sva0996_marine_group	0	0	0	0.0153846	0.00769231	0.0538462	0.0307692	0.0692308	0.0384615	0	0	0	0	0	0	0	0.00769231	0	0	0	0.0307692	0	0.0846154	0.0153846	0.0230769	0.0769231	0.0923077	0	0	0	0	0	0	0	0	0	0	0	0	0	0	0	0
Prokaryotic OTU372	Bacteria	Proteobacteria	Alphaproteobacteria	Puniceispirillales	SAR116_clade	SAR116_clade_ge	0	0	0.00769231	0.0230769	0.0230769	0.00769231	0.0153846	0.0307692	0.00769231	0	0	0	0	0.0461538	0	0.0153846	0.0384615	0.123077	0	0	0	0	0	0	0	0	0	0	0	0	0	0	0	0	0.00769231	0.00769231	0	0	0.0230769	0.0461538	0.0538462	0.0307692	0
Prokaryotic OTU373	Bacteria	Bacteroidota	Bacteroidia	Flavobacteriales	Flavobacteriaceae	Gelidibacter	0	0	0	0	0	0	0	0	0	0	0.00769231	0.00769231	0	0	0	0	0	0	0.0153846	0.138462	0.00769231	0	0.00769231	0	0	0	0	0.261538	0.307692	0.00769231	0	0	0	0	0	0	0	0.0153846	0.00769231	0	0	0	0
Prokaryotic OTU374	Bacteria	Bacteroidota	Bacteroidia	Flavobacteriales	Flavobacteriaceae	Flavobacterium	0.561538	0.192308	0.0230769	0.0153846	0	0	0	0	0	0.715385	0	0	0	0	0	0	0	0	0	0	0	0	0	0	0	0	0	0	0	0	0	0	0	0	0	0	0	0.00769231	0	0	0	0	0
Prokaryotic OTU375	Bacteria	Actinobacteriota	Actinobacteria	Frankiales	Sporichthyaceae	hgcI_clade	0.0846154	0.0153846	0	0	0	0	0	0	0	0	0	0	0	0	0	0	0	0	0.0153846	0	0	0	0	0	0	0	0	0	0.0153846	0	0	0	0	0	0	0	0.00769231	0	0	0	0	0	0
Prokaryotic OTU376	Bacteria	Proteobacteria	Alphaproteobacteria	Rhizobiales	Rhizobiales_Incertae_Sedis	Rhizobiales_Incertae_Sedis_unclassified	0.507692	0.192308	0.0846154	0.00769231	0.0230769	0	0	0	0	0.00769231	0	0	0	0	0	0	0	0	0	0	0	0	0	0	0	0	0	0	0	0	0	0	0	0	0	0	0.00769231	0.00769231	0	0	0	0	0
Prokaryotic OTU377	Bacteria	Proteobacteria	Gammaproteobacteria	KI89A_clade	KI89A_clade_fa	KI89A_clade_ge	0	0	0	0	0.00769231	0.00769231	0	0	0.00769231	0	0	0	0	0	0	0	0	0	0	0	0	0	0	0	0	0	0	0	0	0	0.00769231	0.00769231	0	0.00769231	0.0230769	0.0230769	0	0	0.0692308	0.230769	0.392308	0.1	0
Prokaryotic OTU378	Bacteria	Proteobacteria	Gammaproteobacteria	Coxiellales	Coxiellaceae	Coxiella	0	0	0	0	0	0	0	0	0	0	0	0	0	0	0	0	0	0	0	0	0	0	0	0	0	0	0	0	0	0	0	0	0	0	0	0	0	0	0.00769231	0.00769231	0.0153846	0.0307692	0.0307692
Prokaryotic OTU379	Bacteria	Proteobacteria	Alphaproteobacteria	Sphingomonadales	Sphingomonadaceae	Sphingomonadaceae_unclassified	0	0.0153846	0.00769231	0	0	0	0	0	0	0.553846	0.269231	0	0	0	0	0	0	0	0.00769231	0	0	0	0	0	0	0	0	0	0	0	0	0	0	0	0	0	0	0	0	0	0	0	0.00769231
Prokaryotic OTU380	Bacteria	Bacteroidota	Bacteroidia	Flavobacteriales	Flavobacteriaceae	Flavobacteriaceae_unclassified	0	0	0	0	0	0	0	0	0	0	0	0	0	0	0	0	0	0	0	0	0.00769231	0	0	0	0.0769231	0	0	0	0	0	0	0	0	0	0	0	0.776923	0.553846	0.0461538	0	0	0	0
Prokaryotic OTU381	Bacteria	Proteobacteria	Alphaproteobacteria	Rhizobiales	Beijerinckiaceae	Beijerinckiaceae_unclassified	0.615385	0.215385	0.0846154	0.0153846	0.0153846	0	0	0	0	0.0769231	0.00769231	0	0	0	0	0	0	0	0	0	0	0	0	0	0	0	0	0	0	0	0	0	0	0	0	0	0.0384615	0	0	0	0	0	0
Prokaryotic OTU382	Bacteria	Verrucomicrobiota	Verrucomicrobiae	Verrucomicrobiae_unclassified	Verrucomicrobiae_unclassified	Verrucomicrobiae_unclassified	0.9	0.0615385	0.0307692	0.00769231	0	0	0	0	0	0.00769231	0	0	0	0	0	0	0	0	0	0	0	0	0	0	0	0	0	0	0	0	0	0	0	0	0	0	0	0	0	0	0	0	0
Prokaryotic OTU383	Bacteria	Bacteroidota	Bacteroidia	Flavobacteriales	Flavobacteriaceae	Flavobacterium	0.246154	0.130769	0.0384615	0	0	0	0	0	0	0	0	0	0	0	0	0	0	0	0.00769231	0	0	0	0	0	0	0	0	0	0	0	0	0	0	0	0	0	0	0	0	0	0	0	0
Prokaryotic OTU384	Bacteria	Bacteroidota	Bacteroidia	Bacteroidales	Prevotellaceae	Prevotella	0	0.0230769	0.00769231	0.0153846	0.0153846	0.0153846	0	0.0615385	0.0384615	0.0461538	0.0692308	0.0769231	0	0.0153846	0.138462	0.115385	0.00769231	0.0230769	0.0923077	0.0307692	0	0.4	0.0230769	0.0384615	0	0.0384615	0.0153846	0.0230769	0.00769231	0	0	0	0	0	0	0	0.0461538	0	0	0	0	0	0.00769231
Prokaryotic OTU385	Bacteria	Verrucomicrobiota	Verrucomicrobiae	Verrucomicrobiales	DEV007	DEV007_ge	0	0	0	0	0	0	0	0	0	0	0	0	0	0.161538	0.269231	0.923077	0.0384615	0.0923077	0	0	0	0	0	0	0	0	0	0	0	0	0	0	0	0	0	0	0	0	0	0	0	0	0
Prokaryotic OTU386	Bacteria	Proteobacteria	Alphaproteobacteria	Alphaproteobacteria_unclassified	Alphaproteobacteria_unclassified	Alphaproteobacteria_unclassified	0	0	0	0	0	0	0.00769231	0	0.0230769	0	0	0	0	0	0	0	0	0	0	0	0	0	0	0	0	0	0	0	0	0	0	0	0	0	0	0	0	0	0	0.00769231	0	0	0
Prokaryotic OTU387	Bacteria	Proteobacteria	Gammaproteobacteria	Oceanospirillales	Alcanivoracaceae1	Alcanivorax	0	0	0	0	0	0	0	0	0	0	0	0	0	0	0	0	0.0846154	0	0	0	0	0	0	0	0	0	0	0	0	0	0	0	0	0	0	0	0	0	0	0	0	0	0
Prokaryotic OTU388	Bacteria	Bacteroidota	Bacteroidia	Chitinophagales	Chitinophagaceae	Chitinophagaceae_unclassified	0.7	0.0230769	0.0384615	0	0	0	0	0	0	0	0	0	0	0	0	0	0	0	0	0	0	0	0	0	0	0	0	0	0	0	0	0	0	0	0	0	0.207692	0	0	0	0	0	0
Prokaryotic OTU389	Bacteria	Proteobacteria	Alphaproteobacteria	Alphaproteobacteria_unclassified	Alphaproteobacteria_unclassified	Alphaproteobacteria_unclassified	0	0	0.0230769	0.0307692	0.00769231	0.0461538	0.0384615	0.0307692	0.0230769	0	0	0.00769231	0	0.0153846	0	0	0	0	0	0	0	0	0.00769231	0.00769231	0.00769231	0	0.0230769	0	0	0	0	0	0	0	0	0	0	0	0	0	0	0	0
Prokaryotic OTU390	Bacteria	Proteobacteria	Alphaproteobacteria	Alphaproteobacteria_unclassified	Alphaproteobacteria_unclassified	Alphaproteobacteria_unclassified	0	0	0	0.00769231	0.0153846	0.0538462	0.0153846	0.0153846	0.0307692	0	0	0	0.0230769	0.0153846	0.0538462	0.0615385	0.0384615	0.0153846	0	0	0.00769231	0.00769231	0	0.0461538	0.0384615	0.0230769	0.0538462	0	0	0	0	0	0	0	0.0153846	0	0	0	0	0	0	0	0
Prokaryotic OTU391	Bacteria	Proteobacteria	Gammaproteobacteria	KI89A_clade	KI89A_clade_fa	KI89A_clade_ge	0	0	0	0	0	0	0	0	0	0	0	0	0	0	0	0	0	0	0	0	0	0	0	0	0	0	0	0	0	0.0230769	0.0307692	0.107692	0.146154	0.169231	0.269231	0.169231	0	0	0	0	0.00769231	0	0
Prokaryotic OTU392	Bacteria	Verrucomicrobiota	Verrucomicrobiae	Opitutales	Puniceicoccaceae	Puniceicoccaceae_unclassified	0.776923	0.0384615	0.0461538	0.00769231	0.0307692	0	0	0	0	0	0	0	0	0	0	0	0	0	0	0	0	0	0	0	0	0	0	0	0	0	0	0	0	0	0	0	0.00769231	0	0	0	0	0	0
Prokaryotic OTU393	Bacteria	Firmicutes	Bacilli	Acholeplasmatales	Acholeplasmataceae	Acholeplasmataceae_unclassified	0	0.00769231	0	0	0.00769231	0	0	0	0	0.284615	0.0153846	0.0307692	0.0307692	0.0153846	0	0.00769231	0	0.00769231	0	0	0	0	0	0	0	0	0	0	0	0	0	0	0	0	0	0	0.730769	0.153846	0.0846154	0	0	0	0
Prokaryotic OTU394	Bacteria	Bacteroidota	Bacteroidia	Chitinophagales	Saprospiraceae	Saprospiraceae_unclassified	0	0	0	0	0	0.00769231	0	0	0	0	0	0.0923077	0.0692308	0.0923077	0.0307692	0.1	0.0615385	0.1	0	0.00769231	0	0	0	0.00769231	0.00769231	0	0.0307692	0	0	0	0	0	0	0	0	0	0	0	0	0	0	0	0.00769231
Prokaryotic OTU395	Bacteria	Verrucomicrobiota	Verrucomicrobiae	Pedosphaerales	Pedosphaeraceae	DEV114	0	0	0	0	0	0	0	0	0	0.00769231	0	0	0	0.0153846	0	0	0	0	0	0	0	0	0	0	0	0	0	0	0	0	0	0	0	0	0	0	0	0	0	0	0	0	0
Prokaryotic OTU396	Bacteria	Bacteroidota	Bacteroidia	Flavobacteriales	Flavobacteriaceae	Gillisia	0	0	0	0	0	0	0	0	0	0	0.607692	0	0	0	0	0	0	0	0	0.323077	0.238462	0	0	0.0384615	0.0692308	0.0615385	0.00769231	0	0	0	0	0	0	0	0	0	0	0	0	0	0	0	0
Prokaryotic OTU397	Bacteria	Bacteroidota	Bacteroidia	Flavobacteriales	Flavobacteriaceae	Flavobacteriaceae_unclassified	0	0.0384615	0.107692	0.0769231	0.0615385	0.0230769	0.00769231	0	0	0.261538	0.0769231	0.161538	0.0384615	0.0461538	0.00769231	0.00769231	0	0	0	0	0	0	0	0	0	0	0	0	0	0	0	0	0	0	0	0	0.0230769	0.0461538	0.0384615	0	0	0	0
Prokaryotic OTU398	Bacteria	Campilobacterota	Campylobacteria	Campylobacterales	Sulfurovaceae	Sulfurovum	0	0	0.0153846	0.0384615	0.0153846	0.0153846	0.0153846	0.0153846	0	0	0	0.0153846	0	0	0	0	0.00769231	0	0.00769231	0.0230769	0.0230769	0.0384615	0	0.00769231	0.00769231	0.0230769	0.00769231	0.00769231	0.0461538	0.169231	0.153846	0.00769231	0.0230769	0.0230769	0.00769231	0.00769231	0	0.00769231	0.00769231	0.00769231	0.0230769	0.00769231	0
Prokaryotic OTU399	Bacteria	Proteobacteria	Gammaproteobacteria	Burkholderiales	Burkholderiales_unclassified	Burkholderiales_unclassified	0	0	0	0	0	0	0	0	0	0	0.00769231	0.0461538	0.00769231	0.00769231	0	0	0	0	0	0	0	0.0307692	0	0	0	0	0	0	0	0	0	0	0	0	0	0	0	0	0	0	0	0	0
Prokaryotic OTU400	Bacteria	Proteobacteria	Gammaproteobacteria	Gammaproteobacteria_unclassified	Gammaproteobacteria_unclassified	Gammaproteobacteria_unclassified	0	0	0	0	0.0153846	0.0230769	0.0230769	0.0538462	0.00769231	0	0	0	0	0	0	0.00769231	0	0	0	0	0	0	0	0	0	0	0	0	0	0	0	0	0	0	0	0	0	0	0	0	0	0	0.00769231
Prokaryotic OTU401	Bacteria	Bacteroidota	Bacteroidia	Flavobacteriales	Flavobacteriaceae	Flavobacteriaceae_unclassified	0	0.0307692	0.0384615	0.0538462	0.146154	0.130769	0.0538462	0.00769231	0.00769231	0	0	0	0	0	0.0153846	0	0	0	0	0	0	0	0	0	0	0	0	0	0	0	0	0	0	0	0	0	0	0	0	0.0307692	0	0.0307692	0
Prokaryotic OTU402	Bacteria	Proteobacteria	Gammaproteobacteria	Pseudomonadales	Moraxellaceae	Acinetobacter	0	0	0	0	0.0153846	0	0	0	0	0	0	0.00769231	0	0	0	0	0	0	0.0769231	0	0.0153846	0	0	0	0.00769231	0	0	0	0	0	0.00769231	0.0153846	0	0	0	0	0.107692	0	0	0.0615385	0	0	0.0769231
Prokaryotic OTU403	Bacteria	Cyanobacteria	Cyanobacteriia	Cyanobacteriia_unclassified	Cyanobacteriia_unclassified	Cyanobacteriia_unclassified	0	0	0	0	0	0	0	0	0	0	0	0	0	0.0153846	0.176923	0.292308	0.361538	0.446154	0	0	0	0	0	0	0	0	0	0	0	0	0	0	0	0	0	0	0	0	0	0	0	0	0
Prokaryotic OTU404	Bacteria	Bacteria_unclassified	Bacteria_unclassified	Bacteria_unclassified	Bacteria_unclassified	Bacteria_unclassified	0	0.0230769	0.00769231	0.0384615	0.0461538	0.0769231	0.0538462	0.0461538	0.0538462	0.0153846	0	0.0230769	0.0153846	0	0	0.0153846	0	0	0	0	0	0.0307692	0.00769231	0.0153846	0	0.00769231	0.00769231	0	0	0.00769231	0	0.00769231	0	0.00769231	0	0.00769231	0	0.00769231	0	0	0	0.00769231	0
Prokaryotic OTU405	Bacteria	Bacteroidota	Bacteroidia	Sphingobacteriales	Sphingobacteriales_unclassified	Sphingobacteriales_unclassified	0.215385	0.0384615	0	0	0	0	0	0	0	0	0	0	0	0	0	0	0	0	0	0	0	0	0	0	0	0	0	0	0	0	0	0	0	0	0	0	0.138462	0	0	0	0	0	0
Prokaryotic OTU406	Bacteria	Proteobacteria	Gammaproteobacteria	Burkholderiales	Methylophilaceae	Methylotenera	0.0307692	0	0.0230769	0.00769231	0	0	0	0	0	0	0	0	0	0	0	0	0	0	0	0	0	0	0	0	0	0	0	0	0	0	0	0	0	0	0	0	0	0	0	0	0	0	0
Prokaryotic OTU407	Bacteria	Bacteroidota	Bacteroidia	Flavobacteriales	Flavobacteriaceae	Flavobacterium	0.138462	0.0538462	0.0230769	0.0307692	0	0	0	0	0	0.0307692	0	0	0	0	0	0	0	0	0	0	0	0	0	0	0	0	0	0	0	0	0	0	0	0	0	0	0.00769231	0	0	0	0	0	0
Prokaryotic OTU408	Bacteria	Bacteria_unclassified	Bacteria_unclassified	Bacteria_unclassified	Bacteria_unclassified	Bacteria_unclassified	0.00769231	0.00769231	0.0769231	0.0384615	0.0615385	0.0692308	0.0692308	0.0846154	0.0923077	0.00769231	0.00769231	0.0230769	0.0384615	0.0307692	0.0153846	0.00769231	0	0	0	0.00769231	0.0230769	0.0307692	0	0	0	0.00769231	0.0153846	0	0	0	0	0	0	0	0	0.00769231	0	0	0	0	0	0	0
Prokaryotic OTU409	Bacteria	Bacteroidota	Bacteroidia	Flavobacteriales	Flavobacteriaceae	Maribacter	0	0	0	0	0	0	0	0	0	0	0	0	0	0	0.138462	0	0	0	0	0	0.0307692	0	0.0538462	0.0230769	0.0384615	0.2	0.692308	0	0	0	0	0	0	0	0	0	0	0	0	0	0	0.0230769	0.00769231
Prokaryotic OTU410	Bacteria	Actinobacteriota	Actinobacteria	Corynebacteriales	Nocardiaceae	Rhodococcus	0	0	0	0	0	0	0	0	0	0	0	0	0	0	0	0	0	0	0.0769231	0	0	0	0	0	0.0307692	0	0	0	0	0	0	0	0	0	0	0	0	0	0	0	0.00769231	0	0.0230769
Prokaryotic OTU411	Bacteria	Proteobacteria	Gammaproteobacteria	Burkholderiales	Oxalobacteraceae	Janthinobacterium	0	0	0	0	0	0	0	0	0	0	0	0	0	0	0	0	0	0	0.0692308	0.807692	0	0	0	0	0	0	0	0.0538462	0.0307692	0.00769231	0	0	0	0	0	0	0	0	0	0	0	0	0
Prokaryotic OTU412	Bacteria	Verrucomicrobiota	Verrucomicrobiae	Verrucomicrobiales	Verrucomicrobiaceae	uncultured	0.584615	0.253846	0.0307692	0.00769231	0	0	0	0	0	0	0	0	0	0	0	0	0	0	0	0	0	0	0	0	0	0	0	0	0.00769231	0	0	0	0	0	0	0	0.0307692	0	0	0	0	0	0
Prokaryotic OTU413	Bacteria	Desulfobacterota	Desulfobulbia	Desulfobulbales	Desulfocapsaceae	uncultured	0	0	0.00769231	0	0	0	0	0	0	0	0	0.0230769	0.0230769	0	0	0	0	0	0.0384615	0.00769231	0.00769231	0.0230769	0	0	0.00769231	0	0.0153846	0	0.0615385	0.161538	0.2	0	0.0230769	0.00769231	0	0	0.0153846	0.0307692	0	0.00769231	0.00769231	0	0
Prokaryotic OTU414	Bacteria	Proteobacteria	Gammaproteobacteria	uncultured	uncultured_fa	uncultured_ge	0	0	0.0153846	0	0.0153846	0.00769231	0.00769231	0	0	0	0	0.0153846	0.0230769	0	0	0.00769231	0	0	0.0307692	0	0.00769231	0.0461538	0	0	0	0	0	0.0307692	0.0307692	0.138462	0.176923	0.0153846	0.0384615	0.0230769	0	0.0153846	0	0.0384615	0	0.0153846	0	0.00769231	0.00769231
Prokaryotic OTU415	Bacteria	Proteobacteria	Gammaproteobacteria	Gammaproteobacteria_unclassified	Gammaproteobacteria_unclassified	Gammaproteobacteria_unclassified	0	0	0	0	0	0	0	0.00769231	0	0	0	0	0	0	0	0	0	0	0	0	0	0.00769231	0	0	0	0	0	0	0	0	0	0	0	0	0	0	0	0	0	0.0153846	0	0.0153846	0.00769231
Prokaryotic OTU416	Bacteria	Proteobacteria	Alphaproteobacteria	Rhizobiales	Rhizobiales_Incertae_Sedis	Nordella	0.323077	0.107692	0.0538462	0	0.00769231	0.00769231	0	0	0	0	0	0	0	0	0	0	0	0	0.0384615	0.00769231	0	0	0	0	0	0	0	0.0230769	0.0307692	0	0	0	0	0	0	0	0	0	0	0	0	0	0
Prokaryotic OTU417	Bacteria	Proteobacteria	Gammaproteobacteria	Burkholderiales	Burkholderiales_unclassified	Burkholderiales_unclassified	0	0	0	0.00769231	0	0	0	0	0.00769231	0.00769231	0	0	0.0153846	0.0461538	0	0.0153846	0	0.0153846	0	0	0	0	0	0	0	0	0	0	0	0	0	0	0	0	0	0	0	0	0	0	0	0	0
Prokaryotic OTU418	Bacteria	Bacteroidota	Bacteroidia	Flavobacteriales	Flavobacteriaceae	Flavobacteriaceae_unclassified	0	0	0	0	0.0307692	0.00769231	0	0	0.00769231	0	0.0230769	0.00769231	0.00769231	0	0.00769231	0	0	0	0.0538462	0.0538462	0.0461538	0	0.00769231	0.0153846	0	0.0461538	0.00769231	0.0230769	0.0307692	0.107692	0.0307692	0	0	0.0230769	0	0.00769231	0.0153846	0.0615385	0.00769231	0	0.00769231	0.0153846	0
Prokaryotic OTU419	Bacteria	Proteobacteria	Gammaproteobacteria	Pseudomonadales	Pseudomonadaceae	Pseudomonas	0	0	0	0	0	0	0	0	0	0	0	0	0	0	0	0	0.00769231	0	0	0.0230769	0.9	0	0	0	0	0	0	0	0	0	0	0	0	0	0	0	0	0	0	0	0	0	0
Prokaryotic OTU420	Bacteria	Proteobacteria	Gammaproteobacteria	Burkholderiales	Oxalobacteraceae	Massilia	0	0	0	0	0	0	0	0	0	0	0	0	0	0	0	0	0	0	0.0384615	1.09231	0	0	0	0	0	0	0	0	0.00769231	0	0	0	0	0	0	0	0	0	0	0	0	0	0
Prokaryotic OTU421	Bacteria	Verrucomicrobiota	Verrucomicrobiae	Verrucomicrobiales	Rubritaleaceae	Luteolibacter	0	0	0	0	0	0	0	0	0	0	0	0	0	0	0	0	0	0	0.00769231	0.00769231	0	0	0	0	0	0	0	0.0615385	0.0615385	0	0	0	0	0	0	0	0	0	0	0	0	0	0
Prokaryotic OTU422	Bacteria	Verrucomicrobiota	Verrucomicrobiae	Verrucomicrobiales	Verrucomicrobiaceae	uncultured	0.984615	0.0692308	0.0153846	0	0	0	0	0	0	0	0	0	0	0	0	0	0	0	0	0	0	0	0	0	0	0	0	0	0	0	0	0	0	0	0	0	0	0	0	0	0	0	0
Prokaryotic OTU423	Bacteria	Firmicutes	Bacilli	Bacillales	Bacillaceae	Bacillus	0	0	0	0	0	0	0	0	0	0	0.223077	0.507692	0.184615	0.123077	0.0153846	0	0	0	0.0230769	0	0	0.0538462	0	0	0.0230769	0	0	0	0	0	0	0	0	0	0	0	0.0153846	0.00769231	0	0	0	0	0
Prokaryotic OTU424	Bacteria	Proteobacteria	Gammaproteobacteria	Cellvibrionales	Halieaceae	Halioglobus	0.00769231	0.00769231	0.00769231	0	0.0153846	0	0	0	0	0	0	0.0153846	0	0	0	0	0	0	0	0.0153846	0.0230769	0.0153846	0	0	0	0	0	0.0384615	0.0538462	0.0923077	0.0923077	0.0307692	0.0230769	0.0153846	0.0153846	0.0153846	0.0230769	0.0384615	0.0307692	0.00769231	0.0153846	0	0.00769231
Prokaryotic OTU425	Bacteria	Planctomycetota	Planctomycetes	Planctomycetes_unclassified	Planctomycetes_unclassified	Planctomycetes_unclassified	0	0	0	0	0	0	0	0	0	0	0	0.0384615	0.0153846	0.00769231	0	0	0	0	0	0	0	0	0	0	0	0	0	0	0	0	0	0	0	0	0	0	0	0	0	0	0	0	0
Prokaryotic OTU426	Bacteria	Proteobacteria	Gammaproteobacteria	Coxiellales	Coxiellaceae	Coxiella	0	0	0	0	0	0	0.00769231	0	0	0	0	0	0.0153846	0.00769231	0	0	0	0	0	0	0	0	0.00769231	0	0.00769231	0	0.00769231	0	0	0	0	0	0	0	0.00769231	0.00769231	0	0	0	0	0	0	0
Prokaryotic OTU427	Bacteria	Actinobacteriota	Acidimicrobiia	Microtrichales	Microtrichales_unclassified	Microtrichales_unclassified	0	0	0.00769231	0	0.00769231	0.0153846	0.00769231	0.0230769	0.00769231	0	0	0	0	0	0	0	0	0	0	0	0.0153846	0	0.0153846	0	0.00769231	0.0153846	0.0230769	0	0	0.0153846	0	0	0.00769231	0.0307692	0.0230769	0.0384615	0	0	0.00769231	0	0.00769231	0	0.0384615
Prokaryotic OTU428	Bacteria	Desulfobacterota	Desulfobulbia	Desulfobulbales	Desulfocapsaceae	uncultured	0	0	0.00769231	0	0	0	0.00769231	0	0	0	0	0.0153846	0	0	0	0	0	0	0.00769231	0	0	0.0923077	0.00769231	0.00769231	0.00769231	0	0	0	0.0230769	0.138462	0.223077	0.00769231	0.0307692	0.0307692	0.00769231	0.00769231	0	0.00769231	0	0	0.0230769	0	0
Prokaryotic OTU429	Bacteria	Proteobacteria	Gammaproteobacteria	Steroidobacterales	Woeseiaceae	Woeseia	0	0.0230769	0	0.00769231	0.00769231	0	0	0	0	0	0	0.0230769	0	0	0	0	0	0	0.00769231	0.00769231	0.00769231	0.0230769	0.00769231	0	0	0.0153846	0.00769231	0.00769231	0.00769231	0.153846	0.153846	0.0153846	0.0384615	0.0230769	0.0307692	0.0307692	0.00769231	0	0.00769231	0.00769231	0.0153846	0.00769231	0
Prokaryotic OTU430	Bacteria	Cyanobacteria	Cyanobacteriia	Cyanobacteriia_unclassified	Cyanobacteriia_unclassified	Cyanobacteriia_unclassified	0	0	0	0	0	0	0	0	0	0	0	0	0	0	0	0	0	0	0	0	0	0	0	0	0	0	0	0	0	0	0	0	0	0	0	0	0	0	0	0	0	0	0
Prokaryotic OTU431	Bacteria	Proteobacteria	Gammaproteobacteria	Burkholderiales	Comamonadaceae	Comamonadaceae_unclassified	0	0.0846154	0.123077	0.192308	0.0846154	0.0384615	0.0384615	0	0.0153846	0.338462	0.0153846	0.0153846	0	0	0	0	0	0	0	0	0	0	0	0	0	0	0	0	0	0	0	0	0	0	0	0	0.0307692	0	0	0	0	0	0
Prokaryotic OTU432	Bacteria	Bacteroidota	Bacteroidia	Flavobacteriales	Flavobacteriaceae	Salegentibacter	0	0	0	0	0	0	0	0	0	0	0	0	0	0	0.253846	0	0	0	0	0	0	0	0	0.0153846	0	0.0307692	0.0461538	0	0	0	0.00769231	0	0	0	0	0	0	0	0	0	0	0.00769231	0
Prokaryotic OTU433	Bacteria	Bacteroidota	Bacteroidia	Flavobacteriales	Flavobacteriaceae	Flavobacterium	0.753846	0.00769231	0.00769231	0	0	0	0	0	0	0	0	0	0	0	0	0	0	0	0.00769231	0	0	0	0	0	0	0	0	0	0	0	0	0	0	0	0	0	0.0153846	0	0	0	0	0	0
Prokaryotic OTU434	Bacteria	Bacteroidota	Bacteroidia	Chitinophagales	Saprospiraceae	Aureispira	0	0	0	0	0.0230769	0.0384615	0.0461538	0.0538462	0.0461538	0	0	0	0	0	0	0	0	0	0	0	0	0.0153846	0	0	0	0	0	0	0	0	0	0	0	0.0615385	0.0230769	0	0	0	0	0.00769231	0.0230769	0.00769231	0
Prokaryotic OTU435	Bacteria	Bacteroidota	Bacteroidia	Flavobacteriales	Flavobacteriaceae	Wenyingzhuangia	0	0	0	0.0153846	0.00769231	0.0307692	0	0.00769231	0.0153846	0	0	0	0	0	0	0	0	0	0	0	0	0	0	0	0	0	0	0	0	0	0	0	0	0	0	0	0	0	0.00769231	0.2	0.123077	0.0153846	0.0307692
Prokaryotic OTU436	Bacteria	Proteobacteria	Gammaproteobacteria	B2M28	B2M28_fa	B2M28_ge	0	0.00769231	0	0	0	0	0.0230769	0	0	0	0	0	0.00769231	0	0	0	0	0	0	0	0	0.0153846	0.00769231	0	0.0153846	0.0153846	0.00769231	0	0.00769231	0.115385	0.0923077	0.0153846	0.0461538	0.0461538	0.0153846	0.0692308	0	0	0	0	0.0153846	0	0.00769231
Prokaryotic OTU437	Bacteria	Bacteria_unclassified	Bacteria_unclassified	Bacteria_unclassified	Bacteria_unclassified	Bacteria_unclassified	0	0	0	0	0	0	0	0	0	0	0	0	0	0	0	0	0	0	0	0	0.715385	0	0	0.407692	0	0	0	0	0	0	0	0	0	0	0	0	0	0	0	0	0	0	0
Prokaryotic OTU438	Bacteria	Bacteroidota	Bacteroidia	Flavobacteriales	Flavobacteriaceae	Flavobacterium	0	0	0	0	0	0	0	0	0	0	0	0	0	0	0	0	0	0	0	0.453846	0	0	0	0	0	0	0	0.523077	0.0307692	0	0	0	0	0	0	0	0	0	0.0384615	0	0	0	0
Prokaryotic OTU439	Bacteria	Proteobacteria	Gammaproteobacteria	Cellvibrionales	Porticoccaceae	SAR92_clade	0	0	0	0	0	0	0	0	0	0	0	0	0	0	0	0	0	0	0	0	0	0	0	0	0	0	0	0	0	0.0153846	0.0230769	0.0307692	0.0230769	0.0538462	0.0230769	0.00769231	0	0	0	0	0	0	0
Prokaryotic OTU440	Bacteria	Bacteroidota	Bacteroidia	Flavobacteriales	Weeksellaceae	Chryseobacterium	0.00769231	0	0	0	0	0	0	0	0	0	0	0	0	0	0	0	0	0	0.453846	0.630769	0	0	0	0	0	0	0	0	0.00769231	0	0	0	0	0	0	0	0	0	0	0	0	0	0
Prokaryotic OTU441	Bacteria	Firmicutes	Bacilli	Bacillales	Bacillaceae	Bacillaceae_unclassified	0	0	0	0	0	0	0	0	0	0	0.0230769	0.146154	0.0923077	0.0461538	0.392308	0	0.123077	0.0846154	0.00769231	0	0	0.176923	0	0	0	0	0	0	0	0	0	0	0	0	0	0	0	0	0	0	0	0	0
Prokaryotic OTU442	Bacteria	Firmicutes	Bacilli	Lactobacillales	Carnobacteriaceae	Trichococcus	0	0.0153846	0	0	0	0	0	0	0	0	0	0	0	0	0	0	0	0	0.0923077	0.146154	0.0230769	0	0	0	0	0	0	0.0230769	0.0538462	0.0153846	0.0307692	0	0	0	0	0	0.176923	0	0	0	0	0	0
Prokaryotic OTU443	Bacteria	Proteobacteria	Alphaproteobacteria	Sphingomonadales	Sphingomonadaceae	Sphingomonadaceae_unclassified	0	0	0	0	0	0.00769231	0	0	0	0	0.00769231	0	0	0	0	0	0	0	0.0153846	0.3	0	0	0	0.0153846	0.0153846	0	0	0.1	0.330769	0.0153846	0	0	0	0	0	0	0	0	0	0	0	0	0
Prokaryotic OTU444	Bacteria	Actinobacteriota	Acidimicrobiia	Microtrichales	Ilumatobacteraceae	uncultured	0.00769231	0	0.00769231	0.00769231	0	0	0	0	0	0	0.00769231	0.0153846	0.00769231	0.00769231	0	0	0	0	0.0153846	0.00769231	0.00769231	0	0	0	0	0.00769231	0.0307692	0.0230769	0.0384615	0.0846154	0.153846	0	0	0.0230769	0	0	0	0	0	0.0153846	0.00769231	0.0230769	0.0153846
Prokaryotic OTU445	Bacteria	Bacteroidota	Bacteroidia	Bacteroidia_unclassified	Bacteroidia_unclassified	Bacteroidia_unclassified	0	0	0	0	0	0	0	0	0	0	0	0	0	0	0	0	0	0	0	0.0384615	0.0615385	0	0.0307692	0.0538462	0.00769231	0.00769231	0	0.0307692	0.00769231	0.00769231	0.00769231	0.0230769	0.0307692	0	0	0	0.00769231	0.0153846	0.0153846	0	0	0.00769231	0
Prokaryotic OTU446	Bacteria	Proteobacteria	Alphaproteobacteria	Rhodobacterales	Rhodobacteraceae	Loktanella	0	0	0	0	0	0.00769231	0	0	0	0	0	0.0230769	0.0461538	0.0538462	0.00769231	0.0307692	0	0.00769231	0	0.00769231	0.123077	0.361538	0.0384615	0.0384615	0.0307692	0	0.00769231	0.00769231	0.0307692	0	0	0	0	0	0	0	0	0	0	0	0	0	0
Prokaryotic OTU447	Bacteria	Bacteroidota	Bacteroidia	Bacteroidia_unclassified	Bacteroidia_unclassified	Bacteroidia_unclassified	0	0	0	0	0	0	0	0	0	0	0	0	0	0.123077	0.0307692	0.107692	0.323077	0.476923	0	0	0	0	0	0	0	0	0	0	0	0	0	0	0	0	0	0	0	0	0	0	0	0	0
Prokaryotic OTU448	Bacteria	Proteobacteria	Alphaproteobacteria	Caulobacterales	Hyphomonadaceae	Hyphomonas	0	0	0	0.00769231	0	0	0	0	0	0	0	0.0153846	0.0461538	0.138462	0.0923077	0.0384615	0.2	0.223077	0	0	0	0.0461538	0	0	0	0	0	0	0	0	0	0	0	0	0	0	0	0	0	0	0	0	0
Prokaryotic OTU449	Bacteria	Planctomycetota	Planctomycetes	Planctomycetales	uncultured	uncultured_ge	0	0	0	0	0	0	0	0	0	0	0	0	0	0	0	0	0	0	0	0	0.00769231	0.0153846	0	0	0	0	0.00769231	0	0.00769231	0.00769231	0	0	0	0	0	0	0	0	0	0	0	0	0
Prokaryotic OTU450	Bacteria	Bacteroidota	Bacteroidia	Flavobacteriales	Flavobacteriaceae	Flavobacterium	0	0	0	0	0	0	0	0	0	0	0	0	0	0	0	0	0	0	0.0230769	0.392308	0.384615	0	0.0153846	0	0.0307692	0	0	0.0923077	0.0692308	0	0	0	0	0	0	0	0	0	0	0	0	0	0
Prokaryotic OTU451	Bacteria	Bacteroidota	Bacteroidia	Bacteroidia_unclassified	Bacteroidia_unclassified	Bacteroidia_unclassified	0.723077	0.0846154	0.0461538	0	0	0	0	0	0	0	0	0	0	0	0	0	0	0	0	0	0	0	0	0	0	0	0	0	0	0	0	0	0	0	0	0	0	0	0	0	0	0	0
Prokaryotic OTU452	Bacteria	Bacteroidota	Bacteroidia	Flavobacteriales	Flavobacteriaceae	NS5_marine_group	0	0	0	0.0307692	0.00769231	0	0.00769231	0	0	0	0	0.00769231	0.0384615	0.2	0.0230769	0.0615385	0.0230769	0.0538462	0	0	0	0	0	0	0	0	0.0153846	0	0	0	0	0	0	0	0	0	0	0.00769231	0.0230769	0.0230769	0	0.0307692	0.00769231
Prokaryotic OTU453	Bacteria	Proteobacteria	Gammaproteobacteria	Alteromonadales	Alteromonadales_unclassified	Alteromonadales_unclassified	0	0	0	0	0	0	0	0	0	0	0	0	0	0	0	0	0	0	0	0	0.0230769	0	0.115385	0.192308	0	0	0.0230769	0	0	0	0	0	0	0	0	0	0	0	0	0.00769231	0	0	0
Prokaryotic OTU454	Bacteria	Proteobacteria	Alphaproteobacteria	Rhizobiales	Rhizobiaceae	Rhizobiaceae_unclassified	0	0.00769231	0	0	0	0	0.00769231	0	0	0	0	0	0	0	0	0	0	0	0	0	0	0.0307692	0	0	0.0153846	0	0	0.00769231	0	0.1	0.246154	0.0615385	0.0307692	0.0153846	0	0.0307692	0	0.0230769	0	0.00769231	0.00769231	0	0.0230769
Prokaryotic OTU455	Bacteria	Proteobacteria	Gammaproteobacteria	Burkholderiales	Methylophilaceae	Methylotenera	0	0	0	0	0	0	0	0	0	0	0	0	0	0	0	0	0	0	0	0	0	0	0	0	0	0	0	0.115385	0.0769231	0.0307692	0.00769231	0.0461538	0.00769231	0.00769231	0	0	0	0	0	0	0	0	0
Prokaryotic OTU456	Bacteria	Verrucomicrobiota	Verrucomicrobiae	Verrucomicrobiales	Rubritaleaceae	Luteolibacter	0.0846154	0.0153846	0.00769231	0	0	0	0	0	0	0	0	0	0	0	0	0	0	0	0.00769231	0	0	0	0	0	0	0	0	0	0.00769231	0	0	0	0	0	0	0	0	0.00769231	0	0	0	0	0
Prokaryotic OTU457	Bacteria	Proteobacteria	Alphaproteobacteria	Rhodobacterales	Rhodobacteraceae	Paracoccus	0	0.00769231	0.00769231	0	0	0	0	0	0	0.0153846	0.146154	0.246154	0	0	0	0	0	0	0	0.0230769	0.00769231	0.484615	0.00769231	0.0153846	0.0307692	0	0	0	0	0	0	0	0	0	0	0	0	0	0	0	0	0	0
Prokaryotic OTU458	Bacteria	Proteobacteria	Alphaproteobacteria	Alphaproteobacteria_unclassified	Alphaproteobacteria_unclassified	Alphaproteobacteria_unclassified	0	0	0	0.115385	0.0153846	0.1	0.0230769	0.0384615	0.0846154	0	0	0	0	0	0	0	0	0.0153846	0	0	0	0	0	0	0	0	0	0	0	0	0	0	0.00769231	0	0.00769231	0	0	0	0.1	0.130769	0.146154	0.00769231	0.0230769
Prokaryotic OTU459	Bacteria	Bacteroidota	Bacteroidia	Flavobacteriales	Flavobacteriaceae	Flavobacterium	0	0	0	0	0	0	0	0	0	0	0	0	0	0	0	0	0	0	0	0	0	0	0	0	0	0	0	0.307692	0.0230769	0	0	0	0	0	0	0	0	0	0	0	0	0	0
Prokaryotic OTU460	Bacteria	Actinobacteriota	Acidimicrobiia	Microtrichales	Ilumatobacteraceae	Ilumatobacteraceae_unclassified	0.0692308	0.0153846	0	0	0	0	0	0	0	0.0846154	0	0	0	0	0	0	0	0	0	0	0	0	0	0	0	0	0	0	0	0	0	0	0	0	0	0	0	0	0	0	0	0	0
Prokaryotic OTU461	Bacteria	Proteobacteria	Alphaproteobacteria	Alphaproteobacteria_unclassified	Alphaproteobacteria_unclassified	Alphaproteobacteria_unclassified	0	0	0	0	0.00769231	0.00769231	0.00769231	0	0.00769231	0	0	0	0	0.0615385	0.184615	0.0615385	0.2	0.230769	0	0	0	0	0	0	0	0	0	0	0	0	0	0	0	0	0	0	0	0	0.0230769	0.0384615	0.0230769	0	0.00769231
Prokaryotic OTU462	Bacteria	Bacteroidota	Bacteroidia	Bacteroidia_unclassified	Bacteroidia_unclassified	Bacteroidia_unclassified	0.5	0.0307692	0.00769231	0.00769231	0	0	0	0	0	0	0	0	0	0	0	0	0	0	0	0	0	0	0	0	0	0	0	0	0	0	0	0	0	0	0	0	0	0	0	0	0	0	0
Prokaryotic OTU463	Archaea	Archaea_unclassified	Archaea_unclassified	Archaea_unclassified	Archaea_unclassified	Archaea_unclassified	0	0	0.00769231	0.223077	0.0615385	0.0307692	0.138462	0.00769231	0.1	0	0	0	0	0	0	0.0153846	0	0	0	0	0	0.0230769	0.00769231	0.0153846	0	0.00769231	0.00769231	0	0	0	0	0	0	0	0.00769231	0	0	0	0.00769231	0.00769231	0.0538462	0	0
Prokaryotic OTU464	Bacteria	Proteobacteria	Gammaproteobacteria	Burkholderiales	Comamonadaceae	Comamonadaceae_unclassified	0	0	0.00769231	0	0	0	0	0	0	0	0	0	0	0	0	0	0	0	0	0	0	0	0	0	0	0	0	0.484615	0.476923	0	0	0	0	0	0	0	0	0	0	0	0	0	0
Prokaryotic OTU465	Bacteria	Proteobacteria	Gammaproteobacteria	BD7-8	BD7-8_fa	BD7-8_ge	0	0	0	0	0	0	0	0	0	0	0	0	0	0	0	0.00769231	0	0	0	0.00769231	0	0.0153846	0.0153846	0	0.00769231	0	0.0153846	0	0	0.1	0.0384615	0	0.0384615	0.0769231	0.0538462	0.0461538	0	0.0153846	0	0.00769231	0.00769231	0.00769231	0
Prokaryotic OTU466	Bacteria	Proteobacteria	Gammaproteobacteria	Oceanospirillales	Marinomonadaceae	Marinomonas	0	0	0	0	0	0	0	0	0	0	0	0	0	0	0	0	0	0	0	0	0.146154	0	0.561538	0.0153846	0	0	0.107692	0	0	0	0	0	0	0	0	0	0	0	0	0	0	0.0230769	0
Prokaryotic OTU467	Bacteria	Bacteria_unclassified	Bacteria_unclassified	Bacteria_unclassified	Bacteria_unclassified	Bacteria_unclassified	0	0	0	0	0	0	0	0	0	0	0	0.0230769	0	0	0	0	0	0	0	0	0	0	0	0	0	0	0	0	0	0	0	0	0.0153846	0.0538462	0.0153846	0.00769231	0	0	0	0.00769231	0.0153846	0.0307692	0
Prokaryotic OTU468	Bacteria	Bacteroidota	Bacteroidia	Flavobacteriales	Crocinitomicaceae	Fluviicola	0	0.00769231	0.00769231	0	0	0	0	0	0	0	0	0	0	0	0	0	0	0	0	0	0	0	0	0	0	0	0	0.00769231	0	0	0	0	0	0	0	0	0.00769231	0	0	0	0	0	0
Prokaryotic OTU469	Bacteria	Firmicutes	Clostridia	Oscillospirales	Ruminococcaceae	Faecalibacterium	0.0230769	0.00769231	0.00769231	0.00769231	0.0230769	0.0384615	0.0153846	0.0692308	0.0230769	0.0461538	0.0384615	0.0384615	0.0307692	0.0307692	0.0923077	0.0153846	0.0307692	0.0153846	0.0461538	0.0230769	0.0230769	0.230769	0.00769231	0.00769231	0	0.00769231	0.0230769	0.00769231	0	0.00769231	0	0	0	0	0	0	0.00769231	0	0	0	0	0	0
Prokaryotic OTU470	Bacteria	Proteobacteria	Gammaproteobacteria	Oceanospirillales	Nitrincolaceae	Nitrincolaceae_unclassified	0	0	0	0	0	0	0	0	0	0	0	0	0.0153846	0.0846154	0.0461538	0.0384615	0.215385	0.223077	0	0	0	0	0	0	0	0	0	0	0	0	0	0	0	0	0	0	0	0	0	0	0	0	0
Prokaryotic OTU471	Bacteria	Proteobacteria	Gammaproteobacteria	OM182_clade	OM182_clade_fa	OM182_clade_ge	0	0	0	0	0	0	0	0	0	0	0	0	0	0	0	0	0	0	0	0	0	0	0	0	0	0	0	0	0	0	0	0	0.0461538	0.0230769	0.0769231	0.0384615	0	0	0	0.00769231	0.0384615	0	0
Prokaryotic OTU472	Bacteria	Bacteroidota	Bacteroidia	Flavobacteriales	Flavobacteriaceae	Leeuwenhoekiella	0	0	0	0	0	0	0	0	0	0	0	0	0	0	0	0	0	0	0	0.176923	0.123077	0	0.169231	0.0615385	0.369231	0	0.00769231	0	0	0	0	0	0	0	0	0	0	0	0	0	0	0	0
Prokaryotic OTU473	Bacteria	Desulfobacterota	Desulfobacteria	Desulfobacterales	Desulfosarcinaceae	Sva0081_sediment_group	0	0	0	0.00769231	0.00769231	0	0	0.00769231	0	0	0	0	0	0	0	0	0	0	0	0	0.00769231	0.0307692	0.0230769	0.00769231	0.0230769	0.0307692	0.00769231	0	0.0153846	0.123077	0.0615385	0.0153846	0.0153846	0.0615385	0.00769231	0.0307692	0	0	0	0	0.00769231	0	0
Prokaryotic OTU474	Bacteria	Bacteroidota	Bacteroidia	Flavobacteriales	Crocinitomicaceae	Crocinitomix	0	0.0461538	0.153846	0.0615385	0.0615385	0	0	0.00769231	0	0	0	0	0	0	0	0	0	0	0	0	0	0	0.00769231	0	0	0	0	0.0153846	0	0	0.00769231	0	0	0	0	0	0.0307692	0.169231	0.107692	0.0153846	0.0153846	0	0.00769231
Prokaryotic OTU475	Bacteria	Bacteroidota	Bacteroidia	Flavobacteriales	Crocinitomicaceae	Fluviicola	0	0	0	0	0	0	0	0.0153846	0.00769231	0	0	0	0	0	0	0	0	0	0	0	0	0	0	0	0	0	0	0	0	0	0	0	0	0	0.00769231	0	0	0	0.0153846	0.0846154	0.230769	0.123077	0.0538462
Prokaryotic OTU476	Bacteria	Proteobacteria	Gammaproteobacteria	Gammaproteobacteria_Incertae_Sedis	Unknown_Family	uncultured	0	0	0	0	0.0153846	0	0	0	0	0	0	0.0230769	0	0	0	0	0	0	0	0	0	0.0230769	0.0153846	0.00769231	0.00769231	0.0461538	0	0.0153846	0.00769231	0.0615385	0.0615385	0.0153846	0.0230769	0.0230769	0.00769231	0.00769231	0	0.00769231	0	0.0153846	0.00769231	0.0153846	0.0153846
Prokaryotic OTU477	Bacteria	Cyanobacteria	Cyanobacteriia	Cyanobacteriia_unclassified	Cyanobacteriia_unclassified	Cyanobacteriia_unclassified	0	0	0	0	0	0	0	0	0	0	0	0	0	0	0	0	0	0	0	0	0	0.0153846	0	0	0	0	0	0	0	0	0	0	0.00769231	0.00769231	0	0.0153846	0	0	0	0.0692308	0.123077	0.0538462	0.0230769
Prokaryotic OTU478	Bacteria	Bacteroidota	Bacteroidia	Bacteroidia_unclassified	Bacteroidia_unclassified	Bacteroidia_unclassified	0	0	0	0.0230769	0.0384615	0.0923077	0.0923077	0.1	0.0846154	0	0	0	0	0.0307692	0.0769231	0.0538462	0.0461538	0.0538462	0	0	0	0	0	0	0	0	0	0	0	0	0	0	0	0.00769231	0	0	0	0	0.0153846	0.0307692	0.0307692	0.0923077	0.0307692
Prokaryotic OTU479	Bacteria	Bacteria_unclassified	Bacteria_unclassified	Bacteria_unclassified	Bacteria_unclassified	Bacteria_unclassified	0	0	0.0230769	0	0.0153846	0.0769231	0.0153846	0.138462	0.0153846	0	0	0	0	0.0230769	0.0538462	0.0307692	0.0461538	0.0307692	0	0	0	0	0	0	0	0	0	0	0	0.00769231	0.00769231	0	0.00769231	0	0	0.0153846	0	0	0	0.00769231	0	0.00769231	0
Prokaryotic OTU480	Bacteria	Planctomycetota	Planctomycetes	Pirellulales	Pirellulaceae	Pirellulaceae_unclassified	0	0	0	0.00769231	0	0.00769231	0	0.0384615	0.0153846	0	0	0	0	0	0	0.00769231	0	0	0	0	0	0	0	0	0	0	0	0	0	0	0.00769231	0	0	0	0	0	0	0	0.00769231	0.0153846	0.0230769	0.0153846	0.115385
Prokaryotic OTU481	Bacteria	Verrucomicrobiota	Verrucomicrobiae	Verrucomicrobiales	Rubritaleaceae	Luteolibacter	0	0.0153846	0.00769231	0	0	0	0	0	0	0	0.0615385	0.0615385	0.115385	0.00769231	0	0	0	0	0	0.0307692	0.123077	0.2	0.0461538	0.0384615	0.0230769	0.00769231	0	0	0	0	0	0	0	0	0	0	0.00769231	0.00769231	0.0153846	0.00769231	0.00769231	0	0.0153846
Prokaryotic OTU482	Bacteria	Proteobacteria	Alphaproteobacteria	Alphaproteobacteria_unclassified	Alphaproteobacteria_unclassified	Alphaproteobacteria_unclassified	0	0	0	0.0307692	0.0461538	0.0230769	0.0153846	0.0307692	0.0230769	0	0	0	0	0	0	0	0	0	0	0	0	0	0	0.00769231	0	0.00769231	0	0	0	0	0	0.00769231	0	0	0.0153846	0	0	0	0.0307692	0.0461538	0.0923077	0.0384615	0.00769231
Prokaryotic OTU483	Bacteria	Bacteroidota	Bacteroidia	Flavobacteriales	Flavobacteriaceae	Flavobacteriaceae_unclassified	0	0	0	0	0	0	0	0	0	0	0	0	0	0.00769231	0	0	0.00769231	0.00769231	0	0	0	0	0	0	0	0	0	0	0	0	0	0	0	0	0	0	0	0	0	0	0	0	0
Prokaryotic OTU484	Bacteria	Bacteroidota	Bacteroidia	Flavobacteriales	Flavobacteriaceae	Formosa	0	0	0	0	0	0.0153846	0.0153846	0	0.0153846	0	0	0	0	0	0	0	0	0	0	0	0	0	0	0	0	0	0	0	0	0	0	0	0	0	0	0	0	0	0.0230769	0.0307692	0.0384615	0.107692	0.130769
Prokaryotic OTU485	Bacteria	Planctomycetota	Planctomycetota_unclassified	Planctomycetota_unclassified	Planctomycetota_unclassified	Planctomycetota_unclassified	0	0	0	0	0	0	0	0	0	0	0	0	0	0	0	0	0	0	0	0	0	0	0	0	0	0	0	0	0	0	0	0	0	0	0	0	0	0	0	0	0	0	0
Prokaryotic OTU486	Bacteria	Bacteroidota	Bacteroidia	Flavobacteriales	Crocinitomicaceae	Fluviicola	0.146154	0	0	0	0	0	0	0	0	0	0	0	0	0	0	0	0	0	0	0	0	0	0	0	0	0	0	0.0692308	0	0	0	0	0	0	0	0	0	0	0	0	0	0	0
Prokaryotic OTU487	Bacteria	Bacteroidota	Bacteroidia	Flavobacteriales	Flavobacteriaceae	Flavobacteriaceae_unclassified	0	0	0	0	0	0	0	0	0	0	0	0	0	0	0	0	0	0	0	0.230769	0.0153846	0	0	0	0.207692	0.00769231	0.0153846	0.00769231	0.0307692	0.00769231	0	0	0	0	0	0	0	0	0	0	0	0	0
Prokaryotic OTU488	Bacteria	Actinobacteriota	Acidimicrobiia	Microtrichales	Ilumatobacteraceae	Ilumatobacteraceae_unclassified	0.0923077	0.0923077	0.0230769	0.0153846	0	0	0	0	0	0	0	0	0	0	0	0	0	0	0.0153846	0	0.0153846	0	0	0	0	0	0	0	0.00769231	0	0	0	0	0	0	0	0.0230769	0	0	0	0	0	0
Prokaryotic OTU489	Bacteria	Proteobacteria	Gammaproteobacteria	Burkholderiales	Methylophilaceae	Methylophilaceae_unclassified	0.0384615	0	0	0.00769231	0	0	0	0	0	0	0	0	0	0	0	0	0	0	0.00769231	0.00769231	0	0	0	0	0	0	0	0	0	0	0	0	0	0	0	0	0.0692308	0	0	0	0	0	0
Prokaryotic OTU490	Bacteria	Proteobacteria	Alphaproteobacteria	Alphaproteobacteria_unclassified	Alphaproteobacteria_unclassified	Alphaproteobacteria_unclassified	0	0	0.0153846	0.0307692	0.0230769	0.0153846	0.00769231	0	0.0538462	0	0	0	0.00769231	0.0230769	0	0.0153846	0.0307692	0.0384615	0	0	0.00769231	0	0	0.00769231	0	0	0	0	0	0	0	0.00769231	0	0.00769231	0.00769231	0.00769231	0.130769	0.0307692	0.0230769	0.0307692	0	0	0
Prokaryotic OTU491	Bacteria	Proteobacteria	Gammaproteobacteria	Steroidobacterales	Woeseiaceae	Woeseia	0	0	0	0.00769231	0.0230769	0	0	0	0	0	0	0.00769231	0	0	0.00769231	0	0	0	0.00769231	0.0153846	0	0.0461538	0.00769231	0	0.00769231	0.00769231	0	0.00769231	0.0307692	0.0692308	0.0615385	0.00769231	0.0230769	0.0384615	0.0230769	0.0153846	0.0153846	0.0153846	0	0	0.00769231	0	0.00769231
Prokaryotic OTU492	Bacteria	Bacteroidota	Bacteroidia	Flavobacteriales	Flavobacteriaceae	NS4_marine_group	0	0	0	0	0	0	0	0	0	0.0307692	0.0384615	0.0384615	0.0307692	0.0307692	0.0846154	0.0461538	0.0615385	0.1	0	0	0	0	0	0	0	0	0	0	0	0	0	0	0	0	0	0	0	0	0	0	0	0	0
Prokaryotic OTU493	Bacteria	Proteobacteria	Gammaproteobacteria	B2M28	B2M28_fa	B2M28_ge	0	0	0.0153846	0.00769231	0	0.00769231	0	0.00769231	0	0	0	0.0307692	0.0384615	0	0	0	0.00769231	0	0.0153846	0.00769231	0.0153846	0.0846154	0.0153846	0	0.00769231	0	0	0	0.0307692	0.0307692	0.107692	0	0.0153846	0.0384615	0.00769231	0	0.00769231	0	0.0153846	0	0	0.00769231	0
Prokaryotic OTU494	Bacteria	Verrucomicrobiota	Verrucomicrobiae	Verrucomicrobiales	Verrucomicrobiales_unclassified	Verrucomicrobiales_unclassified	0	0	0	0	0	0	0.00769231	0.00769231	0.00769231	0	0	0.00769231	0.0153846	0.0230769	0.0153846	0.0307692	0.0230769	0.00769231	0	0	0	0	0.0461538	0.0153846	0.0230769	0.00769231	0.0538462	0	0	0	0	0	0	0	0	0	0	0	0	0	0	0	0
Prokaryotic OTU495	Bacteria	Proteobacteria	Gammaproteobacteria	Burkholderiales	Comamonadaceae	Comamonadaceae_unclassified	0.0307692	0	0	0	0	0	0	0	0	0.0384615	0	0	0	0	0	0	0	0	0	0	0	0	0	0	0	0	0	0	0	0	0	0	0	0	0	0	0	0	0	0	0	0	0
Prokaryotic OTU496	Bacteria	Proteobacteria	Alphaproteobacteria	Sphingomonadales	Sphingomonadaceae	Sphingobium	0	0	0	0	0	0	0	0	0	0	0	0	0	0	0	0	0	0	0.0538462	0.00769231	0	0	0	0	0	0	0	0	0	0	0	0	0	0	0	0	0	0	0	0	0	0	0
Prokaryotic OTU497	Bacteria	Bacteroidota	Bacteroidia	Flavobacteriales	Flavobacteriaceae	Robiginitalea	0	0.00769231	0.00769231	0.00769231	0	0	0	0	0	0	0.00769231	0	0	0	0	0	0	0	0	0	0	0.0307692	0	0.0153846	0.00769231	0	0.0230769	0	0.00769231	0.00769231	0.0153846	0	0	0	0.0230769	0.00769231	0.00769231	0.0153846	0	0	0.00769231	0.0230769	0.0230769
Prokaryotic OTU498	Bacteria	Bacteroidota	Bacteroidia	Flavobacteriales	Flavobacteriaceae	Flavobacteriaceae_unclassified	0.0153846	0.0538462	0.00769231	0	0	0	0	0	0	0	0	0.00769231	0	0	0	0	0	0	0	0	0.00769231	0	0	0	0	0	0	0.0307692	0.0307692	0.0307692	0	0	0	0	0	0	0.0538462	0.0307692	0	0.00769231	0	0	0
Prokaryotic OTU499	Bacteria	Bacteroidota	Bacteroidia	Flavobacteriales	Crocinitomicaceae	Fluviicola	0	0.0384615	0.00769231	0.0153846	0	0	0	0	0	0	0	0	0	0	0	0	0	0	0	0	0	0	0	0	0	0	0	0.0538462	0	0	0	0	0	0	0	0	0	0	0	0	0	0	0
Prokaryotic OTU500	Bacteria	Cyanobacteria	Cyanobacteriia	Cyanobacteriia_unclassified	Cyanobacteriia_unclassified	Cyanobacteriia_unclassified	0	0	0	0.00769231	0	0.00769231	0.00769231	0	0.00769231	0	0	0	0	0	0	0	0	0	0	0	0	0.0538462	0	0	0.00769231	0	0	0	0	0	0	0	0	0	0	0	0	0	0	0.00769231	0.0307692	0.00769231	0.00769231
Prokaryotic OTU501	Bacteria	Planctomycetota	Planctomycetes	Pirellulales	Pirellulaceae	Pirellulaceae_unclassified	0	0	0	0.0153846	0	0.00769231	0.00769231	0	0	0	0	0	0	0	0	0	0	0	0	0	0	0	0	0	0	0	0	0	0	0	0	0	0	0	0.00769231	0	0	0	0	0	0	0	0
Prokaryotic OTU502	Bacteria	Proteobacteria	Gammaproteobacteria	Oceanospirillales	Nitrincolaceae	Neptuniibacter	0	0	0	0	0	0	0	0	0	0	0	0	0	0	0	0	0	0	0	0	0	0	0	0	0	0	0	0	0	0	0	0	0	0	0	0	0	0	0	0	0	0	0
Prokaryotic OTU503	Bacteria	Cyanobacteria	Cyanobacteriia	Cyanobacteriia_unclassified	Cyanobacteriia_unclassified	Cyanobacteriia_unclassified	0	0	0	0	0	0	0	0	0	0	0	0	0	0	0	0	0	0	0	0	0	0	0	0	0	0	0	0	0	0	0.00769231	0.00769231	0	0	0	0.00769231	0	0	0	0	0	0	0
Prokaryotic OTU504	Bacteria	Proteobacteria	Alphaproteobacteria	Puniceispirillales	SAR116_clade	SAR116_clade_ge	0	0	0	0	0	0	0	0	0	0.0153846	0.00769231	0	0	0	0	0	0	0	0	0	0	0	0	0	0	0	0	0	0	0	0	0	0	0	0	0	0	0	0	0	0	0	0
Prokaryotic OTU505	Bacteria	Marinimicrobia_(SAR406_clade)	Marinimicrobia_(SAR406_clade)_cl	Marinimicrobia_(SAR406_clade)_or	Marinimicrobia_(SAR406_clade)_fa	Marinimicrobia_(SAR406_clade)_ge	0	0	0	0.0384615	0.0230769	0.0461538	0.0692308	0.0153846	0.0461538	0	0	0	0	0	0	0	0	0	0	0	0	0	0	0	0	0	0	0	0	0	0	0	0	0.00769231	0	0	0	0	0	0	0	0	0
Prokaryotic OTU506	Bacteria	Bacteroidota	Bacteroidia	Flavobacteriales	Flavobacteriaceae	Flavobacterium	0	0	0	0	0	0	0	0	0	0	0	0	0	0	0	0	0	0	0.0461538	0.1	0	0	0	0	0.553846	0	0	0	0	0	0	0	0	0	0	0	0	0	0	0	0	0	0
Prokaryotic OTU507	Bacteria	Bacteroidota	Bacteroidia	Flavobacteriales	Flavobacteriaceae	Flavobacterium	0	0	0	0	0	0	0	0	0	0	0	0	0	0	0	0	0	0	0.107692	0.692308	0	0	0	0	0	0	0	0	0.00769231	0	0	0	0	0	0	0	0	0	0	0	0	0	0
Prokaryotic OTU508	Bacteria	Bacteroidota	Bacteroidia	Cytophagales	Cyclobacteriaceae	Algoriphagus	0	0	0	0	0	0	0	0	0	0	0	0	0	0	0	0	0	0	0.00769231	0.261538	0.169231	0	0.00769231	0.0153846	0.169231	0	0	0.0153846	0.00769231	0.0153846	0	0	0	0	0	0	0	0	0	0	0	0	0
Prokaryotic OTU509	Bacteria	Marinimicrobia_(SAR406_clade)	Marinimicrobia_(SAR406_clade)_cl	Marinimicrobia_(SAR406_clade)_or	Marinimicrobia_(SAR406_clade)_fa	Marinimicrobia_(SAR406_clade)_ge	0	0	0	0.0153846	0.0153846	0	0.0538462	0	0.0230769	0	0	0	0	0	0	0.00769231	0	0	0	0	0	0.0307692	0.0230769	0.0153846	0.0153846	0.0153846	0.0307692	0	0	0.00769231	0	0	0	0	0	0	0	0	0	0.0153846	0.0307692	0	0
Prokaryotic OTU510	Bacteria	Actinobacteriota	Acidimicrobiia	Microtrichales	Ilumatobacteraceae	CL500-29_marine_group	0	0	0	0	0	0	0	0	0	0	0	0	0	0	0	0	0	0	0	0	0	0	0	0	0	0	0	0	0.00769231	0	0	0	0	0	0	0	0	0	0	0	0	0	0
Prokaryotic OTU511	Bacteria	Proteobacteria	Gammaproteobacteria	Vibrionales	Vibrionaceae	Vibrio	0	0	0	0	0	0	0.00769231	0	0	0	0	0	0	0	0	0.746154	0	0	0	0	0	0	0	0	0	0	0	0	0	0	0	0	0	0	0	0	0	0	0	0	0	0	0
Prokaryotic OTU512	Bacteria	Bacteroidota	Bacteroidia	Flavobacteriales	Flavobacteriaceae	Flavobacterium	0.0307692	0	0	0	0	0	0	0	0	0	0	0	0	0	0	0	0	0	0.0384615	0	0	0	0	0	0	0	0	0.00769231	0.0153846	0	0	0	0	0	0	0	0.00769231	0	0	0	0	0	0
Prokaryotic OTU513	Bacteria	Bacteroidota	Bacteroidia	Cytophagales	Cyclobacteriaceae	Algoriphagus	0	0	0	0	0	0	0	0	0	0	0	0	0	0	0	0	0	0	0	0.0307692	0	0	0	0	0.107692	0	0	0.0615385	0.0153846	0	0	0	0	0	0	0	0.00769231	0.00769231	0	0	0	0	0
Prokaryotic OTU514	Bacteria	Proteobacteria	Gammaproteobacteria	Cellvibrionales	Cellvibrionaceae	uncultured	0	0	0	0	0	0	0	0	0	0	0	0	0	0	0	0	0	0	0	0	0	0	0	0	0	0	0	0	0	0	0	0	0	0	0	0	0	0	0	0	0	0	0
Prokaryotic OTU515	Bacteria	Bacteroidota	Bacteroidia	Flavobacteriales	Flavobacteriaceae	Polaribacter	0	0	0	0	0	0	0	0	0	0	0	0	0	0	0	0	0	0	0	0	0.0923077	0	0.0846154	0	0	0	0	0	0	0	0	0	0	0.00769231	0.00769231	0	0	0	0	0	0	0	0
Prokaryotic OTU516	Bacteria	Bacteria_unclassified	Bacteria_unclassified	Bacteria_unclassified	Bacteria_unclassified	Bacteria_unclassified	0	0	0	0	0.00769231	0	0	0	0	0	0	0.00769231	0	0	0	0	0	0	0	0	0.0153846	0.0846154	0	0	0.00769231	0	0.0153846	0	0	0.0692308	0.246154	0	0.0230769	0.0846154	0.00769231	0.0307692	0	0	0	0	0	0	0
Prokaryotic OTU517	Bacteria	Proteobacteria	Gammaproteobacteria	Coxiellales	Coxiellaceae	Coxiella	0	0	0	0	0	0	0	0	0	0	0	0	0	0	0	0	0	0	0	0	0	0.0230769	0	0.00769231	0	0	0	0	0	0	0	0	0	0	0	0	0	0	0	0	0	0	0
Prokaryotic OTU518	Bacteria	Bacteroidota	Bacteroidia	Flavobacteriales	Flavobacteriaceae	Flavobacteriaceae_unclassified	0	0	0	0	0	0	0	0	0	0	0	0	0	0	0	0	0	0	0	0	0	0	0.0692308	0.0307692	0	0.346154	0.0384615	0.0153846	0.00769231	0.0153846	0	0	0	0	0	0	0	0.00769231	0	0	0	0	0
Prokaryotic OTU519	Bacteria	Proteobacteria	Gammaproteobacteria	Oceanospirillales	Marinomonadaceae	Marinomonas	0	0	0	0	0	0.00769231	0	0.0153846	0	0	0	0	0.0230769	0.338462	0	0.146154	0.0384615	0.2	0	0	0	0	0	0	0	0	0	0	0	0	0	0	0	0	0	0	0	0	0	0	0	0	0
Prokaryotic OTU520	Bacteria	Actinobacteriota	Acidimicrobiia	Actinomarinales	uncultured	uncultured_ge	0	0	0.0153846	0.00769231	0.00769231	0	0.00769231	0	0	0	0	0.0153846	0.0230769	0	0	0	0	0	0	0.0153846	0.0230769	0.0307692	0	0	0.0230769	0.0153846	0.00769231	0.00769231	0.00769231	0.0615385	0.115385	0.0153846	0	0.00769231	0.00769231	0.00769231	0	0.00769231	0	0	0.0230769	0	0
Prokaryotic OTU521	Bacteria	Proteobacteria	Gammaproteobacteria	Alteromonadales	Alteromonadaceae	Paraglaciecola	0	0	0	0	0	0	0	0	0	0	0	0	0	0	0	0	0	0	0	0	0.00769231	0	0.315385	0.0923077	0	0.00769231	0	0	0.00769231	0	0	0	0	0	0.00769231	0	0	0	0	0	0	0.0538462	0
Prokaryotic OTU522	Bacteria	Bacteroidota	Bacteroidia	Flavobacteriales	Flavobacteriaceae	Flavobacterium	0	0	0	0	0	0	0	0	0	0	0	0	0	0	0	0	0	0	0	0.284615	0.00769231	0	0	0	0	0	0	0	0.0153846	0	0	0	0	0	0	0	0	0	0	0	0	0	0
Prokaryotic OTU523	Bacteria	Verrucomicrobiota	Verrucomicrobiae	Verrucomicrobiales	Verrucomicrobiales_unclassified	Verrucomicrobiales_unclassified	0	0	0	0	0	0	0	0	0	0	0	0	0.0230769	0.0307692	0.115385	0.0461538	0.0923077	0.423077	0	0	0	0	0	0	0	0	0	0	0	0	0.00769231	0	0	0	0	0	0	0	0	0	0	0	0
Prokaryotic OTU524	Bacteria	Bacteroidota	Bacteroidia	Flavobacteriales	Flavobacteriaceae	Flavobacteriaceae_unclassified	0	0	0	0.0153846	0.00769231	0	0.0230769	0.00769231	0.0461538	0	0	0	0	0	0	0	0	0	0	0	0	0	0	0	0	0	0	0	0	0	0	0	0	0	0	0	0	0	0.00769231	0	0.0230769	0.0384615	0.0692308
Prokaryotic OTU525	Bacteria	Proteobacteria	Gammaproteobacteria	Gammaproteobacteria_unclassified	Gammaproteobacteria_unclassified	Gammaproteobacteria_unclassified	0	0	0	0	0	0	0.0153846	0	0	0	0	0	0	0	0	0	0	0	0	0	0	0	0	0	0	0	0	0	0	0	0	0	0	0.0153846	0	0.0153846	0	0	0	0	0	0	0
Prokaryotic OTU526	Bacteria	Bacteroidota	Bacteroidia	Bacteroidales	Bacteroidaceae	Bacteroides	0.0153846	0.0153846	0	0	0.0153846	0.0153846	0	0	0.00769231	0.00769231	0.00769231	0	0	0	0.0307692	0.0153846	0.0153846	0	0.0615385	0	0	0.461538	0.0153846	0.00769231	0	0	0.0153846	0	0	0	0	0	0	0	0	0	0.0461538	0	0	0	0	0	0
Prokaryotic OTU527	Bacteria	Proteobacteria	Alphaproteobacteria	Rhodobacterales	Rhodobacteraceae	Rhodobacteraceae_unclassified	0	0	0.00769231	0	0	0.00769231	0.0153846	0.00769231	0	0	0	0	0.0230769	0	0	0	0	0	0	0	0	0.0307692	0.00769231	0	0	0	0	0	0.0384615	0.115385	0.115385	0.00769231	0.00769231	0.0230769	0	0.00769231	0	0	0.0153846	0.0230769	0	0.0384615	0
Prokaryotic OTU528	Bacteria	Proteobacteria	Gammaproteobacteria	Alteromonadales	Colwelliaceae	Colwellia	0	0	0	0	0	0	0	0	0	0	0	0	0	0	0	0	0	0	0	0	0.623077	0	0	0	0	0	0	0	0	0.00769231	0	0	0.00769231	0	0	0	0	0	0	0	0	0	0
Prokaryotic OTU529	Bacteria	Bacteroidota	Bacteroidia	Bacteroidia_unclassified	Bacteroidia_unclassified	Bacteroidia_unclassified	0.269231	0.0307692	0.00769231	0.00769231	0.00769231	0	0	0	0	0	0	0	0	0	0	0	0	0	0	0	0	0	0	0	0	0	0	0.0153846	0	0	0	0	0	0	0	0	0	0	0	0	0	0	0
Prokaryotic OTU530	Bacteria	Proteobacteria	Gammaproteobacteria	Nitrosococcales	Methylophagaceae	Marine_Methylotrophic_Group_3	0	0	0	0	0	0	0	0	0	0	0	0	0	0	0	0	0	0	0	0	0	0	0	0	0	0	0	0	0	0	0	0	0	0	0	0	0	0	0	0	0.00769231	0	0
Prokaryotic OTU531	Bacteria	Proteobacteria	Alphaproteobacteria	Rhodobacterales	Rhodobacteraceae	Rhodobacter	0.0769231	0.0769231	0.0461538	0.0153846	0	0.00769231	0	0	0	0	0	0	0	0	0	0	0	0	0	0	0	0	0	0	0	0	0	0	0	0	0	0	0	0	0	0	0.107692	0.0307692	0	0	0	0	0
Prokaryotic OTU532	Bacteria	Proteobacteria	Alphaproteobacteria	Caulobacterales	Caulobacteraceae	Caulobacter	0.0153846	0	0.00769231	0	0	0	0	0	0	0	0	0	0	0	0	0	0	0	0	0	0	0	0	0	0	0	0	0	0	0	0	0	0	0	0	0	0	0	0	0	0	0	0
Prokaryotic OTU533	Bacteria	Proteobacteria	Gammaproteobacteria	Gammaproteobacteria_unclassified	Gammaproteobacteria_unclassified	Gammaproteobacteria_unclassified	0	0	0	0	0	0	0	0	0	0	0	0	0	0	0	0	0	0	0	0	0.00769231	0	0	0.0384615	0	0	0	0	0	0	0	0	0	0	0	0	0	0	0	0	0	0	0
Prokaryotic OTU534	Bacteria	Proteobacteria	Gammaproteobacteria	Gammaproteobacteria_unclassified	Gammaproteobacteria_unclassified	Gammaproteobacteria_unclassified	0	0	0	0	0	0	0	0	0	0	0	0	0	0	0	0.00769231	0	0	0	0	0	0	0	0	0.00769231	0	0	0	0	0	0	0	0	0	0	0	0	0	0	0	0	0	0
Prokaryotic OTU535	Bacteria	Bacteroidota	Bacteroidia	Cytophagales	Cyclobacteriaceae	Fulvivirga	0	0	0	0	0	0	0.00769231	0	0	0	0	0.0153846	0	0	0	0	0	0	0	0	0.0230769	0.0153846	0	0	0.0153846	0	0.0153846	0	0.0384615	0.0923077	0.130769	0.0230769	0.0461538	0.0307692	0.0153846	0.00769231	0	0	0	0	0.0153846	0.00769231	0
Prokaryotic OTU536	Bacteria	Proteobacteria	Gammaproteobacteria	Pseudomonadales	Moraxellaceae	Acinetobacter	0	0	0	0	0	0	0	0	0	0	0	0	0	0	0.361538	0	0	0	0	0	0	0	0	0	0	0	0	0	0	0	0	0	0.0153846	0.00769231	0	0	0	0	0	0.0153846	0	0	0.00769231
Prokaryotic OTU537	Bacteria	Bacteroidota	Bacteroidia	Flavobacteriales	Flavobacteriaceae	Flavobacterium	0	0	0	0	0	0	0	0	0	0	0	0	0	0	0	0	0	0	0	0	0	0	0	0	0.730769	0	0	0	0	0	0	0	0	0	0	0	0	0	0	0	0	0	0
Prokaryotic OTU538	Bacteria	Proteobacteria	Alphaproteobacteria	Sphingomonadales	Sphingomonadaceae	Sphingomonas	0	0	0	0	0	0	0	0	0	0	0	0	0	0	0	0	0	0	0.00769231	0	0	0	0	0	0.553846	0	0	0	0	0	0	0	0	0	0	0	0	0	0	0	0	0	0.00769231
Prokaryotic OTU539	Bacteria	Planctomycetota	Planctomycetes	Isosphaerales	Isosphaeraceae	Isosphaeraceae_unclassified	0	0	0	0	0	0	0	0	0	0	0	0	0	0	0	0	0	0	0.00769231	0	0	0	0	0	0	0	0	0.0384615	0.130769	0	0	0	0	0	0	0	0	0	0	0	0	0	0
Prokaryotic OTU540	Bacteria	Actinobacteriota	Actinobacteria	Bifidobacteriales	Bifidobacteriaceae	Bifidobacterium	0	0	0	0	0	0	0	0	0	0	0	0	0	0	0	0	0	0	0	0	0	0	0	0	0	0	0	0.00769231	0	0.00769231	0.330769	0	0.0153846	0	0.00769231	0	0	0	0	0	0	0.00769231	0.0153846
Prokaryotic OTU541	Bacteria	Bacteroidota	Bacteroidia	Bacteroidia_unclassified	Bacteroidia_unclassified	Bacteroidia_unclassified	0	0	0.0230769	0.0692308	0.0769231	0.0538462	0.0384615	0.0230769	0.0230769	0	0	0	0.00769231	0	0	0	0	0	0	0	0	0	0	0	0	0	0	0	0	0	0	0	0	0	0	0	0	0.0153846	0.138462	0.0923077	0.0769231	0.0307692	0.0384615
Prokaryotic OTU542	Bacteria	Planctomycetota	Phycisphaerae	Phycisphaerales	Phycisphaeraceae	Phycisphaeraceae_unclassified	0	0.00769231	0.0230769	0	0	0	0	0.00769231	0	0.00769231	0	0.00769231	0.0230769	0.0461538	0.0384615	0.0230769	0.0461538	0.0538462	0	0	0	0	0	0	0	0	0	0	0	0	0	0	0	0	0	0.00769231	0	0	0	0	0	0	0
Prokaryotic OTU543	Bacteria	Cyanobacteria	Cyanobacteriia	Cyanobacteriia_unclassified	Cyanobacteriia_unclassified	Cyanobacteriia_unclassified	0	0	0	0	0	0	0	0	0	0	0	0	0	0	0	0	0	0	0	0	0	0	0	0	0	0	0	0	0	0	0	0	0	0	0	0	0	0	0	0	0	0	0
Prokaryotic OTU544	Bacteria	Proteobacteria	Alphaproteobacteria	Rhizobiales	Rhizobiaceae	Allorhizobium-Neorhizobium-Pararhizobium-Rhizobium	0	0	0	0	0	0	0	0	0	0.00769231	0	0	0	0	0	0	0	0	0.469231	0.0461538	0	0	0	0	0	0	0	0.0153846	0.0384615	0	0	0	0	0	0	0	0	0	0	0	0	0	0
Prokaryotic OTU545	Bacteria	Bacteria_unclassified	Bacteria_unclassified	Bacteria_unclassified	Bacteria_unclassified	Bacteria_unclassified	0	0	0	0	0	0	0	0	0	0	0	0	0.0153846	0.215385	0	0.0538462	0.161538	0.215385	0	0	0	0	0	0	0	0	0	0	0	0	0	0	0	0	0	0	0	0	0	0	0	0	0
Prokaryotic OTU546	Bacteria	Planctomycetota	Planctomycetes	Planctomycetes_unclassified	Planctomycetes_unclassified	Planctomycetes_unclassified	0	0	0	0	0	0	0	0	0	0	0	0	0	0	0	0	0	0	0	0	0	0	0	0	0	0	0	0.0923077	0.353846	0	0	0	0	0	0	0	0	0	0	0	0	0	0
Prokaryotic OTU547	Bacteria	Proteobacteria	Gammaproteobacteria	Alteromonadales	Pseudoalteromonadaceae	Pseudoalteromonas	0	0	0	0	0	0	0	0	0	0	0	0	0	0	0	0	0	0	0	0	0	0	0	0	0	0	0	0	0	0	0	0	0	0	0	0	0	0	0	0	0	0	0
Prokaryotic OTU548	Bacteria	Actinobacteriota	Actinobacteria	Corynebacteriales	Mycobacteriaceae	Mycobacterium	0.0153846	0.00769231	0.0230769	0.00769231	0.00769231	0	0	0	0.00769231	0.00769231	0	0	0	0	0	0	0	0	0	0	0	0	0	0	0	0	0	0.0153846	0.00769231	0	0	0	0	0	0	0	0	0	0	0	0	0	0.0230769
Prokaryotic OTU549	Bacteria	Proteobacteria	Gammaproteobacteria	Xanthomonadales	Xanthomonadaceae	Stenotrophomonas	0	0	0	0	0	0	0	0	0	0	0	0	0	0	0	0	0	0	0.115385	0.146154	0	0.00769231	0	0	0.0230769	0	0	0	0	0	0	0	0	0	0	0	0	0	0	0	0	0	0
Prokaryotic OTU550	Bacteria	Verrucomicrobiota	Verrucomicrobiae	Opitutales	Puniceicoccaceae	Puniceicoccaceae_unclassified	0	0	0	0	0	0.0230769	0.0384615	0.230769	0.2	0	0	0	0	0	0.0153846	0	0.0846154	0.0846154	0	0	0	0	0	0	0	0	0	0	0	0	0	0	0	0	0	0	0	0	0	0	0	0	0
Prokaryotic OTU551	Bacteria	Bacteroidota	Bacteroidia	Flavobacteriales	Flavobacteriales_unclassified	Flavobacteriales_unclassified	0.2	0.00769231	0	0	0	0	0	0	0	0	0	0	0	0	0	0	0	0	0	0	0	0	0	0	0	0	0	0	0	0	0	0	0	0	0	0	0	0	0	0	0	0	0
Prokaryotic OTU552	Bacteria	Campilobacterota	Campylobacteria	Campylobacterales	Sulfurospirillaceae	Sulfurospirillum	0	0.0153846	0.00769231	0.00769231	0	0	0	0	0	0	0	0	0	0	0	0	0	0	0	0	0	0	0	0	0	0	0	0.0230769	0	0	0	0	0	0	0	0	0.569231	0	0	0.00769231	0	0	0
Prokaryotic OTU553	Bacteria	Firmicutes	Bacilli	Bacillales	Bacillales_unclassified	Bacillales_unclassified	0.00769231	0	0	0	0	0	0	0	0	0	0	0.00769231	0	0	0	0	0	0	0	0	0	0	0	0	0	0	0	0	0	0	0	0	0	0	0	0	0	0	0	0	0	0	0.0153846
Prokaryotic OTU554	Bacteria	Verrucomicrobiota	Verrucomicrobiae	Opitutales	Puniceicoccaceae	Puniceicoccaceae_ge	0	0	0	0.00769231	0.0153846	0	0	0.00769231	0	0	0	0	0	0.0153846	0	0.00769231	0	0	0	0	0	0	0.0153846	0.00769231	0	0	0	0	0	0	0	0	0	0	0	0	0	0	0	0.0307692	0	0.0230769	0.00769231
Prokaryotic OTU555	Bacteria	Actinobacteriota	Acidimicrobiia	Microtrichales	Ilumatobacteraceae	CL500-29_marine_group	0.0153846	0	0	0	0	0	0	0	0	0	0	0	0	0	0	0	0	0	0	0	0	0	0	0	0	0	0	0.00769231	0.00769231	0	0	0	0	0	0	0	0	0	0	0	0	0	0
Prokaryotic OTU556	Bacteria	Proteobacteria	Gammaproteobacteria	Gammaproteobacteria_unclassified	Gammaproteobacteria_unclassified	Gammaproteobacteria_unclassified	0	0	0	0.0384615	0.0384615	0.1	0.107692	0.115385	0.0384615	0	0	0	0.00769231	0	0	0	0	0.0153846	0	0	0	0	0	0	0	0.00769231	0	0	0	0	0	0.00769231	0.00769231	0.00769231	0	0.00769231	0	0.00769231	0.00769231	0.00769231	0.0230769	0	0.0307692
Prokaryotic OTU557	Bacteria	Proteobacteria	Gammaproteobacteria	Gammaproteobacteria_unclassified	Gammaproteobacteria_unclassified	Gammaproteobacteria_unclassified	0	0	0	0	0	0	0	0	0	0	0	0	0	0	0	0	0	0	0	0	0	0	0	0.00769231	0	0	0	0	0	0	0	0	0	0	0	0	0	0	0	0	0	0	0
Prokaryotic OTU558	Bacteria	Bacteroidota	Bacteroidia	Flavobacteriales	Flavobacteriales_unclassified	Flavobacteriales_unclassified	0	0	0	0.00769231	0.00769231	0.0153846	0	0.0307692	0.0153846	0	0	0	0	0	0	0	0	0	0	0	0	0	0	0	0	0	0.0153846	0	0	0	0	0	0	0	0	0.00769231	0	0	0	0.00769231	0.0307692	0.0153846	0.0230769
Prokaryotic OTU559	Bacteria	Bacteroidota	Bacteroidia	Flavobacteriales	Flavobacteriaceae	Flavobacteriaceae_unclassified	0	0	0	0	0	0	0	0	0	0	0	0	0	0	0	0	0	0	0	0	0	0	0.0153846	0	0.1	0.330769	0.230769	0	0	0	0	0	0	0	0	0	0	0	0	0	0	0	0
Prokaryotic OTU560	Bacteria	Planctomycetota	Planctomycetes	Planctomycetales	uncultured	uncultured_ge	0	0	0	0	0	0	0	0	0	0	0	0	0	0	0	0	0	0	0	0	0	0	0	0	0	0	0	0	0	0	0	0	0	0	0	0	0	0	0	0	0	0	0
Prokaryotic OTU561	Bacteria	Actinobacteriota	Actinobacteria	Micrococcales	Microbacteriaceae	Microbacteriaceae_unclassified	0.00769231	0.0461538	0.0307692	0.0153846	0	0	0	0	0	0.107692	0	0	0	0	0	0	0	0	0	0	0	0	0	0	0	0	0	0	0	0	0	0	0	0	0	0	0	0	0	0	0	0	0
Prokaryotic OTU562	Bacteria	Bacteroidota	Bacteroidia	Bacteroidia_unclassified	Bacteroidia_unclassified	Bacteroidia_unclassified	0.6	0.0307692	0	0	0	0	0	0	0	0	0	0	0	0	0	0	0	0	0	0	0	0	0	0	0	0	0	0	0	0	0	0	0	0	0	0	0.0153846	0	0	0	0	0	0
Prokaryotic OTU563	Bacteria	Bacteroidota	Bacteroidia	Flavobacteriales	Flavobacteriales_unclassified	Flavobacteriales_unclassified	0	0	0	0	0	0.0230769	0.0461538	0.00769231	0.0769231	0	0	0	0	0	0	0	0	0	0	0	0	0	0	0	0	0	0	0	0	0	0	0	0	0	0	0	0	0	0	0.1	0.0538462	0.246154	0.0384615
Prokaryotic OTU564	Bacteria	Proteobacteria	Gammaproteobacteria	Methylococcales	Cycloclasticaceae	Cycloclasticus	0	0	0	0	0	0	0	0	0	0	0	0	0	0	0	0	0	0	0	0	0	0	0.00769231	0	0	0	0	0	0	0	0	0	0	0.00769231	0	0	0	0	0	0	0	0	0
Prokaryotic OTU565	Bacteria	Planctomycetota	Planctomycetes	Planctomycetales	Planctomycetales_unclassified	Planctomycetales_unclassified	0	0	0	0	0	0.0153846	0.00769231	0.00769231	0	0	0	0	0	0	0	0	0	0	0	0.00769231	0.00769231	0.0230769	0	0.0230769	0.00769231	0	0	0	0	0	0	0	0	0	0	0	0	0	0	0	0	0	0.00769231
Prokaryotic OTU566	Bacteria	Proteobacteria	Alphaproteobacteria	Rhizobiales	Methyloligellaceae	uncultured	0	0	0.00769231	0.00769231	0.00769231	0	0	0	0	0	0	0.00769231	0.00769231	0	0	0	0	0	0	0	0	0.0615385	0	0	0	0	0	0	0.00769231	0.0615385	0.123077	0	0	0.0538462	0.0230769	0.0230769	0	0.00769231	0	0.00769231	0.00769231	0	0.00769231
Prokaryotic OTU567	Bacteria	Proteobacteria	Alphaproteobacteria	Caulobacterales	Hyphomonadaceae	Fretibacter	0	0	0	0	0	0.0230769	0	0	0.0153846	0	0	0	0	0	0	0	0	0	0	0	0	0	0	0	0	0	0	0	0.0153846	0.0615385	0.0307692	0.0538462	0.0384615	0.0384615	0.161538	0.0846154	0	0	0	0.00769231	0	0.0153846	0.00769231
Prokaryotic OTU568	Bacteria	Firmicutes	Clostridia	Peptostreptococcales-Tissierellales	Peptostreptococcaceae	Paraclostridium	0	0	0	0	0	0	0	0	0	0	0.00769231	0	0	0	0	0.0153846	0	0	0	0	0	0.00769231	0	0	0	0	0	0.0307692	0.0615385	0.0153846	0.0307692	0	0	0	0	0	0.00769231	0	0	0.00769231	0	0	0.0153846
Prokaryotic OTU569	Bacteria	Firmicutes	Clostridia	Lachnospirales	Lachnospiraceae	Lachnospiraceae_unclassified	0.00769231	0.00769231	0.0153846	0	0	0.0153846	0.0153846	0.0307692	0.0230769	0	0.0384615	0.0615385	0	0	0.0846154	0.00769231	0.00769231	0	0.0384615	0.00769231	0.00769231	0.238462	0	0	0	0.00769231	0	0	0	0.0153846	0	0	0	0	0	0	0.00769231	0	0	0	0	0	0
Prokaryotic OTU570	Bacteria	Proteobacteria	Gammaproteobacteria	Oceanospirillales	Nitrincolaceae	Nitrincolaceae_unclassified	0	0	0	0	0	0	0	0	0	0	0	0	0	0	0	0	0	0	0	0	0.1	0	0.376923	0.161538	0	0	0.00769231	0	0	0	0	0	0	0	0	0	0	0	0	0	0	0	0
Prokaryotic OTU571	Bacteria	Actinobacteriota	Actinobacteria	Actinobacteria_unclassified	Actinobacteria_unclassified	Actinobacteria_unclassified	0.0230769	0.0538462	0.0230769	0.0230769	0	0	0	0.00769231	0	0.407692	0	0.00769231	0	0	0	0	0	0	0	0	0	0	0	0	0	0	0	0	0	0	0	0	0	0	0	0	0	0	0	0	0	0	0
Prokaryotic OTU572	Bacteria	Proteobacteria	Gammaproteobacteria	Pseudomonadales	Pseudomonadaceae	Pseudomonas	0	0	0	0	0	0	0	0	0	0	0	0	0	0	0	0	0	0	0	0	0	0	0	0	0	0.0307692	0	0	0	0	0	0	0	0	0	0	0	0	0	0	0	0.0307692	0
Prokaryotic OTU573	Bacteria	Verrucomicrobiota	Verrucomicrobiae	Opitutales	Puniceicoccaceae	Puniceicoccaceae_ge	0	0	0	0	0	0	0	0	0	0	0	0	0	0	0	0	0	0	0	0	0	0	0.0384615	0.0230769	0	0	0	0.00769231	0	0.0153846	0.00769231	0.0153846	0.0153846	0.00769231	0	0	0	0	0	0	0.0153846	0	0
Prokaryotic OTU574	Bacteria	Actinobacteriota	Acidimicrobiia	Microtrichales	Ilumatobacteraceae	Ilumatobacteraceae_unclassified	0.0692308	0.0538462	0.0153846	0	0	0	0	0	0	0.0538462	0	0	0	0	0	0	0	0	0	0	0	0	0	0	0	0	0	0	0	0	0	0	0	0	0	0	0	0	0	0	0	0	0
Prokaryotic OTU575	Bacteria	Bacteroidota	Bacteroidia	Bacteroidia_unclassified	Bacteroidia_unclassified	Bacteroidia_unclassified	0	0	0.00769231	0.00769231	0.00769231	0	0.00769231	0	0.00769231	0	0	0	0	0	0	0	0	0	0	0	0	0	0	0	0	0	0	0	0	0	0	0	0	0	0	0	0	0	0	0	0	0	0
Prokaryotic OTU576	Bacteria	Proteobacteria	Alphaproteobacteria	Alphaproteobacteria_unclassified	Alphaproteobacteria_unclassified	Alphaproteobacteria_unclassified	0	0	0	0	0	0	0	0	0	0.00769231	0.00769231	0.00769231	0	0.0153846	0	0.00769231	0	0	0	0	0	0	0	0	0.00769231	0	0	0	0	0	0	0	0	0	0	0	0	0	0	0	0	0	0
Prokaryotic OTU577	Bacteria	Bacteroidota	Bacteroidia	Flavobacteriales	Flavobacteriales_unclassified	Flavobacteriales_unclassified	0	0	0	0	0.0153846	0.0153846	0	0	0	0	0	0	0	0.00769231	0.00769231	0.00769231	0.0307692	0.00769231	0	0	0	0	0	0	0.0153846	0	0.0153846	0	0	0	0	0	0.00769231	0	0	0	0	0	0	0	0	0	0
Prokaryotic OTU578	Bacteria	Proteobacteria	Gammaproteobacteria	Gammaproteobacteria_Incertae_Sedis	Unknown_Family	uncultured	0	0	0	0	0.00769231	0.0153846	0	0	0	0	0	0	0	0	0	0	0	0	0	0	0.00769231	0.0307692	0	0	0	0	0	0	0	0	0	0	0	0	0.00769231	0.0153846	0	0.00769231	0	0	0.00769231	0.0153846	0
Prokaryotic OTU579	Bacteria	Bacteroidota	Bacteroidia	Flavobacteriales	Flavobacteriaceae	NS5_marine_group	0	0	0	0	0	0	0	0	0	0	0	0	0	0	0	0	0.00769231	0	0	0	0	0	0	0	0	0	0	0	0	0	0	0	0	0	0	0	0	0	0	0	0	0	0
Prokaryotic OTU580	Bacteria	Bacteroidota	Bacteroidia	Flavobacteriales	Flavobacteriales_unclassified	Flavobacteriales_unclassified	0	0	0	0	0	0	0	0	0	0	0	0	0	0	0	0	0	0	0	0	0	0	0	0	0	0	0	0.0307692	0.00769231	0.0769231	0.0230769	0.115385	0.0230769	0	0	0.00769231	0	0.0307692	0.00769231	0	0	0	0
Prokaryotic OTU581	Bacteria	Proteobacteria	Gammaproteobacteria	Burkholderiales	Methylophilaceae	Methylophilaceae_unclassified	0	0	0	0.00769231	0	0	0.00769231	0.0230769	0	0	0	0	0	0.00769231	0.0153846	0.00769231	0.0230769	0.00769231	0	0	0.00769231	0.0153846	0	0	0.00769231	0	0	0	0	0	0	0	0	0	0.00769231	0.00769231	0	0	0	0	0	0	0
Prokaryotic OTU582	Bacteria	Bacteroidota	Bacteroidia	Flavobacteriales	Weeksellaceae	Chryseobacterium	0	0.00769231	0.00769231	0.0153846	0	0	0	0	0	0	0	0.00769231	0.00769231	0	0	0	0	0	0.0307692	0	0.00769231	0	0	0	0	0	0	0	0	0.00769231	0.00769231	0	0	0	0	0.0230769	0.369231	0	0	0	0	0	0.00769231
Prokaryotic OTU583	Bacteria	Actinobacteriota	Acidimicrobiia	Microtrichales	Ilumatobacteraceae	CL500-29_marine_group	0.00769231	0	0	0	0	0	0	0	0	0	0	0	0	0	0	0	0	0	0.0153846	0	0	0	0	0	0	0	0	0.00769231	0.00769231	0	0	0	0	0	0	0	0	0	0	0	0	0	0
Prokaryotic OTU584	Bacteria	Bacteroidota	Bacteroidia	Flavobacteriales	Crocinitomicaceae	Crocinitomicaceae_unclassified	0	0	0	0.00769231	0	0	0	0	0	0.0153846	0.0461538	0.2	0.0461538	0	0	0	0	0	0	0	0	0	0	0	0	0	0	0	0	0	0	0	0	0	0	0	0	0	0	0	0	0	0
Prokaryotic OTU585	Bacteria	Proteobacteria	Gammaproteobacteria	Gammaproteobacteria_unclassified	Gammaproteobacteria_unclassified	Gammaproteobacteria_unclassified	0	0	0	0	0	0	0	0	0	0	0	0	0	0	0	0	0	0	0	0	0	0	0	0	0	0	0	0	0	0	0	0	0	0	0	0	0	0	0	0	0	0	0
Prokaryotic OTU586	Bacteria	Verrucomicrobiota	Verrucomicrobiae	Verrucomicrobiales	Rubritaleaceae	Luteolibacter	0	0.0230769	0.00769231	0.00769231	0	0	0	0	0	0	0.0153846	0	0	0	0	0	0	0	0.00769231	0.0153846	0.0153846	0	0	0	0	0	0	0.0307692	0.0461538	0	0	0	0	0	0	0	0.115385	0.0615385	0	0	0	0	0
Prokaryotic OTU587	Bacteria	Proteobacteria	Gammaproteobacteria	Burkholderiales	Methylophilaceae	Methylophilaceae_unclassified	0.138462	0.0692308	0.0384615	0.0153846	0.0230769	0	0	0	0	0	0	0.00769231	0	0	0	0	0	0	0	0	0	0	0	0	0	0	0	0	0	0	0	0	0	0	0	0	0	0	0	0	0	0	0
Prokaryotic OTU588	Bacteria	Bacteroidota	Bacteroidia	Flavobacteriales	Flavobacteriaceae	uncultured	0	0	0	0	0	0	0	0	0	0	0	0	0	0	0	0	0	0	0	0.130769	0.0384615	0	0	0	0.0230769	0	0	0	0.0307692	0.00769231	0	0	0	0	0	0	0	0	0	0	0	0	0
Prokaryotic OTU589	Bacteria	Proteobacteria	Gammaproteobacteria	Burkholderiales	Alcaligenaceae	GKS98_freshwater_group	0	0	0	0	0	0	0	0	0	0	0	0	0	0	0	0	0	0	0.00769231	0	0	0	0	0	0	0	0	0.0384615	0.0923077	0	0	0	0	0	0	0	0	0	0	0	0	0	0
Prokaryotic OTU590	Bacteria	Bacteroidota	Bacteroidia	Bacteroidia_unclassified	Bacteroidia_unclassified	Bacteroidia_unclassified	0.369231	0.0538462	0.0384615	0.0384615	0	0	0	0	0	0.0538462	0	0	0	0	0	0	0	0	0	0	0	0	0	0	0	0	0	0	0	0	0	0	0	0	0	0	0.0153846	0	0	0	0	0	0
Prokaryotic OTU591	Bacteria	Proteobacteria	Gammaproteobacteria	Pseudomonadales	Moraxellaceae	Acinetobacter	0	0	0	0	0	0	0	0	0	0	0	0	0	0	0	0	0	0	0.253846	0.276923	0	0	0	0	0.0307692	0	0	0	0	0	0	0	0	0	0	0	0	0	0	0	0	0	0
Prokaryotic OTU592	Bacteria	Proteobacteria	Alphaproteobacteria	Caulobacterales	Hyphomonadaceae	Hyphomonas	0	0	0	0.00769231	0	0	0	0	0.00769231	0	0	0.0230769	0.0615385	0.153846	0.0153846	0.0384615	0.00769231	0.0384615	0	0	0	0	0	0	0	0	0	0	0	0	0	0	0	0	0	0	0	0	0	0.00769231	0	0	0
Prokaryotic OTU593	Bacteria	Proteobacteria	Gammaproteobacteria	Gammaproteobacteria_unclassified	Gammaproteobacteria_unclassified	Gammaproteobacteria_unclassified	0	0	0	0	0	0	0	0	0.00769231	0	0.00769231	0	0.0153846	0.130769	0.0846154	0.0846154	0.0461538	0.0153846	0	0	0	0	0	0	0	0	0	0	0	0	0	0	0	0	0	0	0	0	0	0	0.00769231	0	0
Prokaryotic OTU594	Bacteria	Actinobacteriota	Actinobacteria	Micrococcales	Intrasporangiaceae	Intrasporangiaceae_unclassified	0	0	0	0	0	0	0	0	0	0	0	0	0	0	0	0	0	0	0.0153846	0	0	0	0	0	0	0	0	0	0	0	0	0	0.0153846	0	0	0	0	0	0	0	0	0	0
Prokaryotic OTU595	Bacteria	Planctomycetota	Planctomycetes	Isosphaerales	Isosphaeraceae	Isosphaeraceae_unclassified	0.0153846	0	0	0	0	0	0	0	0	0	0	0	0	0	0	0	0	0	0	0	0	0	0	0	0	0	0	0	0	0	0	0	0	0	0	0	0	0	0	0	0	0	0
Prokaryotic OTU596	Bacteria	Actinobacteriota	Acidimicrobiia	Microtrichales	Ilumatobacteraceae	uncultured	0	0.00769231	0.0153846	0.0153846	0	0	0	0	0.00769231	0	0	0	0.0153846	0	0.0153846	0	0	0	0.00769231	0	0.0230769	0	0.00769231	0	0	0.0230769	0	0.0153846	0.0230769	0.0307692	0.115385	0.0230769	0.0153846	0.0153846	0	0.0153846	0	0	0	0.00769231	0	0.0153846	0
Prokaryotic OTU597	Bacteria	Proteobacteria	Gammaproteobacteria	Enterobacterales	Enterobacteriaceae	Escherichia-Shigella	0.00769231	0.00769231	0	0	0.00769231	0.00769231	0	0.00769231	0.0384615	0	0	0	0	0.00769231	0.0461538	0.00769231	0.00769231	0	0.0307692	0.00769231	0	0.230769	0	0	0	0.00769231	0	0	0	0	0.0384615	0	0.0307692	0.0230769	0	0	0.00769231	0.00769231	0	0	0	0.00769231	0
Prokaryotic OTU598	Bacteria	Bacteroidota	Bacteroidia	Sphingobacteriales	Sphingobacteriaceae	Sphingobacteriaceae_unclassified	0.123077	0.0615385	0.0307692	0	0.00769231	0	0	0	0	0.223077	0	0	0	0	0	0	0	0	0	0	0	0	0	0	0	0	0	0	0	0	0	0	0	0	0	0	0.115385	0	0	0	0	0	0
Prokaryotic OTU599	Bacteria	Proteobacteria	Gammaproteobacteria	Aeromonadales	Aeromonadaceae	Tolumonas	0	0.0307692	0	0	0	0	0	0	0	0	0	0	0	0	0	0	0	0	0	0	0	0	0	0	0	0	0	0.0230769	0.0230769	0.00769231	0	0	0	0	0	0	0.384615	0	0.0153846	0	0	0	0
Prokaryotic OTU600	Bacteria	Proteobacteria	Alphaproteobacteria	Rhizobiales	Beijerinckiaceae	Beijerinckiaceae_unclassified	0.207692	0.0615385	0.00769231	0.0153846	0	0	0	0	0	0.00769231	0	0	0	0	0	0	0	0	0.00769231	0	0	0	0	0	0	0	0	0	0	0	0	0	0	0	0	0	0	0	0	0	0	0	0
Prokaryotic OTU601	Bacteria	Proteobacteria	Gammaproteobacteria	Pseudomonadales	Pseudomonadaceae	Pseudomonas	0	0	0	0	0	0	0	0	0	0	0	0	0	0	0	0	0	0	0	0	0	0	0	0	0	0	0	0	0	0	0	0	0	0	0	0	0.569231	0	0	0	0	0	0
Prokaryotic OTU602	Bacteria	Proteobacteria	Gammaproteobacteria	Gammaproteobacteria_unclassified	Gammaproteobacteria_unclassified	Gammaproteobacteria_unclassified	0.0461538	0	0	0	0	0	0	0	0	0.00769231	0	0	0	0	0	0	0	0	0	0	0	0	0	0	0	0	0	0	0	0	0	0	0	0	0	0	0	0	0	0	0	0	0
Prokaryotic OTU603	Bacteria	Acidobacteriota	Thermoanaerobaculia	Thermoanaerobaculales	Thermoanaerobaculaceae	Subgroup_23	0	0	0	0	0	0	0	0	0	0	0	0	0.00769231	0	0.00769231	0	0	0	0.00769231	0.00769231	0.00769231	0.0153846	0	0	0	0.0153846	0	0.00769231	0	0.0538462	0.1	0	0.0230769	0.0538462	0	0.0307692	0	0	0	0.00769231	0.00769231	0	0
Prokaryotic OTU604	Bacteria	Bacteroidota	Bacteroidia	Flavobacteriales	Crocinitomicaceae	Fluviicola	0.1	0.0692308	0.0307692	0.0153846	0	0	0	0	0	0.00769231	0.00769231	0	0	0	0	0	0	0	0	0	0	0	0	0	0	0	0	0	0	0	0	0	0	0	0	0	0.0153846	0.0153846	0	0	0	0	0
Prokaryotic OTU605	Bacteria	Actinobacteriota	Actinobacteria	Propionibacteriales	Nocardioidaceae	Nocardioides	0	0	0	0	0	0	0	0	0	0	0	0	0	0	0	0	0	0	0	0	0	0	0	0.00769231	0	0	0	0	0	0	0	0	0	0	0	0	0	0	0	0	0	0	0
Prokaryotic OTU606	Bacteria	Planctomycetota	Planctomycetes	Pirellulales	Pirellulaceae	Pirellula	0.0153846	0.00769231	0	0	0	0	0	0	0	0	0	0	0	0	0	0	0	0	0	0	0	0	0	0	0	0	0	0	0	0	0	0	0	0	0	0	0	0	0	0	0	0	0
Prokaryotic OTU607	Bacteria	Proteobacteria	Gammaproteobacteria	Cellvibrionales	Halieaceae	Halioglobus	0	0.00769231	0.00769231	0	0	0	0	0	0.00769231	0	0	0	0	0	0	0	0	0	0	0	0	0	0.00769231	0	0	0	0	0	0	0.138462	0.0307692	0.00769231	0.0307692	0.0230769	0.0153846	0.0307692	0	0	0	0.0307692	0	0	0
Prokaryotic OTU608	Bacteria	Firmicutes	Bacilli	Bacillales	Planococcaceae	Jeotgalibacillus	0	0	0	0	0	0	0	0	0	0.0307692	0.00769231	0.230769	0.00769231	0	0	0	0	0	0	0	0	0.153846	0	0.00769231	0.1	0	0	0	0	0	0	0	0	0	0	0	0	0	0	0	0	0	0
Prokaryotic OTU609	Bacteria	Bacteroidota	Bacteroidia	Flavobacteriales	Flavobacteriaceae	Flavobacterium	0.384615	0.0461538	0.0153846	0.0384615	0	0	0	0	0	0	0	0	0	0	0	0	0	0	0.00769231	0	0	0	0	0	0	0	0	0	0	0	0	0	0	0	0	0	0	0	0	0	0	0	0
Prokaryotic OTU610	Bacteria	Proteobacteria	Alphaproteobacteria	Rhodobacterales	Rhodobacteraceae	Rhodobacteraceae_unclassified	0	0	0.0384615	0	0	0	0	0	0	0.123077	0	0	0	0.00769231	0	0	0	0	0	0	0	0	0	0	0	0	0	0	0	0	0	0	0	0	0	0	0.276923	0.0461538	0.0307692	0	0	0.00769231	0
Prokaryotic OTU611	Bacteria	Proteobacteria	Alphaproteobacteria	Rhodobacterales	Rhodobacteraceae	Rhodobacteraceae_unclassified	0	0	0	0.0307692	0.00769231	0.0538462	0.0384615	0.0153846	0.0769231	0	0	0	0	0	0	0	0	0	0	0	0	0	0	0	0	0	0	0	0	0.00769231	0	0	0	0	0	0	0	0	0	0.0153846	0.00769231	0.0384615	0.0307692
Prokaryotic OTU612	Bacteria	Bacteroidota	Bacteroidia	Bacteroidales	Paludibacteraceae	Paludibacter	0	0	0	0	0	0	0	0	0	0	0	0	0	0	0	0	0	0	0	0	0	0	0	0	0	0	0	0	0	0	0	0	0	0	0	0	0.538462	0	0	0	0	0	0
Prokaryotic OTU613	Bacteria	Bacteria_unclassified	Bacteria_unclassified	Bacteria_unclassified	Bacteria_unclassified	Bacteria_unclassified	0	0.1	0.161538	0.0769231	0.184615	0	0	0	0	0	0	0.0153846	0	0	0	0	0	0	0	0	0	0	0	0	0	0	0	0	0	0	0	0	0	0	0	0	0	0	0	0	0	0	0
Prokaryotic OTU614	Bacteria	Proteobacteria	Gammaproteobacteria	Cellvibrionales	Microbulbiferaceae	Microbulbifer	0	0	0	0	0	0	0	0	0	0	0	0	0	0	0	0	0	0	0	0	0.00769231	0	0	0	0	0	0.523077	0	0	0	0	0	0	0.00769231	0	0	0	0	0	0	0	0	0
Prokaryotic OTU615	Bacteria	Proteobacteria	Gammaproteobacteria	Alteromonadales	Shewanellaceae	Shewanella	0	0	0	0	0	0	0	0	0	0	0	0	0	0	0	0	0	0	0	0.0153846	0.0153846	0	0	0	0	0	0	0	0	0	0	0	0	0	0	0	0.0153846	0	0	0	0	0	0
Prokaryotic OTU616	Bacteria	Bacteroidota	Bacteroidia	Flavobacteriales	Flavobacteriaceae	Flavobacterium	0.153846	0.107692	0	0.0153846	0	0	0	0	0	0	0	0	0	0	0	0	0	0	0.0153846	0	0	0	0	0	0	0	0	0	0	0	0	0	0	0	0	0	0.207692	0	0.00769231	0	0	0	0
Prokaryotic OTU617	Bacteria	Actinobacteriota	Actinobacteria	Corynebacteriales	Mycobacteriaceae	Mycobacterium	0.0153846	0.00769231	0	0	0.00769231	0	0	0	0	0	0	0	0	0	0	0	0	0	0.0153846	0.00769231	0	0	0	0	0	0	0	0	0.0307692	0	0	0	0	0	0	0	0.0153846	0	0	0	0	0	0
Prokaryotic OTU618	Bacteria	Proteobacteria	Gammaproteobacteria	Gammaproteobacteria_unclassified	Gammaproteobacteria_unclassified	Gammaproteobacteria_unclassified	0	0	0	0.0230769	0	0.00769231	0.0153846	0	0.0307692	0	0	0	0	0	0	0.0153846	0	0	0	0	0	0.00769231	0	0.00769231	0	0	0.00769231	0	0	0	0	0	0	0	0.0153846	0.00769231	0	0	0	0	0	0	0
Prokaryotic OTU619	Bacteria	Proteobacteria	Gammaproteobacteria	Gammaproteobacteria_unclassified	Gammaproteobacteria_unclassified	Gammaproteobacteria_unclassified	0	0	0.00769231	0.0307692	0	0.0230769	0	0.0230769	0.0230769	0	0	0	0	0.00769231	0.0230769	0.0153846	0.00769231	0	0	0	0	0	0	0	0.00769231	0	0	0	0	0	0	0	0	0	0	0	0	0	0	0	0	0	0
Prokaryotic OTU620	Bacteria	Actinobacteriota	Actinobacteria	Frankiales	Sporichthyaceae	hgcI_clade	0.0692308	0.00769231	0.00769231	0	0	0	0	0	0	0	0	0	0	0	0	0	0	0	0	0	0	0	0	0	0	0	0	0	0	0	0	0	0	0	0	0	0.0153846	0	0	0	0	0	0
Prokaryotic OTU621	Bacteria	Cyanobacteria	Cyanobacteriia	Cyanobacteriia_unclassified	Cyanobacteriia_unclassified	Cyanobacteriia_unclassified	0	0	0	0	0	0	0	0	0	0	0	0	0	0	0	0	0	0	0	0	0	0	0	0	0	0	0.00769231	0	0	0	0	0	0	0.0153846	0.00769231	0.0230769	0	0	0	0	0	0	0
Prokaryotic OTU622	Bacteria	Planctomycetota	Planctomycetes	Pirellulales	Pirellulaceae	Blastopirellula	0	0	0	0	0	0	0	0	0	0	0	0	0	0	0	0	0	0	0	0	0	0	0	0	0	0.00769231	0.0153846	0	0	0	0	0	0	0	0	0	0	0	0	0	0	0	0
Prokaryotic OTU623	Bacteria	Proteobacteria	Alphaproteobacteria	Alphaproteobacteria_unclassified	Alphaproteobacteria_unclassified	Alphaproteobacteria_unclassified	0	0	0	0.0230769	0.00769231	0.107692	0.0384615	0.0846154	0.0461538	0	0	0	0	0	0	0	0	0	0	0	0	0	0	0	0	0	0	0	0	0	0	0	0	0	0	0	0	0	0	0	0	0	0
Prokaryotic OTU624	Bacteria	Actinobacteriota	Actinobacteria	Corynebacteriales	Mycobacteriaceae	Mycobacterium	0.0307692	0.0230769	0.0153846	0	0	0	0	0	0	0	0	0	0	0	0	0	0	0	0.00769231	0	0	0	0	0	0	0	0	0.00769231	0.0153846	0	0	0	0	0	0	0	0	0	0	0	0	0	0.0153846
Prokaryotic OTU625	Bacteria	Bacteroidota	Bacteroidia	Flavobacteriales	Crocinitomicaceae	Crocinitomicaceae_unclassified	0	0.00769231	0	0.00769231	0.00769231	0.0307692	0.0538462	0.0384615	0.0307692	0	0	0	0.0153846	0	0	0	0	0	0	0	0	0	0.00769231	0	0	0	0.0153846	0	0	0	0	0	0	0	0	0	0	0	0	0	0.0153846	0	0
Prokaryotic OTU626	Bacteria	Campilobacterota	Campylobacteria	Campylobacterales	Arcobacteraceae	Arcobacteraceae_ge	0	0.00769231	0.00769231	0	0	0	0	0	0	0	0	0	0	0	0	0	0	0	0	0	0	0	0	0	0	0	0	0.00769231	0.00769231	0.0153846	0	0	0	0	0	0	0.246154	0	0	0.0692308	0	0	0
Prokaryotic OTU627	Bacteria	Actinobacteriota	Acidimicrobiia	Microtrichales	Ilumatobacteraceae	Ilumatobacteraceae_unclassified	0	0.00769231	0	0	0	0	0	0	0	0.0307692	0	0	0	0	0	0	0	0	0	0	0	0	0	0	0	0	0	0	0	0	0	0	0	0	0	0	0	0	0	0	0	0	0
Prokaryotic OTU628	Bacteria	Verrucomicrobiota	Verrucomicrobiae	Verrucomicrobiales	Rubritaleaceae	Luteolibacter	0.00769231	0.00769231	0	0	0	0	0	0	0	0	0	0	0	0	0	0	0	0	0.0538462	0	0	0	0	0	0	0	0	0.00769231	0.00769231	0	0	0	0	0	0	0	0	0	0	0	0	0	0
Prokaryotic OTU629	Bacteria	Proteobacteria	Gammaproteobacteria	Burkholderiales	Oxalobacteraceae	Duganella	0	0	0	0	0	0	0	0	0	0	0	0	0	0	0	0	0	0	0.0538462	0.00769231	0	0	0	0	0	0	0	0	0	0	0	0	0	0	0	0	0	0	0	0	0	0	0.423077
Prokaryotic OTU630	Bacteria	Proteobacteria	Gammaproteobacteria	Burkholderiales	Comamonadaceae	Comamonas	0.0384615	0	0	0	0	0	0	0	0	0	0	0	0	0	0	0	0	0	0	0	0	0	0	0	0	0	0	0	0	0	0	0	0	0	0	0	0	0	0	0	0	0	0
Prokaryotic OTU631	Bacteria	Firmicutes	Bacilli	Bacillales	Bacillaceae	Bacillus	0	0	0	0	0	0	0	0	0	0.0230769	0	0.107692	0.0538462	0	0	0	0	0	0	0.00769231	0	0.00769231	0	0	0.276923	0	0	0	0	0.00769231	0.00769231	0	0	0	0	0	0	0	0	0	0	0	0
Prokaryotic OTU632	Bacteria	Proteobacteria	Gammaproteobacteria	Cellvibrionales	Halieaceae	OM60(NOR5)_clade	0	0.00769231	0	0	0	0	0	0	0	0	0	0	0.00769231	0	0	0	0	0	0.00769231	0	0	0.00769231	0	0	0.0153846	0	0	0	0	0.0461538	0.0923077	0	0.0307692	0.0384615	0.0307692	0.0230769	0	0	0	0.00769231	0.00769231	0.00769231	0
Prokaryotic OTU633	Bacteria	Bacteria_unclassified	Bacteria_unclassified	Bacteria_unclassified	Bacteria_unclassified	Bacteria_unclassified	0	0	0	0.00769231	0.00769231	0.00769231	0.0307692	0.0307692	0	0	0	0	0	0.0307692	0	0.00769231	0.00769231	0	0	0	0	0.130769	0	0	0	0	0	0	0	0	0	0	0	0	0	0	0	0	0.00769231	0.0153846	0.0230769	0	0.0153846
Prokaryotic OTU634	Bacteria	Cyanobacteria	Cyanobacteriia	Cyanobacteriales	Microcystaceae	UCYN-C	0	0	0	0	0.0230769	0.0230769	0.0307692	0.176923	0.0692308	0	0	0	0	0	0	0	0	0	0	0	0	0	0	0	0	0	0	0	0	0	0	0	0	0	0	0	0	0	0	0	0	0.00769231	0
Prokaryotic OTU635	Bacteria	Bacteria_unclassified	Bacteria_unclassified	Bacteria_unclassified	Bacteria_unclassified	Bacteria_unclassified	0.00769231	0	0	0	0	0	0	0	0	0	0	0.00769231	0	0	0	0	0	0	0	0	0	0	0	0	0	0	0	0.0153846	0	0	0	0	0	0	0	0	0.0230769	0	0	0	0	0	0
Prokaryotic OTU636	Bacteria	Bacteroidota	Bacteroidia	Flavobacteriales	Flavobacteriaceae	Flavobacterium	0	0	0	0	0	0	0	0	0	0	0	0	0	0	0	0	0	0	0.115385	0.369231	0	0	0	0	0	0	0	0	0	0	0	0	0	0	0	0	0	0	0	0	0	0	0
Prokaryotic OTU637	Bacteria	Bacteroidota	Bacteroidia	Sphingobacteriales	Sphingobacteriaceae	Sphingobacterium	0	0	0	0	0	0	0	0	0	0	0	0	0	0	0	0	0	0	0.330769	0.153846	0	0	0	0	0	0	0	0	0	0	0	0	0	0	0	0	0	0	0	0	0	0	0
Prokaryotic OTU638	Bacteria	Desulfobacterota	Desulfobacteria	Desulfobacterales	Desulfosarcinaceae	Sva0081_sediment_group	0	0	0	0	0	0	0	0	0	0	0	0	0	0	0	0	0	0	0.0153846	0	0	0	0.00769231	0	0.00769231	0.0307692	0.0384615	0	0.00769231	0.0230769	0.0923077	0.0153846	0.00769231	0.0230769	0.00769231	0	0	0	0	0	0	0	0.00769231
Prokaryotic OTU639	Bacteria	Proteobacteria	Gammaproteobacteria	Cellvibrionales	Halieaceae	Halieaceae_unclassified	0	0	0	0.0153846	0.0230769	0	0	0	0	0	0	0	0	0	0	0	0	0	0	0	0	0	0	0	0	0	0	0	0	0.0384615	0.0846154	0	0.0153846	0.0307692	0.00769231	0.0230769	0.0153846	0.0307692	0.0153846	0.00769231	0	0.00769231	0.00769231
Prokaryotic OTU640	Bacteria	Planctomycetota	Planctomycetes	Planctomycetales	Planctomycetales_unclassified	Planctomycetales_unclassified	0	0	0.00769231	0	0	0.00769231	0.00769231	0.00769231	0	0	0	0	0	0	0	0	0	0	0	0	0	0	0.0230769	0.00769231	0	0.00769231	0	0	0	0	0.00769231	0	0	0	0	0.00769231	0	0	0	0	0	0.00769231	0
Prokaryotic OTU641	Bacteria	Bacteroidota	Bacteroidia	Cytophagales	Cyclobacteriaceae	Cyclobacteriaceae_unclassified	0	0	0	0	0	0	0	0	0	0	0	0	0	0	0	0	0	0	0	0	0	0	0	0	0	0	0	0	0	0	0	0	0.00769231	0.00769231	0	0	0	0	0	0.00769231	0	0	0.00769231
Prokaryotic OTU642	Bacteria	Proteobacteria	Gammaproteobacteria	Burkholderiales	Burkholderiales_unclassified	Burkholderiales_unclassified	0	0	0	0	0	0	0	0	0	0	0	0	0	0.0230769	0.00769231	0.0384615	0.0615385	0.0461538	0	0	0	0	0	0.00769231	0	0	0.00769231	0	0	0	0	0	0	0	0	0	0	0	0	0	0	0	0
Prokaryotic OTU643	Bacteria	Verrucomicrobiota	Verrucomicrobiae	Verrucomicrobiales	Rubritaleaceae	Luteolibacter	0	0.00769231	0	0	0	0	0	0	0	0	0.00769231	0.1	0.153846	0.107692	0.0307692	0.00769231	0.00769231	0.0153846	0	0	0	0	0	0	0	0	0	0	0	0	0	0	0	0	0	0	0	0	0	0	0	0	0
Prokaryotic OTU644	Bacteria	Proteobacteria	Gammaproteobacteria	Gammaproteobacteria_Incertae_Sedis	Unknown_Family	uncultured	0	0	0	0	0.00769231	0.0153846	0	0	0	0	0	0	0	0	0	0	0	0	0	0	0	0.107692	0	0	0	0	0.00769231	0	0	0.00769231	0.0538462	0.00769231	0.0384615	0.0153846	0	0.00769231	0	0.0307692	0	0	0.00769231	0	0.0153846
Prokaryotic OTU645	Bacteria	Proteobacteria	Alphaproteobacteria	SAR11_clade	Clade_I	Clade_Ia	0	0	0	0	0	0	0	0	0	0	0	0.00769231	0	0	0	0	0	0	0	0	0.0153846	0.0846154	0.0230769	0.0692308	0.0307692	0.0769231	0.0615385	0	0	0	0	0	0	0	0	0.00769231	0	0	0	0	0	0.00769231	0
Prokaryotic OTU646	Bacteria	Bacteroidota	Bacteroidia	Sphingobacteriales	Sphingobacteriaceae	Pedobacter	0	0	0	0	0	0	0	0	0	0	0	0	0	0	0	0	0	0	0.369231	0.0769231	0	0	0	0	0	0	0	0	0.00769231	0	0	0	0	0	0	0	0	0	0	0	0	0	0
Prokaryotic OTU647	Bacteria	Proteobacteria	Gammaproteobacteria	Burkholderiales	Comamonadaceae	Comamonadaceae_unclassified	0.0307692	0.0153846	0.00769231	0	0	0	0	0	0	0	0	0	0	0	0	0	0	0	0	0	0	0	0	0	0	0	0	0	0	0	0	0	0	0	0	0	0	0	0	0	0	0	0
Prokaryotic OTU648	Bacteria	Bacteroidota	Bacteroidia	Flavobacteriales	Flavobacteriaceae	Flavobacteriaceae_unclassified	0	0	0	0	0	0	0	0	0	0	0	0	0	0	0	0	0	0	0	0	0.00769231	0	0.0461538	0.00769231	0.0153846	0.0846154	0.00769231	0	0	0	0.0307692	0	0.0230769	0	0	0.0230769	0.00769231	0	0	0	0.0230769	0	0
Prokaryotic OTU649	Bacteria	Bacteroidota	Bacteroidia	Flavobacteriales	Flavobacteriaceae	Flavobacteriaceae_unclassified	0	0	0	0	0	0	0	0	0	0	0	0	0	0	0.0461538	0.0307692	0.2	0.161538	0	0	0	0	0	0	0	0	0.00769231	0	0	0	0	0	0	0	0	0	0	0	0	0	0	0	0
Prokaryotic OTU650	Bacteria	Proteobacteria	Gammaproteobacteria	Coxiellales	Coxiellaceae	Coxiella	0	0.00769231	0.00769231	0.0153846	0.0307692	0.0692308	0.0538462	0.0923077	0.0769231	0	0	0	0	0.00769231	0	0.00769231	0	0	0	0	0	0	0	0	0	0	0	0	0	0	0	0	0	0	0	0	0	0	0	0	0	0.00769231	0.0153846
Prokaryotic OTU651	Bacteria	Planctomycetota	Planctomycetes	Planctomycetes_unclassified	Planctomycetes_unclassified	Planctomycetes_unclassified	0.276923	0.0923077	0	0.00769231	0	0	0	0	0	0	0	0	0	0	0	0	0	0	0	0	0	0	0	0	0	0	0	0	0	0	0	0	0	0	0	0	0	0	0	0	0	0	0
Prokaryotic OTU652	Bacteria	Proteobacteria	Alphaproteobacteria	Rhodospirillales	Magnetospiraceae	uncultured	0	0	0	0.0153846	0	0.0230769	0.0153846	0	0.00769231	0	0	0	0	0	0	0.00769231	0.00769231	0.00769231	0	0	0	0	0	0	0	0	0	0	0	0	0	0	0	0.00769231	0	0.00769231	0	0	0	0	0	0	0
Prokaryotic OTU653	Bacteria	Bacteroidota	Bacteroidia	Flavobacteriales	Flavobacteriaceae	Flavobacteriaceae_unclassified	0	0	0	0.00769231	0	0	0	0	0	0	0	0.00769231	0.00769231	0	0	0	0	0	0	0	0.0230769	0	0.00769231	0	0	0.0307692	0.00769231	0	0	0.00769231	0	0.00769231	0.00769231	0	0	0	0.00769231	0.00769231	0	0.0153846	0	0.0153846	0.00769231
Prokaryotic OTU654	Bacteria	Verrucomicrobiota	Verrucomicrobiae	Opitutales	Puniceicoccaceae	Puniceicoccaceae_unclassified	0	0	0	0.0384615	0.00769231	0	0.0153846	0.00769231	0	0	0	0	0	0.00769231	0	0	0	0	0	0	0	0	0.0153846	0	0	0.0230769	0.00769231	0	0	0	0	0	0	0	0.00769231	0	0	0	0.00769231	0.00769231	0.0230769	0.00769231	0
Prokaryotic OTU655	Bacteria	Proteobacteria	Gammaproteobacteria	Enterobacterales	Erwiniaceae	Pantoea	0	0	0	0	0	0	0	0	0	0	0	0	0	0	0	0	0	0	0.0153846	0	0	0.0153846	0	0	0.276923	0	0	0	0	0.0153846	0.0153846	0	0	0	0	0	0.0307692	0	0	0.00769231	0	0	0.0153846
Prokaryotic OTU656	Bacteria	Bacteroidota	Bacteroidia	Flavobacteriales	Flavobacteriaceae	Flavobacteriaceae_unclassified	0	0.0307692	0	0.00769231	0.00769231	0	0	0	0	0	0	0.00769231	0	0	0	0	0	0	0	0	0	0	0	0	0	0	0	0	0.00769231	0.0153846	0	0	0	0	0	0	0.0307692	0.0307692	0	0	0	0	0
Prokaryotic OTU657	Bacteria	Verrucomicrobiota	Verrucomicrobiae	Verrucomicrobiales	Rubritaleaceae	Luteolibacter	0.0307692	0	0	0.00769231	0	0	0	0	0	0.00769231	0	0	0	0	0	0	0	0	0	0.0307692	0	0	0	0	0	0	0	0.0307692	0.0538462	0	0	0	0	0	0	0	0.00769231	0.0230769	0	0	0	0	0
Prokaryotic OTU658	Bacteria	Bacteroidota	Bacteroidia	Flavobacteriales	Flavobacteriaceae	Flavobacteriaceae_unclassified	0	0	0	0	0	0	0	0	0	0	0	0	0	0	0	0	0	0	0	0	0.0153846	0	0.0153846	0.00769231	0	0	0	0.0153846	0.0153846	0.0461538	0.0153846	0	0	0	0	0.00769231	0	0.00769231	0	0	0	0	0
Prokaryotic OTU659	Bacteria	Patescibacteria	Parcubacteria	Parcubacteria_unclassified	Parcubacteria_unclassified	Parcubacteria_unclassified	0	0	0	0	0	0	0	0	0	0	0	0	0	0	0	0	0	0	0.0153846	0.00769231	0	0	0	0	0	0	0	0	0	0	0	0	0	0	0	0	0	0	0	0	0	0	0
Prokaryotic OTU660	Bacteria	Cyanobacteria	Cyanobacteriia	Cyanobacteriia_unclassified	Cyanobacteriia_unclassified	Cyanobacteriia_unclassified	0	0	0	0	0.0153846	0.00769231	0	0	0	0	0	0	0	0	0	0	0	0	0	0	0	0.00769231	0	0	0	0	0	0	0	0	0	0	0	0	0	0	0	0	0	0.00769231	0	0	0
Prokaryotic OTU661	Bacteria	Bdellovibrionota	Bdellovibrionia	Bdellovibrionales	Bdellovibrionaceae	OM27_clade	0	0.0461538	0.0230769	0.00769231	0.0230769	0.0615385	0.0307692	0.0230769	0.00769231	0	0	0	0	0.00769231	0	0	0.0230769	0.00769231	0	0	0	0	0	0	0	0	0	0	0	0	0	0	0	0	0	0	0	0	0	0	0.0307692	0.0153846	0
Prokaryotic OTU662	Bacteria	Proteobacteria	Alphaproteobacteria	Rhodobacterales	Rhodobacteraceae	Yoonia-Loktanella	0	0	0	0	0	0	0	0	0	0	0.0384615	0.0307692	0	0	0.0923077	0	0	0	0.00769231	0.0769231	0.0153846	0	0.00769231	0.00769231	0.0153846	0	0.0230769	0.0153846	0.0384615	0	0	0	0	0	0	0	0	0	0	0	0	0	0
Prokaryotic OTU663	Bacteria	Proteobacteria	Gammaproteobacteria	Alteromonadales	Shewanellaceae	Shewanella	0	0	0	0	0	0	0	0	0	0	0	0	0	0	0	0	0	0	0	0	0.192308	0	0	0	0	0	0	0	0	0	0	0	0	0	0	0	0	0	0	0	0	0	0
Prokaryotic OTU664	Bacteria	Proteobacteria	Alphaproteobacteria	Alphaproteobacteria_unclassified	Alphaproteobacteria_unclassified	Alphaproteobacteria_unclassified	0	0	0	0.0230769	0.00769231	0	0	0	0.00769231	0	0	0	0	0	0	0	0	0	0	0	0	0.0384615	0	0.00769231	0	0	0	0	0	0	0	0	0	0	0	0	0	0	0	0	0	0.00769231	0
Prokaryotic OTU665	Bacteria	Cyanobacteria	Cyanobacteriia	Cyanobacteriia_unclassified	Cyanobacteriia_unclassified	Cyanobacteriia_unclassified	0	0	0	0	0	0	0	0	0	0	0	0	0	0	0	0	0	0	0	0	0	0	0	0	0	0	0	0	0	0.00769231	0.0153846	0	0.00769231	0	0	0.00769231	0	0	0	0	0	0	0
Prokaryotic OTU666	Bacteria	Proteobacteria	Alphaproteobacteria	Rhizobiales	Hyphomicrobiaceae	Hyphomicrobium	0	0	0	0	0	0	0	0	0	0	0	0	0	0	0.00769231	0	0	0	0	0	0.00769231	0	0	0	0.00769231	0.00769231	0	0	0.00769231	0.0461538	0.0461538	0.0153846	0	0.00769231	0.00769231	0	0	0.00769231	0	0	0.00769231	0	0
Prokaryotic OTU667	Bacteria	Proteobacteria	Gammaproteobacteria	Pseudomonadales	Moraxellaceae	Psychrobacter	0	0	0	0	0	0	0	0	0	0	0	0	0	0	0	0	0	0	0	0	0	0	0	0	0	0	0	0	0	0	0	0.00769231	0.153846	0	0	0	0	0	0	0.00769231	0	0	0
Prokaryotic OTU668	Bacteria	Verrucomicrobiota	Verrucomicrobiae	Verrucomicrobiales	Verrucomicrobiales_unclassified	Verrucomicrobiales_unclassified	0	0	0	0	0	0	0	0	0	0	0	0	0	0	0	0	0	0	0	0	0	0	0	0	0	0	0	0	0.0153846	0.0384615	0.0384615	0.0153846	0.0307692	0.00769231	0.0230769	0.0461538	0	0.00769231	0	0	0	0	0
Prokaryotic OTU669	Bacteria	Proteobacteria	Alphaproteobacteria	Rhizobiales	Stappiaceae	Labrenzia	0	0	0	0	0	0	0	0	0	0	0	0.00769231	0.107692	0.0538462	0.0384615	0.0461538	0.0307692	0.123077	0	0	0	0	0	0	0	0	0	0	0	0	0	0	0	0	0	0	0	0	0	0	0	0	0
Prokaryotic OTU670	Bacteria	Bacteroidota	Bacteroidia	Flavobacteriales	Flavobacteriaceae	Flavobacteriaceae_unclassified	0	0.00769231	0	0	0.00769231	0.0153846	0	0	0	0	0	0	0	0	0	0	0	0	0	0.00769231	0.00769231	0	0	0	0.00769231	0	0	0	0	0	0	0	0	0	0	0	0	0	0	0	0	0	0
Prokaryotic OTU671	Bacteria	Verrucomicrobiota	Verrucomicrobiae	Verrucomicrobiales	Rubritaleaceae	Luteolibacter	0	0	0	0	0	0	0	0	0	0	0	0	0	0	0	0	0	0	0	0.00769231	0.00769231	0	0	0	0	0	0	0.0615385	0.0923077	0	0.0153846	0	0	0	0	0	0.0230769	0.00769231	0	0	0	0	0
Prokaryotic OTU672	Bacteria	Desulfobacterota	Desulfobulbia	Desulfobulbales	Desulfobulbaceae	uncultured	0	0	0	0	0.00769231	0	0	0	0	0	0	0	0	0	0.00769231	0	0	0	0	0	0	0.00769231	0.0384615	0	0	0	0.0153846	0	0	0.0230769	0.0538462	0.0153846	0.00769231	0.0153846	0.0230769	0.0153846	0	0	0	0.00769231	0	0	0
Prokaryotic OTU673	Bacteria	Bacteroidota	Bacteroidia	Flavobacteriales	Flavobacteriaceae	Croceibacter	0	0	0	0	0	0	0	0	0	0	0	0	0	0	0	0	0	0	0	0	0.0307692	0	0.0538462	0.1	0	0.00769231	0.0307692	0	0	0	0	0	0	0	0	0	0	0	0	0	0	0	0
Prokaryotic OTU674	Bacteria	Firmicutes	Bacilli	Exiguobacterales	Exiguobacteraceae	Exiguobacterium	0	0	0	0	0	0	0	0	0	0	0	0.0307692	0	0	0	0	0	0	0.00769231	0.0153846	0.0538462	0	0	0.0153846	0	0	0	0	0	0	0	0	0	0	0	0	0.0307692	0	0	0	0	0	0
Prokaryotic OTU675	Bacteria	Proteobacteria	Gammaproteobacteria	UBA4486	UBA4486_fa	UBA4486_ge	0	0	0	0	0	0	0	0	0	0	0	0	0	0	0	0	0	0	0	0	0	0.0230769	0	0.00769231	0	0	0	0	0	0	0	0	0	0	0	0.00769231	0	0	0	0	0	0	0
Prokaryotic OTU676	Bacteria	Cyanobacteria	Cyanobacteriia	Synechococcales	Cyanobiaceae	Cyanobium_PCC-6307	0.0769231	0.0692308	0.0153846	0	0	0	0	0.00769231	0	0	0	0	0	0	0	0	0	0	0	0	0	0.00769231	0	0	0	0	0	0.00769231	0.00769231	0	0	0	0	0	0	0	0	0	0	0	0	0	0
Prokaryotic OTU677	Bacteria	Cyanobacteria	Cyanobacteriia	Cyanobacteriia_unclassified	Cyanobacteriia_unclassified	Cyanobacteriia_unclassified	0.0538462	0.0307692	0.00769231	0	0	0	0	0	0	0.153846	0.0153846	0	0	0	0	0	0	0	0	0	0	0	0	0	0	0	0	0	0	0	0	0	0	0	0	0	0	0	0	0	0	0	0
Prokaryotic OTU678	Bacteria	Proteobacteria	Gammaproteobacteria	Burkholderiales	Burkholderiales_unclassified	Burkholderiales_unclassified	0	0.00769231	0	0.0307692	0	0	0	0	0	0.207692	0	0.00769231	0	0	0	0	0	0	0	0	0	0	0	0	0	0	0	0	0	0	0	0	0	0	0	0	0.123077	0	0	0	0	0	0
Prokaryotic OTU679	Bacteria	Proteobacteria	Alphaproteobacteria	Rhodobacterales	Rhodobacteraceae	Rhodobacteraceae_unclassified	0	0	0	0	0	0	0	0	0	0	0	0	0	0	0	0	0	0	0	0	0	0	0	0	0	0	0	0	0	0	0	0	0	0	0	0	0	0	0	0	0	0	0
Prokaryotic OTU680	Bacteria	Bacteroidota	Bacteroidia	Flavobacteriales	Flavobacteriales_unclassified	Flavobacteriales_unclassified	0	0.0538462	0.207692	0.0846154	0.0461538	0.00769231	0	0	0	0	0	0	0	0	0	0	0	0	0	0	0	0	0	0	0	0	0	0	0	0	0	0	0	0	0	0	0	0	0	0	0	0	0
Prokaryotic OTU681	Bacteria	Proteobacteria	Gammaproteobacteria	Cellvibrionales	Cellvibrionaceae	uncultured	0	0	0	0	0	0	0	0	0	0	0	0	0	0	0	0	0	0	0	0	0	0	0	0.0538462	0	0	0.315385	0	0	0	0	0	0	0	0	0	0	0	0	0.0230769	0	0	0
Prokaryotic OTU682	Bacteria	Firmicutes	Bacilli	Bacillales	Bacillaceae	Bacillaceae_unclassified	0	0	0	0	0	0	0	0	0	0	0	0	0	0.00769231	0.4	0	0	0	0	0	0	0	0	0	0	0	0	0	0	0	0	0	0	0	0	0	0	0	0	0	0	0	0
Prokaryotic OTU683	Bacteria	Bacteroidota	Bacteroidia	Bacteroidales	Bacteroidaceae	Bacteroides	0	0	0	0	0	0	0	0.00769231	0.00769231	0.00769231	0	0	0	0	0.0153846	0.0153846	0.00769231	0	0.0846154	0	0	0.230769	0	0.00769231	0.00769231	0	0.0153846	0	0	0	0	0	0	0	0	0	0	0	0	0	0	0	0
Prokaryotic OTU684	Bacteria	Bacteria_unclassified	Bacteria_unclassified	Bacteria_unclassified	Bacteria_unclassified	Bacteria_unclassified	0.0230769	0.00769231	0	0	0	0	0	0	0	0	0	0	0	0	0	0	0	0	0	0	0	0	0	0	0	0	0	0	0.00769231	0	0	0	0	0	0	0	0	0	0	0	0	0	0
Prokaryotic OTU685	Bacteria	Patescibacteria	Parcubacteria	Parcubacteria_unclassified	Parcubacteria_unclassified	Parcubacteria_unclassified	0.00769231	0	0	0	0	0	0	0	0	0	0	0	0	0	0	0	0	0	0	0	0	0	0	0	0	0	0	0	0	0	0	0	0	0	0	0	0.00769231	0	0	0	0	0	0
Prokaryotic OTU686	Bacteria	Cyanobacteria	Cyanobacteriia	Cyanobacteriales	Chroococcidiopsaceae	Chroococcidiopsis_SAG_2023	0	0	0	0	0	0	0	0	0	0	0	0	0	0	0	0	0	0	0	0	0	0	0	0	0	0	0	0	0	0	0	0	0	0	0	0	0	0	0	0	0	0	0
Prokaryotic OTU687	Bacteria	Verrucomicrobiota	Verrucomicrobiae	Chthoniobacterales	Terrimicrobiaceae	FukuN18_freshwater_group	0	0.0384615	0.1	0.00769231	0.0307692	0	0	0	0	0	0.0230769	0	0	0	0	0	0	0	0	0	0	0	0	0	0	0	0	0	0	0	0	0	0	0	0	0	0.00769231	0.0615385	0.0230769	0	0	0	0
Prokaryotic OTU688	Bacteria	Bacteria_unclassified	Bacteria_unclassified	Bacteria_unclassified	Bacteria_unclassified	Bacteria_unclassified	0	0.00769231	0.0230769	0.00769231	0.0153846	0.0230769	0	0	0	0	0	0	0	0.0461538	0.00769231	0.0538462	0.146154	0.00769231	0	0	0	0	0	0	0	0	0	0	0	0	0	0	0	0	0.0153846	0	0	0	0	0.00769231	0	0	0
Prokaryotic OTU689	Bacteria	Bacteroidota	Bacteroidia	Bacteroidales	Bacteroidaceae	Bacteroides	0	0.00769231	0	0	0.0153846	0	0	0.00769231	0.00769231	0.00769231	0.00769231	0.00769231	0.00769231	0	0.00769231	0.00769231	0	0	0.0615385	0	0	0.215385	0	0.0153846	0	0	0	0	0.00769231	0	0	0	0	0	0	0	0.0153846	0	0	0	0	0	0
Prokaryotic OTU690	Bacteria	Bacteroidota	Bacteroidia	Sphingobacteriales	Sphingobacteriaceae	Pedobacter	0.223077	0.115385	0.0384615	0.0153846	0.00769231	0	0	0	0	0	0	0	0	0	0	0	0	0	0	0	0	0	0	0	0	0	0	0	0	0	0	0	0	0	0	0	0	0	0	0	0	0	0
Prokaryotic OTU691	Bacteria	Bacteroidota	Bacteroidia	Flavobacteriales	Flavobacteriaceae	NS5_marine_group	0	0	0	0	0	0	0	0	0	0	0	0	0	0	0	0	0	0	0	0	0.00769231	0	0.00769231	0.00769231	0.0230769	0.0307692	0.00769231	0	0	0	0	0	0	0	0	0	0	0	0	0	0	0	0
Prokaryotic OTU692	Bacteria	Proteobacteria	Alphaproteobacteria	Rhodobacterales	Rhodobacteraceae	Yoonia-Loktanella	0	0	0	0	0	0	0	0.00769231	0	0	0	0	0	0	0	0	0	0	0	0	0.0230769	0	0.00769231	0	0	0	0.00769231	0.0153846	0	0	0	0	0	0	0	0	0	0	0	0.00769231	0	0.00769231	0
Prokaryotic OTU693	Bacteria	Sva0485	Sva0485_cl	Sva0485_or	Sva0485_fa	Sva0485_ge	0	0	0	0	0	0	0	0	0	0	0	0	0	0	0.00769231	0	0	0	0	0	0	0.0307692	0.00769231	0	0	0.0307692	0	0	0	0.0307692	0.0692308	0.00769231	0	0.0153846	0	0	0.00769231	0	0	0	0.00769231	0	0
Prokaryotic OTU694	Bacteria	Bacteria_unclassified	Bacteria_unclassified	Bacteria_unclassified	Bacteria_unclassified	Bacteria_unclassified	0	0	0	0	0	0	0	0	0	0	0	0.0230769	0.207692	0.0769231	0.0230769	0.0538462	0	0.00769231	0	0	0	0	0	0	0	0	0	0	0	0	0	0	0	0	0	0	0	0	0	0	0	0	0
Prokaryotic OTU695	Bacteria	Proteobacteria	Alphaproteobacteria	Rhizobiales	Rhizobiaceae	Rhizobiaceae_unclassified	0	0	0	0	0	0	0	0	0	0	0	0	0.0230769	0	0.0384615	0.0153846	0.0461538	0.00769231	0	0	0	0.0153846	0	0	0	0	0	0	0	0.0307692	0.1	0	0	0	0	0	0	0	0	0	0	0	0
Prokaryotic OTU696	Bacteria	Verrucomicrobiota	Verrucomicrobiae	Chthoniobacterales	Chthoniobacteraceae	Candidatus_Udaeobacter	0.238462	0	0	0	0.00769231	0	0	0	0	0	0	0	0	0	0	0	0	0	0	0	0	0	0	0	0	0	0	0	0	0	0	0	0	0	0	0	0	0	0	0	0	0	0
Prokaryotic OTU697	Bacteria	Desulfobacterota	Desulfuromonadia	Sva1033	Sva1033_fa	Sva1033_ge	0	0	0	0	0	0	0	0	0	0	0	0	0	0	0	0	0	0	0	0.00769231	0.00769231	0.00769231	0	0	0	0.00769231	0	0.0153846	0.00769231	0.0384615	0.0230769	0.00769231	0	0.0230769	0.00769231	0	0	0	0	0	0	0	0
Prokaryotic OTU698	Archaea	Archaea_unclassified	Archaea_unclassified	Archaea_unclassified	Archaea_unclassified	Archaea_unclassified	0	0	0.00769231	0.0230769	0	0.0153846	0	0.00769231	0	0	0	0	0	0	0	0	0	0	0	0	0	0	0	0	0	0	0	0	0	0	0	0	0	0.00769231	0	0.0153846	0	0	0.0461538	0.0230769	0.115385	0	0
Prokaryotic OTU699	Bacteria	Proteobacteria	Alphaproteobacteria	Rhizobiales	Rhizobiales_unclassified	Rhizobiales_unclassified	0	0	0	0	0	0	0	0.00769231	0	0	0	0	0	0	0.00769231	0	0	0	0.00769231	0.00769231	0	0	0	0.00769231	0	0	0	0	0.0153846	0.0307692	0.0461538	0	0.00769231	0.00769231	0.00769231	0	0	0.0230769	0	0	0	0.0153846	0
Prokaryotic OTU700	Bacteria	Myxococcota	Polyangia	Nannocystales	Nannocystaceae	Nannocystis	0	0	0	0.00769231	0	0.0230769	0.0384615	0	0	0	0	0	0	0	0	0	0	0	0	0	0	0	0	0	0	0	0	0	0	0	0.00769231	0	0	0	0.0230769	0	0	0	0	0.0153846	0.00769231	0.00769231	0
Prokaryotic OTU701	Bacteria	Cyanobacteria	Cyanobacteriia	Cyanobacteriia_unclassified	Cyanobacteriia_unclassified	Cyanobacteriia_unclassified	0	0	0	0	0	0	0	0	0	0	0	0	0	0.0230769	0	0.0461538	0.0307692	0.0230769	0	0	0	0	0	0	0	0	0	0	0	0.00769231	0	0	0	0.00769231	0	0	0	0	0.00769231	0.0230769	0.0307692	0	0
Prokaryotic OTU702	Bacteria	Bacteroidota	Bacteroidia	Bacteroidales	Bacteroidaceae	Bacteroides	0	0	0	0.00769231	0	0	0.00769231	0	0	0	0.00769231	0.00769231	0	0	0.0153846	0.00769231	0.0307692	0.00769231	0.0307692	0	0	0.246154	0	0.00769231	0	0.00769231	0	0	0	0	0	0	0	0	0	0	0	0	0	0	0	0	0
Prokaryotic OTU703	Bacteria	Proteobacteria	Gammaproteobacteria	Alteromonadales	Alteromonadaceae	Rheinheimera	0	0	0	0	0	0	0	0	0	0	0	0	0	0	0	0	0	0	0	0	0.0153846	0	0	0.0153846	0.238462	0	0.115385	0	0	0	0	0	0	0	0	0	0	0	0	0	0	0	0
Prokaryotic OTU704	Bacteria	Bdellovibrionota	Bdellovibrionia	Bdellovibrionales	Bdellovibrionaceae	OM27_clade	0.00769231	0.0846154	0.192308	0.0153846	0.0230769	0	0	0	0	0	0	0	0	0	0	0	0	0	0	0	0	0	0	0	0	0	0	0	0	0	0	0	0	0	0	0	0.0461538	0.00769231	0.00769231	0	0	0	0
Prokaryotic OTU705	Bacteria	Actinobacteriota	Actinobacteria	Frankiales	Sporichthyaceae	hgcI_clade	0.215385	0.107692	0.0538462	0.00769231	0	0	0	0	0	0	0	0	0	0	0	0	0	0	0	0	0	0	0	0	0	0	0	0	0	0	0	0	0	0	0	0	0	0	0	0	0	0	0
Prokaryotic OTU706	Bacteria	Proteobacteria	Gammaproteobacteria	Gammaproteobacteria_Incertae_Sedis	Unknown_Family	Acidibacter	0.0769231	0.00769231	0	0	0	0	0	0	0	0.0615385	0	0	0	0	0	0	0	0	0	0	0	0	0	0	0	0	0	0	0	0	0	0	0	0	0	0	0.115385	0	0	0	0	0	0
Prokaryotic OTU707	Bacteria	Bacteria_unclassified	Bacteria_unclassified	Bacteria_unclassified	Bacteria_unclassified	Bacteria_unclassified	0	0.00769231	0	0	0	0	0	0	0	0	0	0	0	0	0.00769231	0	0	0	0	0	0	0.00769231	0	0	0.0230769	0.00769231	0	0	0.0230769	0.0384615	0.0846154	0.0153846	0.00769231	0.00769231	0	0.00769231	0	0	0	0	0	0	0.00769231
Prokaryotic OTU708	Bacteria	Patescibacteria	Saccharimonadia	Saccharimonadales	LWQ8	LWQ8_ge	0.0153846	0.0153846	0.00769231	0	0	0	0	0	0	0.0230769	0	0.00769231	0	0	0	0	0	0	0	0	0	0	0	0	0	0	0	0.00769231	0.0153846	0	0	0	0	0	0	0	0.00769231	0	0	0	0	0	0
Prokaryotic OTU709	Bacteria	Proteobacteria	Gammaproteobacteria	Gammaproteobacteria_unclassified	Gammaproteobacteria_unclassified	Gammaproteobacteria_unclassified	0	0	0	0	0	0	0	0	0	0	0	0	0	0	0	0	0	0	0	0	0	0	0	0	0	0	0	0	0	0	0	0	0	0	0	0	0	0	0	0	0	0	0
Prokaryotic OTU710	Bacteria	Bacteroidota	Bacteroidia	Chitinophagales	Saprospiraceae	Aureispira	0	0	0.0153846	0.0461538	0.00769231	0.0153846	0.0615385	0.0153846	0.0230769	0	0	0	0	0.00769231	0	0	0	0	0	0	0	0	0.00769231	0	0	0	0	0	0	0	0	0	0	0	0	0	0	0	0.00769231	0	0	0	0
Prokaryotic OTU711	Bacteria	Actinobacteriota	Acidimicrobiia	Acidimicrobiia_unclassified	Acidimicrobiia_unclassified	Acidimicrobiia_unclassified	0	0	0	0	0	0	0	0	0	0	0	0	0	0	0.0153846	0	0	0	0	0	0	0.0692308	0	0	0	0.0384615	0.0153846	0	0	0.00769231	0.0769231	0.00769231	0.0153846	0.0230769	0.00769231	0.0153846	0	0	0	0	0	0.00769231	0
Prokaryotic OTU712	Bacteria	Bacteroidota	Bacteroidia	Flavobacteriales	Flavobacteriaceae	Flavobacteriaceae_unclassified	0	0	0	0	0	0	0	0	0	0	0.00769231	0	0	0	0	0	0	0	0	0	0.215385	0	0.0615385	0.00769231	0	0.0230769	0	0	0	0	0	0	0	0	0	0	0	0	0	0	0	0	0
Prokaryotic OTU713	Archaea	Archaea_unclassified	Archaea_unclassified	Archaea_unclassified	Archaea_unclassified	Archaea_unclassified	0	0	0.00769231	0.0923077	0.0384615	0.00769231	0.0153846	0	0	0	0	0	0	0	0	0	0.00769231	0	0	0	0	0.0153846	0	0	0	0	0	0	0	0	0	0	0	0	0	0	0	0.00769231	0.0692308	0.0153846	0.0769231	0	0
Prokaryotic OTU714	Bacteria	Bacteroidota	Bacteroidia	Flavobacteriales	Crocinitomicaceae	Fluviicola	0	0.0846154	0.1	0.0384615	0.0230769	0	0	0	0	0.00769231	0	0	0	0	0	0	0	0	0	0	0	0	0	0	0	0	0	0	0	0	0	0	0	0	0	0	0	0	0	0	0	0	0
Prokaryotic OTU715	Bacteria	Bacteroidota	Bacteroidia	Flavobacteriales	Flavobacteriaceae	Flavobacteriaceae_unclassified	0	0	0	0.0230769	0	0	0	0.00769231	0	0	0	0	0	0	0	0	0	0	0	0	0	0	0.00769231	0	0	0	0	0	0	0.0153846	0	0	0	0.00769231	0.00769231	0.00769231	0	0.00769231	0.00769231	0	0.00769231	0.00769231	0
Prokaryotic OTU716	Bacteria	Actinobacteriota	Actinobacteria	Frankiales	Sporichthyaceae	hgcI_clade	0.0230769	0	0.00769231	0	0	0	0	0	0	0	0	0	0	0	0	0	0	0	0	0	0	0	0	0	0	0	0	0	0	0	0	0	0	0	0	0	0	0	0	0	0	0	0
Prokaryotic OTU717	Bacteria	Bacteroidota	Bacteroidia	Flavobacteriales	Flavobacteriaceae	uncultured	0	0	0	0.00769231	0	0	0	0	0.00769231	0	0	0	0	0	0	0	0.00769231	0	0	0	0.00769231	0	0	0	0	0.0230769	0.00769231	0	0	0.0230769	0.00769231	0	0.0153846	0.0153846	0.0153846	0.00769231	0	0	0	0.00769231	0.0153846	0.00769231	0.00769231
Prokaryotic OTU718	Bacteria	Proteobacteria	Gammaproteobacteria	Burkholderiales	Comamonadaceae	Comamonadaceae_unclassified	0	0	0	0	0	0	0	0	0	0	0	0	0	0	0	0	0	0	0	0	0	0	0	0	0	0	0	0.138462	0.207692	0.00769231	0.00769231	0	0	0	0	0	0	0	0	0	0	0	0
Prokaryotic OTU719	Bacteria	Bacteroidota	Bacteroidia	Flavobacteriales	Cryomorphaceae	NS10_marine_group	0	0	0	0	0	0	0	0	0	0	0	0	0	0	0	0	0	0	0	0	0	0	0	0	0	0	0	0	0	0	0	0	0	0	0	0	0	0	0	0	0	0	0
Prokaryotic OTU720	Bacteria	Proteobacteria	Alphaproteobacteria	Rhodobacterales	Rhodobacteraceae	Rhodobacteraceae_unclassified	0	0	0	0	0	0	0	0	0	0	0	0	0	0	0	0	0	0	0.0230769	0.0846154	0.146154	0	0	0.0153846	0.0692308	0.00769231	0	0	0	0	0	0	0	0	0	0	0	0	0	0	0	0	0
Prokaryotic OTU721	Bacteria	Bacteroidota	Bacteroidia	Bacteroidia_unclassified	Bacteroidia_unclassified	Bacteroidia_unclassified	0	0	0	0	0	0.0230769	0.0384615	0.00769231	0.0384615	0	0	0	0	0	0	0	0	0	0	0	0	0	0	0	0	0	0	0	0	0	0	0	0	0	0	0	0	0	0	0.0307692	0.0538462	0.0692308	0
Prokaryotic OTU722	Bacteria	Proteobacteria	Gammaproteobacteria	Cellvibrionales	Halieaceae	Halieaceae_unclassified	0	0	0.0230769	0.00769231	0	0	0	0	0	0	0	0	0	0	0	0	0	0	0	0	0	0	0	0	0	0	0	0	0	0	0	0	0	0	0	0	0.0307692	0.0230769	0.0846154	0	0.00769231	0	0
Prokaryotic OTU723	Bacteria	Verrucomicrobiota	Verrucomicrobiae	Verrucomicrobiales	Verrucomicrobiaceae	uncultured	0.00769231	0	0	0	0	0	0	0	0	0	0	0	0	0	0	0	0	0	0.0307692	0	0	0	0	0	0	0	0	0.0153846	0.0153846	0	0	0	0	0	0	0	0	0	0	0	0	0	0
Prokaryotic OTU724	Bacteria	Actinobacteriota	Actinobacteria	Micrococcales	Microbacteriaceae	Rhodoluna	0.0230769	0.0307692	0	0	0	0	0	0	0	0.00769231	0	0	0	0	0	0	0	0	0	0	0	0	0	0	0	0	0	0	0	0	0	0	0	0	0	0	0	0	0	0	0	0	0
Prokaryotic OTU725	Bacteria	Bacteria_unclassified	Bacteria_unclassified	Bacteria_unclassified	Bacteria_unclassified	Bacteria_unclassified	0	0	0	0	0	0	0	0.00769231	0	0	0	0	0	0.0230769	0	0.123077	0.115385	0.0384615	0	0	0	0.0153846	0	0	0	0	0	0	0	0	0	0	0	0	0	0	0	0	0	0	0	0	0
Prokaryotic OTU726	Bacteria	Acidobacteriota	Subgroup_21	Subgroup_21_or	Subgroup_21_fa	Subgroup_21_ge	0	0	0	0	0	0	0	0	0	0	0	0	0	0	0	0	0	0	0	0	0.0153846	0	0	0.00769231	0	0	0.00769231	0.00769231	0	0.0461538	0.0846154	0.00769231	0	0.00769231	0	0	0	0	0	0	0	0	0
Prokaryotic OTU727	Bacteria	Cyanobacteria	Cyanobacteriia	Cyanobacteriales	Phormidiaceae	Tychonema_CCAP_1459-11B	0	0.00769231	0	0	0	0	0.00769231	0	0.00769231	0.00769231	0.00769231	0.0230769	0	0.00769231	0.00769231	0.00769231	0	0	0.0153846	0	0	0.138462	0	0	0	0	0	0.00769231	0.0615385	0	0	0	0	0	0	0	0	0	0	0	0	0	0
Prokaryotic OTU728	Bacteria	Bacteria_unclassified	Bacteria_unclassified	Bacteria_unclassified	Bacteria_unclassified	Bacteria_unclassified	0	0	0	0.0538462	0.0230769	0	0	0	0.00769231	0	0	0	0	0	0	0	0	0	0	0	0	0.130769	0	0	0.00769231	0.0153846	0.00769231	0	0	0	0	0	0	0.0230769	0.00769231	0.00769231	0	0	0	0	0	0	0
Prokaryotic OTU729	Bacteria	Bacteria_unclassified	Bacteria_unclassified	Bacteria_unclassified	Bacteria_unclassified	Bacteria_unclassified	0	0.00769231	0	0.0307692	0.0538462	0.00769231	0	0	0.0153846	0.0153846	0	0.0307692	0	0	0	0.00769231	0.0153846	0	0	0	0	0.0307692	0	0	0	0	0	0	0	0	0	0.00769231	0	0.00769231	0	0.00769231	0	0.0230769	0.0307692	0	0.0153846	0	0.00769231
Prokaryotic OTU730	Bacteria	Planctomycetota	Planctomycetes	Pirellulales	Pirellulaceae	Rhodopirellula	0	0	0.0230769	0.00769231	0.00769231	0.0153846	0.0307692	0.0153846	0.0230769	0	0	0	0	0.0153846	0.00769231	0	0.00769231	0.0461538	0	0	0	0	0	0	0	0	0	0	0	0	0	0	0	0	0	0	0	0	0	0	0.00769231	0	0
Prokaryotic OTU731	Bacteria	Firmicutes	Clostridia	Clostridiales	Clostridiaceae	Clostridiaceae_unclassified	0	0.00769231	0	0.00769231	0.0153846	0	0	0.00769231	0	0	0	0	0	0	0.00769231	0	0	0	0.00769231	0	0	0	0	0	0	0	0.00769231	0	0.0461538	0	0	0	0	0	0	0	0.00769231	0	0	0	0	0	0.00769231
Prokaryotic OTU732	Bacteria	Chloroflexi	KD4-96	KD4-96_or	KD4-96_fa	KD4-96_ge	0	0	0	0.0153846	0	0	0	0	0	0	0	0	0	0	0.00769231	0	0	0	0	0	0	0.00769231	0	0	0	0	0	0	0.00769231	0.0230769	0.0307692	0	0	0	0	0	0	0	0	0	0	0.00769231	0
Prokaryotic OTU733	Bacteria	Proteobacteria	Alphaproteobacteria	SAR11_clade	SAR11_clade_unclassified	SAR11_clade_unclassified	0	0	0	0	0	0	0.0384615	0.00769231	0.0153846	0	0	0	0	0.00769231	0.0307692	0.00769231	0.0538462	0.0538462	0	0	0	0	0	0	0	0	0	0	0	0	0	0	0.0153846	0.0384615	0.0384615	0.00769231	0	0	0.00769231	0	0	0	0
Prokaryotic OTU734	Bacteria	Verrucomicrobiota	Verrucomicrobiae	Verrucomicrobiales	Verrucomicrobiaceae	uncultured	0	0	0	0	0	0	0	0	0	0	0	0	0	0	0	0	0	0	0	0	0	0	0	0	0	0	0	0	0	0	0	0	0	0	0	0	0	0	0	0	0	0	0
Prokaryotic OTU735	Bacteria	Bacteria_unclassified	Bacteria_unclassified	Bacteria_unclassified	Bacteria_unclassified	Bacteria_unclassified	0	0	0	0	0	0	0	0	0	0	0	0	0	0	0	0	0	0	0	0	0	0	0	0	0	0	0	0	0	0.00769231	0.00769231	0.00769231	0.00769231	0.0230769	0.0153846	0	0	0	0	0	0	0	0
Prokaryotic OTU736	Bacteria	Bacteroidota	Bacteroidia	Bacteroidia_unclassified	Bacteroidia_unclassified	Bacteroidia_unclassified	0	0	0	0	0	0	0	0	0	0	0	0	0.00769231	0	0	0	0	0	0	0	0	0	0	0	0	0	0	0	0	0	0	0	0	0	0	0	0	0	0	0	0	0	0
Prokaryotic OTU737	Bacteria	Proteobacteria	Alphaproteobacteria	Rhodobacterales	Rhodobacteraceae	Ruegeria	0	0	0	0	0	0	0	0	0	0	0	0	0	0.0230769	0	0.0153846	0.0923077	0.0692308	0	0	0	0.00769231	0	0	0	0.00769231	0.00769231	0	0	0	0.0384615	0	0.00769231	0	0	0.0153846	0	0	0	0	0	0	0
Prokaryotic OTU738	Bacteria	Bacteroidota	Bacteroidia	Bacteroidia_unclassified	Bacteroidia_unclassified	Bacteroidia_unclassified	0	0.00769231	0.0692308	0.0769231	0.0384615	0.0153846	0.0384615	0.00769231	0.0307692	0	0	0	0	0	0	0	0	0	0	0	0	0	0	0	0	0	0	0	0	0	0	0	0	0	0	0	0.0307692	0.00769231	0.0153846	0	0	0	0
Prokaryotic OTU739	Bacteria	Bacteroidota	Bacteroidia	Flavobacteriales	Weeksellaceae	Chryseobacterium	0.00769231	0	0	0	0	0	0	0	0	0	0	0	0	0	0	0	0	0	0.0230769	0.00769231	0	0	0	0	0	0	0	0	0	0	0	0	0	0	0	0	0	0	0	0	0	0	0.292308
Prokaryotic OTU740	Bacteria	Proteobacteria	Alphaproteobacteria	Rhodobacterales	Rhodobacteraceae	Rhodobacteraceae_unclassified	0	0	0	0	0	0	0	0	0	0	0	0	0.0153846	0.0153846	0.0153846	0.00769231	0	0.0307692	0	0	0	0	0	0	0	0	0	0	0	0	0	0	0	0	0	0	0	0.00769231	0	0	0	0	0
Prokaryotic OTU741	Bacteria	Actinobacteriota	Actinobacteria	Micrococcales	Microbacteriaceae	Microbacteriaceae_unclassified	0.0153846	0.0461538	0.0461538	0.0307692	0.0307692	0	0	0	0	0	0	0	0	0	0	0	0	0	0.0230769	0	0	0	0	0	0.0307692	0	0	0	0	0	0	0	0	0	0	0	0	0	0	0	0	0	0
Prokaryotic OTU742	Bacteria	Bacteroidota	Bacteroidia	Bacteroidia_unclassified	Bacteroidia_unclassified	Bacteroidia_unclassified	0	0	0	0	0	0	0	0	0	0	0	0	0	0	0	0	0	0	0	0	0	0	0	0	0	0	0	0.0615385	0	0	0	0	0	0	0	0	0	0	0	0	0	0	0
Prokaryotic OTU743	Bacteria	Proteobacteria	Gammaproteobacteria	Cellvibrionales	Halieaceae	OM60(NOR5)_clade	0	0	0	0	0	0	0	0.00769231	0	0	0	0	0	0.00769231	0	0	0	0	0	0	0.00769231	0	0	0	0	0	0	0	0.00769231	0.0615385	0.0461538	0	0.0153846	0.00769231	0	0.00769231	0	0.00769231	0	0.00769231	0	0	0
Prokaryotic OTU744	Bacteria	Bacteria_unclassified	Bacteria_unclassified	Bacteria_unclassified	Bacteria_unclassified	Bacteria_unclassified	0	0	0	0.00769231	0.0307692	0.00769231	0.0307692	0.0923077	0.1	0	0	0	0	0	0	0	0	0	0	0	0	0	0	0	0	0	0	0	0.00769231	0	0	0	0	0	0	0	0	0.00769231	0	0.00769231	0	0.0153846	0.00769231
Prokaryotic OTU745	Bacteria	Proteobacteria	Alphaproteobacteria	SAR11_clade	Clade_III	Clade_III_ge	0	0.00769231	0.0153846	0.00769231	0.0153846	0.00769231	0	0	0	0.107692	0.0384615	0.0153846	0	0.0153846	0.0230769	0.00769231	0.00769231	0.0153846	0	0	0	0	0	0	0	0	0	0	0	0	0	0	0	0	0	0.00769231	0	0	0	0.00769231	0	0	0
Prokaryotic OTU746	Bacteria	Planctomycetota	Phycisphaerae	Phycisphaerales	Phycisphaeraceae	Phycisphaera	0	0	0	0	0	0	0	0	0	0	0	0.0384615	0.115385	0.0307692	0	0.0153846	0.0153846	0	0	0	0	0.0153846	0	0	0	0	0	0	0	0.00769231	0	0	0	0.00769231	0	0	0	0	0	0.0153846	0	0	0
Prokaryotic OTU747	Bacteria	Proteobacteria	Alphaproteobacteria	Caulobacterales	Caulobacteraceae	Brevundimonas	0	0	0	0	0	0	0	0	0	0	0	0	0	0	0	0	0	0	0.00769231	0.0307692	0	0	0	0	0	0	0	0.0307692	0.0769231	0	0	0	0	0	0	0	0	0	0	0	0	0	0
Prokaryotic OTU748	Bacteria	Proteobacteria	Alphaproteobacteria	Rhodobacterales	Rhodobacteraceae	Rhodobacteraceae_unclassified	0	0	0	0	0	0	0	0	0	0	0	0	0	0	0	0	0	0	0	0	0	0	0	0	0	0	0	0	0	0.0307692	0	0	0	0	0	0	0	0.0153846	0.0153846	0.0461538	0.0153846	0.0692308	0.0230769
Prokaryotic OTU749	Bacteria	Proteobacteria	Gammaproteobacteria	Cellvibrionales	Halieaceae	Halieaceae_unclassified	0	0	0	0	0.00769231	0	0.00769231	0	0	0	0	0	0	0	0	0	0.00769231	0	0	0	0.00769231	0	0	0	0.00769231	0	0	0	0.00769231	0.0538462	0.0307692	0.0153846	0	0.0153846	0.0153846	0.0230769	0	0	0	0.00769231	0.00769231	0.0153846	0
Prokaryotic OTU750	Bacteria	Actinobacteriota	Actinobacteria	Actinobacteria_unclassified	Actinobacteria_unclassified	Actinobacteria_unclassified	0.00769231	0	0	0	0	0.00769231	0.0230769	0.0153846	0.0307692	0	0	0	0	0	0	0	0	0.00769231	0	0	0	0	0	0	0	0	0	0	0	0	0.00769231	0	0	0	0	0.00769231	0.00769231	0	0	0	0	0	0.0153846
Prokaryotic OTU751	Bacteria	Actinobacteriota	Acidimicrobiia	Acidimicrobiia_unclassified	Acidimicrobiia_unclassified	Acidimicrobiia_unclassified	0	0	0	0	0.00769231	0	0	0	0	0	0	0	0	0	0	0	0	0	0	0.0153846	0	0	0	0.00769231	0	0.0153846	0.0153846	0	0.00769231	0.0307692	0.0769231	0	0.0153846	0	0	0	0	0	0	0	0	0.00769231	0
Prokaryotic OTU752	Bacteria	Firmicutes	Bacilli	Paenibacillales	Paenibacillaceae	Paenibacillaceae_unclassified	0	0	0.0230769	0	0	0	0	0	0	0	0	0	0	0	0	0	0	0	0	0	0	0	0	0	0	0	0	0	0	0	0	0	0	0	0	0	0	0	0	0	0	0	0
Prokaryotic OTU753	Bacteria	Bacteroidota	Bacteroidia	Flavobacteriales	Flavobacteriales_unclassified	Flavobacteriales_unclassified	0	0	0	0	0	0	0.00769231	0	0	0	0	0	0	0	0	0	0	0	0	0	0	0	0	0	0	0	0	0	0	0	0	0	0.00769231	0.00769231	0	0.00769231	0	0	0	0.00769231	0.0153846	0	0
Prokaryotic OTU754	Bacteria	Firmicutes	Bacilli	Lactobacillales	Lactobacillaceae	Lactobacillus	0	0	0	0	0	0	0	0	0	0	0	0	0	0	0	0	0	0	0	0	0	0	0	0	0	0	0	0	0	0.123077	0.146154	0	0	0	0.0230769	0	0	0.0153846	0	0	0.00769231	0	0
Prokaryotic OTU755	Bacteria	Proteobacteria	Gammaproteobacteria	OM182_clade	OM182_clade_fa	OM182_clade_ge	0	0	0	0	0	0	0	0	0	0	0	0	0	0	0	0	0	0	0	0	0	0	0	0	0	0	0	0.00769231	0.00769231	0.0153846	0.0153846	0.0461538	0.0230769	0	0.0153846	0.00769231	0	0	0	0	0	0	0
Prokaryotic OTU756	Bacteria	Bacteria_unclassified	Bacteria_unclassified	Bacteria_unclassified	Bacteria_unclassified	Bacteria_unclassified	0	0	0.00769231	0	0.00769231	0.0153846	0.0153846	0.0384615	0.0153846	0	0	0	0	0	0	0	0	0.00769231	0	0	0	0	0	0	0	0	0	0	0	0	0	0	0	0	0.00769231	0	0	0	0	0.0153846	0	0.0153846	0.00769231
Prokaryotic OTU757	Bacteria	Verrucomicrobiota	Chlamydiae	Chlamydiales	Chlamydiales_unclassified	Chlamydiales_unclassified	0	0	0	0	0	0	0.00769231	0	0	0	0	0	0	0	0	0	0	0	0	0	0	0.0153846	0	0	0	0	0	0	0	0	0.0153846	0	0	0	0	0	0	0	0	0	0.00769231	0	0
Prokaryotic OTU758	Bacteria	Marinimicrobia_(SAR406_clade)	Marinimicrobia_(SAR406_clade)_cl	Marinimicrobia_(SAR406_clade)_or	Marinimicrobia_(SAR406_clade)_fa	Marinimicrobia_(SAR406_clade)_ge	0	0	0	0	0	0	0	0	0	0	0	0	0	0.00769231	0	0	0	0	0	0	0	0	0	0	0.0153846	0	0.0230769	0	0	0	0	0	0	0	0	0	0	0	0	0	0	0	0
Prokaryotic OTU759	Bacteria	Proteobacteria	Alphaproteobacteria	Rhodobacterales	Rhodobacteraceae	Rhodobacteraceae_unclassified	0	0.00769231	0	0	0	0	0	0	0	0.00769231	0.00769231	0	0	0	0	0	0	0	0.0615385	0.0384615	0.0230769	0	0	0.00769231	0	0	0	0	0	0	0	0	0	0	0	0	0.00769231	0	0	0	0	0	0
Prokaryotic OTU760	Bacteria	Verrucomicrobiota	Verrucomicrobiae	Verrucomicrobiales	Rubritaleaceae	Luteolibacter	0.0307692	0.0230769	0	0.00769231	0	0	0	0	0	0.00769231	0.0153846	0	0	0	0	0	0	0	0.0230769	0.0153846	0	0	0	0	0	0	0	0	0.00769231	0	0	0	0	0	0	0	0.0230769	0.00769231	0	0	0	0	0
Prokaryotic OTU761	Bacteria	Bacteroidota	Bacteroidia	Sphingobacteriales	Sphingobacteriales_unclassified	Sphingobacteriales_unclassified	0.215385	0.0538462	0.00769231	0.00769231	0	0	0	0	0	0.0153846	0	0	0	0	0	0	0	0	0	0	0	0	0	0	0	0	0	0	0	0	0	0	0	0	0	0	0	0	0	0	0	0	0
Prokaryotic OTU762	Bacteria	Firmicutes	Bacilli	Lactobacillales	Lactobacillaceae	Lactobacillus	0.00769231	0	0	0	0	0	0	0	0	0	0	0.00769231	0	0.00769231	0	0.00769231	0.00769231	0	0.0307692	0	0	0.230769	0	0.00769231	0	0	0.00769231	0	0	0	0	0	0	0	0	0	0	0	0	0	0	0	0
Prokaryotic OTU763	Bacteria	Bacteroidota	Bacteroidia	Flavobacteriales	Weeksellaceae	Chryseobacterium	0	0	0	0	0	0	0	0	0	0	0	0	0	0	0	0	0	0	0.0230769	0.276923	0	0	0	0	0	0	0	0	0	0	0	0	0	0	0	0	0	0	0	0	0	0	0
Prokaryotic OTU764	Bacteria	Proteobacteria	Gammaproteobacteria	Cellvibrionales	Halieaceae	OM60(NOR5)_clade	0	0.00769231	0.0153846	0	0	0	0	0	0	0	0	0.00769231	0	0	0	0	0	0	0.0230769	0	0.00769231	0	0	0	0	0	0	0.0153846	0.0153846	0.0384615	0.0153846	0.00769231	0	0	0.00769231	0	0.00769231	0.00769231	0.0230769	0	0	0	0
Prokaryotic OTU765	Bacteria	Proteobacteria	Alphaproteobacteria	Rhizobiales	Beijerinckiaceae	Methylobacterium-Methylorubrum	0	0	0	0	0	0	0	0	0	0	0	0	0	0	0	0	0	0	0	0	0	0	0	0	0	0	0	0	0	0	0.00769231	0	0	0	0	0	0	0	0	0	0	0	0.0230769
Prokaryotic OTU766	Bacteria	Proteobacteria	Gammaproteobacteria	Gammaproteobacteria_Incertae_Sedis	Unknown_Family	uncultured	0	0	0	0	0	0	0	0	0	0	0	0	0	0	0	0	0	0	0	0	0.00769231	0.0153846	0	0	0	0.00769231	0	0	0.0230769	0.0153846	0.0153846	0.00769231	0	0	0	0	0	0.0230769	0.00769231	0	0	0	0.00769231
Prokaryotic OTU767	Bacteria	Proteobacteria	Gammaproteobacteria	Pseudomonadales	Pseudomonadaceae	Pseudomonas	0	0	0	0	0	0	0	0	0	0	0	0	0	0	0	0	0	0	0	0	0.0923077	0	0.0615385	0.0230769	0.0692308	0.00769231	0	0	0	0	0	0	0	0	0	0	0	0	0	0	0	0	0
Prokaryotic OTU768	Bacteria	Proteobacteria	Alphaproteobacteria	Sphingomonadales	Sphingomonadaceae	Sphingomonadaceae_unclassified	0	0.00769231	0	0	0	0	0	0	0	0	0	0	0	0	0	0	0	0	0.0153846	0.0384615	0.0153846	0	0.0153846	0	0.00769231	0	0	0.00769231	0.0230769	0.0461538	0.00769231	0	0	0	0.00769231	0	0	0.00769231	0	0	0	0	0
Prokaryotic OTU769	Bacteria	Verrucomicrobiota	Verrucomicrobiae	Verrucomicrobiales	Verrucomicrobiales_unclassified	Verrucomicrobiales_unclassified	0	0	0	0	0	0	0.00769231	0	0	0	0	0	0	0	0	0	0	0	0	0	0	0	0	0	0	0	0	0	0.00769231	0.0384615	0.107692	0.0230769	0	0.0153846	0.0153846	0	0	0	0	0	0	0	0
Prokaryotic OTU770	Bacteria	Proteobacteria	Gammaproteobacteria	Oceanospirillales	Marinomonadaceae	Marinomonas	0	0	0	0	0	0	0	0	0	0	0	0	0	0	0	0	0	0	0	0	0.0307692	0	0	0.276923	0	0	0	0	0	0	0	0	0	0	0	0	0	0	0	0	0	0	0
Prokaryotic OTU771	Bacteria	Proteobacteria	Gammaproteobacteria	Diplorickettsiales	Diplorickettsiaceae	Rickettsiella	0.0153846	0.0538462	0.0307692	0.00769231	0	0	0	0.00769231	0	0	0	0	0	0	0	0	0	0	0.00769231	0	0	0	0	0	0	0	0	0	0	0	0.00769231	0	0	0	0	0	0.00769231	0	0	0	0	0	0
Prokaryotic OTU772	Bacteria	Proteobacteria	Gammaproteobacteria	Pseudomonadales	Moraxellaceae	Acinetobacter	0	0	0	0	0	0	0	0	0	0	0	0	0	0	0	0	0	0	0	0	0	0	0	0	0	0	0	0	0	0	0	0	0	0	0	0	0	0	0	0.00769231	0	0	0
Prokaryotic OTU773	Bacteria	Firmicutes	Bacilli	Bacillales	Bacillaceae	Bacillus	0	0	0	0	0	0	0	0	0	0	0	0.00769231	0	0	0	0	0	0	0	0	0	0	0	0	0	0	0	0	0	0	0	0	0	0	0	0	0	0	0	0	0	0	0
Prokaryotic OTU774	Bacteria	Proteobacteria	Alphaproteobacteria	Rhodobacterales	Rhodobacteraceae	Sulfitobacter	0	0	0	0	0	0	0	0	0	0	0	0	0	0	0	0	0	0	0	0	0.00769231	0	0.0461538	0.0769231	0.0538462	0	0.00769231	0.0153846	0.0153846	0.0230769	0.0153846	0	0.00769231	0	0	0	0	0	0	0	0	0	0
Prokaryotic OTU775	Bacteria	Bacteroidota	Bacteroidia	Flavobacteriales	Flavobacteriaceae	Flavobacteriaceae_unclassified	0	0	0	0	0	0	0	0	0	0	0	0	0	0	0	0	0	0	0	0	0.0846154	0	0.0230769	0.0307692	0	0	0	0.00769231	0	0.0384615	0.0153846	0.00769231	0.00769231	0.00769231	0.00769231	0.00769231	0	0	0	0	0	0	0
Prokaryotic OTU776	Bacteria	Proteobacteria	Gammaproteobacteria	Burkholderiales	Burkholderiaceae	Limnobacter	0	0	0	0	0	0	0	0	0	0.292308	0.00769231	0	0	0	0	0	0	0	0	0	0	0	0	0	0	0	0	0	0	0	0	0	0	0	0	0	0	0	0	0	0	0	0
Prokaryotic OTU777	Bacteria	Actinobacteriota	Actinobacteriota_unclassified	Actinobacteriota_unclassified	Actinobacteriota_unclassified	Actinobacteriota_unclassified	0	0	0	0.00769231	0	0.00769231	0	0	0	0	0	0	0	0	0	0	0	0	0	0	0	0.0384615	0.00769231	0	0	0	0	0	0	0.0307692	0.0307692	0.00769231	0	0	0	0	0	0.00769231	0.00769231	0.00769231	0	0.00769231	0
Prokaryotic OTU778	Bacteria	Bacteroidota	Bacteroidia	Cytophagales	Spirosomaceae	Emticicia	0.0846154	0.0538462	0.0230769	0.00769231	0	0	0	0	0	0	0	0	0	0	0	0	0	0	0	0	0	0	0	0	0	0	0	0	0	0	0	0	0	0	0	0	0	0	0	0	0	0	0
Prokaryotic OTU779	Bacteria	Chloroflexi	KD4-96	KD4-96_or	KD4-96_fa	KD4-96_ge	0	0.00769231	0	0	0	0	0	0	0	0	0	0	0	0.00769231	0.00769231	0	0	0	0	0	0	0	0	0	0	0.00769231	0	0	0	0	0.0692308	0	0.00769231	0	0	0.0153846	0	0	0	0	0	0	0
Prokaryotic OTU780	Bacteria	Proteobacteria	Gammaproteobacteria	Gammaproteobacteria_Incertae_Sedis	Unknown_Family	uncultured	0	0.00769231	0.00769231	0.0153846	0	0	0	0	0	0	0	0	0	0	0	0	0	0	0	0	0	0	0	0	0	0.00769231	0	0	0	0	0.00769231	0	0	0	0	0	0	0	0.00769231	0.00769231	0	0	0
Prokaryotic OTU781	Bacteria	Proteobacteria	Gammaproteobacteria	Burkholderiales	Rhodocyclaceae	Rhodocyclaceae_unclassified	0	0.00769231	0	0.00769231	0	0	0	0	0	0	0	0	0	0	0	0	0	0	0	0	0	0	0	0	0	0	0	0.00769231	0.00769231	0	0	0	0	0	0	0	0.0769231	0	0	0	0	0	0
Prokaryotic OTU782	Bacteria	SAR324_clade(Marine_group_B)	SAR324_clade(Marine_group_B)_cl	SAR324_clade(Marine_group_B)_or	SAR324_clade(Marine_group_B)_fa	SAR324_clade(Marine_group_B)_ge	0	0	0	0	0	0	0.00769231	0	0	0	0	0	0	0	0	0.0307692	0.0769231	0.0153846	0	0	0	0.00769231	0	0	0	0	0	0	0	0	0	0	0	0	0	0	0	0	0	0	0	0	0
Prokaryotic OTU783	Bacteria	Bacteroidota	Bacteroidia	Flavobacteriales	Flavobacteriaceae	Aquibacter	0	0	0.00769231	0	0	0	0	0	0	0	0	0	0.0230769	0	0.0153846	0	0	0	0	0	0.00769231	0	0.00769231	0	0	0.00769231	0.00769231	0	0	0.00769231	0.00769231	0	0	0	0	0	0	0.00769231	0.00769231	0.0153846	0	0	0
Prokaryotic OTU784	Bacteria	Bacteroidota	Bacteroidia	Flavobacteriales	Flavobacteriaceae	uncultured	0	0	0	0	0	0	0	0	0	0	0	0	0	0	0	0	0	0	0	0	0.00769231	0	0.00769231	0	0	0.0230769	0.00769231	0	0	0.0153846	0	0.0153846	0.0230769	0.0153846	0.00769231	0.00769231	0.00769231	0	0	0	0	0	0
Prokaryotic OTU785	Bacteria	Proteobacteria	Gammaproteobacteria	Gammaproteobacteria_unclassified	Gammaproteobacteria_unclassified	Gammaproteobacteria_unclassified	0	0	0.00769231	0	0	0	0	0	0	0	0	0	0	0	0	0	0	0	0	0	0	0	0	0	0	0	0	0.0461538	0.0153846	0.1	0.0307692	0	0.00769231	0.0384615	0	0	0	0	0	0	0	0	0
Prokaryotic OTU786	Bacteria	Bacteroidota	Bacteroidia	Bacteroidales	Rikenellaceae	Alistipes	0	0	0	0	0	0	0	0	0	0.0153846	0.0230769	0	0	0	0.0153846	0.00769231	0	0.00769231	0.0307692	0	0	0.153846	0	0	0	0	0	0	0	0.00769231	0	0	0	0	0	0	0	0	0	0	0	0	0
Prokaryotic OTU787	Bacteria	Bacteroidota	Bacteroidia	Flavobacteriales	Flavobacteriaceae	Flavobacteriaceae_unclassified	0	0	0.00769231	0.00769231	0.00769231	0	0	0	0	0	0	0	0	0	0	0	0	0	0	0	0.0153846	0	0	0.00769231	0.00769231	0.0153846	0	0	0	0.00769231	0	0	0.00769231	0.00769231	0.00769231	0	0	0	0	0	0.0153846	0	0
Prokaryotic OTU788	Bacteria	Bacteroidota	Bacteroidia	Bacteroidia_unclassified	Bacteroidia_unclassified	Bacteroidia_unclassified	0	0	0	0	0	0	0	0	0	0	0	0	0	0	0	0	0	0	0	0	0	0	0	0	0	0	0	0	0	0.0153846	0.0307692	0	0	0.00769231	0	0	0.00769231	0	0	0	0.00769231	0	0
Prokaryotic OTU789	Bacteria	Cyanobacteria	Cyanobacteriia	Cyanobacteriia_unclassified	Cyanobacteriia_unclassified	Cyanobacteriia_unclassified	0	0	0	0	0	0	0	0	0	0	0	0	0	0	0	0.00769231	0	0	0	0	0	0	0	0	0	0	0.0153846	0	0	0	0	0	0	0	0	0	0	0	0	0	0	0	0
Prokaryotic OTU790	Bacteria	Proteobacteria	Alphaproteobacteria	Alphaproteobacteria_unclassified	Alphaproteobacteria_unclassified	Alphaproteobacteria_unclassified	0	0	0	0	0	0	0	0	0	0	0	0	0	0	0	0	0	0	0	0	0	0	0	0	0	0	0	0	0	0	0	0	0	0	0	0	0	0	0	0	0	0	0
Prokaryotic OTU791	Bacteria	Actinobacteriota	Acidimicrobiia	Actinomarinales	uncultured	uncultured_ge	0	0	0	0	0	0	0	0	0.00769231	0	0	0.00769231	0	0	0	0.00769231	0	0	0	0.00769231	0.0230769	0	0	0.00769231	0	0	0.0230769	0	0	0.0307692	0.0307692	0.00769231	0	0.0230769	0.00769231	0.00769231	0	0	0	0	0	0	0
Prokaryotic OTU792	Bacteria	Proteobacteria	Gammaproteobacteria	Gammaproteobacteria_unclassified	Gammaproteobacteria_unclassified	Gammaproteobacteria_unclassified	0	0	0.00769231	0.00769231	0	0	0	0	0	0	0	0	0	0	0	0	0	0	0	0	0	0	0.0153846	0	0	0.0153846	0	0.00769231	0	0	0	0.00769231	0.0153846	0.0153846	0.0230769	0.00769231	0.00769231	0.00769231	0.00769231	0.0153846	0	0.00769231	0
Prokaryotic OTU793	Bacteria	Bacteroidota	Bacteroidia	Flavobacteriales	Flavobacteriales_unclassified	Flavobacteriales_unclassified	0	0.0230769	0.0153846	0.00769231	0	0	0	0	0	0	0	0	0	0	0	0	0	0	0	0	0	0	0	0	0	0	0	0	0	0	0	0	0	0	0	0	0.0307692	0.0692308	0.0384615	0.0153846	0	0.00769231	0
Prokaryotic OTU794	Bacteria	Bacteria_unclassified	Bacteria_unclassified	Bacteria_unclassified	Bacteria_unclassified	Bacteria_unclassified	0	0.0692308	0.169231	0.00769231	0.0307692	0	0	0	0	0	0	0	0	0	0	0	0	0	0	0	0	0	0	0	0	0	0	0	0	0	0	0	0	0	0	0	0	0	0	0	0	0	0
Prokaryotic OTU795	Bacteria	Proteobacteria	Gammaproteobacteria	Oceanospirillales	Nitrincolaceae	Amphritea	0	0	0	0	0	0	0	0	0	0	0	0	0	0	0	0	0	0	0	0	0.0230769	0	0.207692	0.0461538	0	0	0	0	0	0	0	0	0	0	0	0	0	0	0	0	0	0	0
Prokaryotic OTU796	Bacteria	Marinimicrobia_(SAR406_clade)	Marinimicrobia_(SAR406_clade)_cl	Marinimicrobia_(SAR406_clade)_or	Marinimicrobia_(SAR406_clade)_fa	Marinimicrobia_(SAR406_clade)_ge	0	0	0	0.00769231	0	0	0	0	0	0	0	0	0	0	0	0	0	0	0	0	0	0	0	0	0	0	0.0153846	0	0	0	0	0	0	0.0384615	0.0538462	0	0	0	0	0	0	0	0
Prokaryotic OTU797	Bacteria	Proteobacteria	Gammaproteobacteria	Gammaproteobacteria_unclassified	Gammaproteobacteria_unclassified	Gammaproteobacteria_unclassified	0	0	0	0	0	0	0	0	0	0	0	0	0	0	0	0	0	0	0	0	0	0	0	0	0	0	0	0	0	0	0	0.0230769	0.00769231	0	0	0.00769231	0	0	0.00769231	0	0.00769231	0.00769231	0
Prokaryotic OTU798	Bacteria	Bacteroidota	Bacteroidia	Flavobacteriales	Flavobacteriaceae	NS5_marine_group	0	0	0	0	0	0	0	0	0	0	0	0	0	0	0	0	0	0	0	0	0	0	0	0	0	0	0	0	0	0	0	0	0	0	0	0	0	0.0384615	0.00769231	0	0	0	0
Prokaryotic OTU799	Bacteria	Proteobacteria	Alphaproteobacteria	Sphingomonadales	Sphingomonadaceae	Erythrobacter	0	0	0	0	0	0	0	0	0.00769231	0	0	0	0	0	0	0	0	0	0	0	0	0	0	0.00769231	0	0	0	0	0.00769231	0.0615385	0.0846154	0	0.00769231	0	0	0	0	0	0	0.0307692	0	0	0
Prokaryotic OTU800	Bacteria	Proteobacteria	Gammaproteobacteria	Burkholderiales	Comamonadaceae	Comamonadaceae_unclassified	0.1	0.0384615	0	0.00769231	0	0	0	0	0	0	0	0	0	0	0	0	0	0	0	0	0	0	0	0	0	0	0	0	0	0	0	0	0	0	0	0	0.00769231	0	0	0	0	0	0
Prokaryotic OTU801	Bacteria	Dependentiae	Babeliae	Babeliales	UBA12409	UBA12409_ge	0	0	0	0	0	0	0	0	0	0	0	0	0	0.00769231	0	0.0307692	0.0846154	0.146154	0	0	0	0	0	0	0	0	0	0	0	0	0	0	0	0	0	0	0	0	0	0	0	0	0
Prokaryotic OTU802	Bacteria	Actinobacteriota	Actinobacteria	Micrococcales	Micrococcaceae	Arthrobacter	0	0	0	0	0	0	0	0	0	0	0	0	0	0	0	0	0	0	0.192308	0	0	0	0	0	0	0	0	0	0	0	0	0	0	0	0	0	0	0	0	0	0	0	0.0461538
Prokaryotic OTU803	Bacteria	Firmicutes	Bacilli	Lactobacillales	Streptococcaceae	Streptococcus	0.00769231	0	0	0	0	0	0	0	0	0	0	0	0	0	0	0	0.00769231	0	0.00769231	0.00769231	0	0.107692	0	0.00769231	0	0	0.00769231	0	0	0	0.00769231	0	0	0	0	0	0	0	0	0	0	0	0
Prokaryotic OTU804	Bacteria	Proteobacteria	Gammaproteobacteria	Burkholderiales	Burkholderiales_unclassified	Burkholderiales_unclassified	0	0	0	0.00769231	0.00769231	0	0.00769231	0	0	0	0	0	0	0.0769231	0.0153846	0	0.0153846	0.00769231	0	0	0	0	0	0	0	0	0	0	0	0	0	0	0	0.0153846	0	0	0	0	0	0	0	0	0
Prokaryotic OTU805	Bacteria	Proteobacteria	Gammaproteobacteria	Gammaproteobacteria_unclassified	Gammaproteobacteria_unclassified	Gammaproteobacteria_unclassified	0	0	0	0	0	0	0.0153846	0	0	0	0	0	0	0	0	0.0153846	0	0.00769231	0	0	0	0	0	0	0	0	0	0	0	0	0	0	0	0	0	0	0	0	0	0	0	0	0
Prokaryotic OTU806	Bacteria	Proteobacteria	Gammaproteobacteria	Steroidobacterales	Woeseiaceae	Woeseia	0	0	0	0	0	0	0	0	0	0	0	0	0	0	0	0	0	0	0	0	0	0	0	0	0	0	0.00769231	0	0	0.0230769	0.0153846	0	0.00769231	0.0153846	0.00769231	0.0153846	0	0	0	0	0.00769231	0	0
Prokaryotic OTU807	Bacteria	Verrucomicrobiota	Verrucomicrobiae	Verrucomicrobiales	Verrucomicrobiales_unclassified	Verrucomicrobiales_unclassified	0.00769231	0.00769231	0	0	0.00769231	0	0	0	0	0.00769231	0.00769231	0.00769231	0	0	0.00769231	0.00769231	0.0230769	0	0.0153846	0.00769231	0	0.115385	0.0153846	0	0	0	0	0	0	0.0153846	0	0	0	0	0	0	0.00769231	0	0	0	0	0	0
Prokaryotic OTU808	Bacteria	Proteobacteria	Gammaproteobacteria	Alteromonadales	Alteromonadales_unclassified	Alteromonadales_unclassified	0	0	0	0	0	0	0	0	0	0	0	0	0	0	0	0	0	0	0	0	0.0846154	0	0.115385	0	0	0.0461538	0.00769231	0	0	0	0	0	0	0	0	0	0	0	0	0	0	0	0
Prokaryotic OTU809	Bacteria	Bacteroidota	Bacteroidia	Flavobacteriales	Weeksellaceae	Chryseobacterium	0.115385	0.0538462	0.0384615	0.00769231	0.0230769	0	0	0	0	0	0	0	0	0	0	0	0	0	0	0	0	0	0	0	0	0	0	0	0	0	0	0	0	0	0	0	0.00769231	0.00769231	0	0	0	0	0
Prokaryotic OTU810	Bacteria	Proteobacteria	Alphaproteobacteria	Sphingomonadales	Sphingomonadaceae	Sphingomonas	0	0	0	0	0	0	0	0	0	0	0	0	0	0	0	0	0	0	0	0.0153846	0	0	0.00769231	0	0	0	0	0	0	0	0	0	0	0	0	0	0	0	0	0	0	0	0.0384615
Prokaryotic OTU811	Bacteria	Bacteroidota	Bacteroidia	Flavobacteriales	Flavobacteriaceae	Polaribacter	0	0	0	0	0	0	0	0	0	0	0	0	0	0	0	0	0	0	0	0	0	0	0	0	0	0	0	0	0	0.0153846	0.0307692	0.0538462	0.0692308	0.0230769	0.00769231	0.0230769	0	0	0	0	0	0	0
Prokaryotic OTU812	Bacteria	Bacteroidota	Bacteroidia	Cytophagales	Spirosomaceae	Emticicia	0	0	0	0	0	0	0	0	0	0	0	0	0	0	0	0	0	0	0	0	0	0	0	0	0	0	0	0.00769231	0.0153846	0	0	0	0	0	0	0	0	0	0	0	0	0	0
Prokaryotic OTU813	Bacteria	Actinobacteriota	Actinobacteria	Micrococcales	Microbacteriaceae	Microbacterium	0	0	0	0	0	0	0	0	0	0	0	0	0	0	0	0	0	0	0	0	0	0	0	0	0	0	0	0	0	0	0	0	0	0	0	0	0	0	0	0	0.00769231	0	0
Prokaryotic OTU814	Bacteria	Bacteroidota	Bacteroidia	Flavobacteriales	Flavobacteriaceae	Flavobacteriaceae_unclassified	0	0	0	0	0	0	0	0	0	0	0	0	0	0	0	0	0	0	0	0.0230769	0	0	0	0	0	0	0	0.00769231	0.00769231	0	0	0	0	0	0	0	0	0.00769231	0	0	0	0	0
Prokaryotic OTU815	Bacteria	Proteobacteria	Alphaproteobacteria	Rhodobacterales	Rhodobacteraceae	Rhodobacteraceae_unclassified	0	0	0	0	0	0	0	0	0	0	0	0	0	0	0	0	0	0	0	0	0	0	0.00769231	0	0	0	0	0	0	0.0384615	0.0384615	0.00769231	0.0153846	0.0153846	0.0230769	0.00769231	0	0	0	0	0	0	0
Prokaryotic OTU816	Bacteria	Bacteroidota	Bacteroidia	Flavobacteriales	Flavobacteriaceae	Mesoflavibacter	0	0	0	0	0	0	0	0	0	0	0	0	0	0	0	0	0	0	0	0	0.0307692	0	0.0538462	0.1	0	0	0	0	0	0	0	0	0	0	0	0	0	0	0	0	0	0	0
Prokaryotic OTU817	Bacteria	Proteobacteria	Alphaproteobacteria	Rickettsiales	Rickettsiales_unclassified	Rickettsiales_unclassified	0	0	0	0	0	0.00769231	0.00769231	0.00769231	0	0	0	0	0	0	0.00769231	0.0461538	0	0	0	0	0	0	0	0	0	0	0	0	0	0	0.0153846	0.00769231	0	0	0	0	0	0	0.00769231	0	0	0	0
Prokaryotic OTU818	Bacteria	Proteobacteria	Gammaproteobacteria	uncultured	uncultured_fa	uncultured_ge	0	0	0	0	0	0	0	0	0	0	0	0	0.00769231	0	0	0	0	0	0	0	0	0.0153846	0	0	0	0	0	0	0.00769231	0.0384615	0.0615385	0.00769231	0	0.0153846	0.00769231	0	0	0	0	0.00769231	0	0	0
Prokaryotic OTU819	Bacteria	Proteobacteria	Gammaproteobacteria	Pseudomonadales	Pseudomonadaceae	Pseudomonas	0	0	0	0	0	0	0	0	0	0	0	0	0	0	0	0	0	0	0.176923	0.0769231	0	0	0	0	0	0	0	0	0	0	0	0	0	0	0	0	0	0	0	0	0	0	0
Prokaryotic OTU820	Bacteria	Proteobacteria	Gammaproteobacteria	Pseudomonadales	Pseudomonadaceae	Pseudomonas	0	0	0	0	0	0	0	0	0	0	0	0	0	0	0	0	0	0	0.123077	0.0538462	0.0384615	0	0.0153846	0.00769231	0	0	0.00769231	0	0	0	0	0	0	0	0	0	0	0	0	0	0	0	0
Prokaryotic OTU821	Bacteria	Proteobacteria	Gammaproteobacteria	Gammaproteobacteria_unclassified	Gammaproteobacteria_unclassified	Gammaproteobacteria_unclassified	0	0	0	0	0.00769231	0.0153846	0	0	0	0	0	0	0	0	0	0	0	0	0	0	0	0	0	0	0	0	0	0	0	0	0	0	0.00769231	0.00769231	0	0	0	0	0	0	0	0	0
Prokaryotic OTU822	Bacteria	Proteobacteria	Gammaproteobacteria	Pseudomonadales	Pseudomonadaceae	Pseudomonas	0	0	0.00769231	0	0	0	0	0	0	0	0	0	0	0	0	0	0	0	0	0	0	0	0	0	0	0	0	0	0	0	0	0	0	0	0	0	0.00769231	0	0	0	0	0.0307692	0.192308
Prokaryotic OTU823	Bacteria	Bacteroidota	Bacteroidia	Flavobacteriales	Flavobacteriales_unclassified	Flavobacteriales_unclassified	0	0	0	0	0	0	0	0	0	0	0	0	0	0	0	0	0	0	0	0	0	0	0	0	0	0	0	0	0	0	0	0	0	0	0	0	0	0	0	0	0	0	0
Prokaryotic OTU824	Bacteria	Proteobacteria	Gammaproteobacteria	OM182_clade	OM182_clade_fa	OM182_clade_ge	0	0	0	0	0	0	0	0	0	0	0	0	0	0	0	0	0	0	0	0	0	0	0	0	0	0	0	0	0	0	0	0	0	0	0	0	0	0	0	0	0	0	0
Prokaryotic OTU825	Bacteria	Proteobacteria	Gammaproteobacteria	Burkholderiales	Oxalobacteraceae	Massilia	0	0	0	0	0	0	0	0	0	0	0	0	0	0	0	0	0	0	0.0384615	0.169231	0	0	0	0	0	0	0	0	0	0	0	0	0	0	0	0	0	0	0	0	0	0	0
Prokaryotic OTU826	Bacteria	Proteobacteria	Gammaproteobacteria	Pseudomonadales	Moraxellaceae	Acinetobacter	0	0	0	0	0	0	0	0	0	0.0230769	0	0	0	0	0	0	0	0	0.0384615	0.153846	0.00769231	0	0	0	0	0	0	0	0	0	0	0	0	0	0	0	0	0	0	0	0	0	0
Prokaryotic OTU827	Bacteria	Proteobacteria	Alphaproteobacteria	Rhodobacterales	Rhodobacteraceae	Rhodobacteraceae_unclassified	0	0	0	0	0	0	0	0	0	0	0	0	0	0	0	0	0	0	0	0	0.00769231	0	0.0538462	0.138462	0	0	0	0	0	0.0153846	0.0153846	0	0	0	0	0	0	0	0	0	0	0	0
Prokaryotic OTU828	Bacteria	Proteobacteria	Gammaproteobacteria	Burkholderiales	Comamonadaceae	Limnohabitans	0.0384615	0	0	0	0	0	0	0	0	0	0	0	0	0	0	0	0	0	0	0	0	0	0	0	0	0	0	0	0	0	0	0	0	0	0	0	0.00769231	0	0	0	0	0	0
Prokaryotic OTU829	Bacteria	Bacteroidota	Bacteroidia	Chitinophagales	Chitinophagaceae	Niastella	0.107692	0.00769231	0	0	0	0	0	0	0	0	0	0	0	0	0	0	0	0	0	0	0	0	0	0	0	0	0	0	0	0	0	0	0	0	0	0	0	0	0	0	0	0	0
Prokaryotic OTU830	Bacteria	Firmicutes	Bacilli	Bacillales	Bacillaceae	Bacillus	0	0	0	0	0	0	0	0	0	0	0	0.00769231	0	0	0	0	0	0	0	0	0	0	0	0	0	0	0	0	0.00769231	0	0	0	0	0	0	0	0	0	0	0	0	0	0
Prokaryotic OTU831	Bacteria	Proteobacteria	Alphaproteobacteria	Alphaproteobacteria_unclassified	Alphaproteobacteria_unclassified	Alphaproteobacteria_unclassified	0	0	0	0	0.00769231	0	0	0	0	0	0	0	0.00769231	0	0.00769231	0	0	0	0	0.00769231	0.00769231	0.00769231	0	0.00769231	0	0.0153846	0	0	0	0.0307692	0.0538462	0.00769231	0	0.0307692	0	0.00769231	0	0	0	0.00769231	0	0	0
Prokaryotic OTU832	Bacteria	Bacteroidota	Bacteroidia	Bacteroidia_unclassified	Bacteroidia_unclassified	Bacteroidia_unclassified	0	0	0	0	0	0	0	0	0	0	0	0	0	0.00769231	0	0.00769231	0.0384615	0.00769231	0	0	0	0	0	0	0	0	0	0	0	0	0	0	0	0	0	0	0	0	0	0	0	0	0
Prokaryotic OTU833	Bacteria	Bacteroidota	Bacteroidia	Bacteroidia_unclassified	Bacteroidia_unclassified	Bacteroidia_unclassified	0	0	0	0	0	0	0	0	0	0	0	0	0	0	0	0	0	0	0	0	0	0	0	0	0	0	0	0	0	0	0	0	0	0	0	0	0.0692308	0.0538462	0.0153846	0	0.00769231	0	0
Prokaryotic OTU834	Bacteria	Bacteroidota	Bacteroidia	Flavobacteriales	Crocinitomicaceae	Fluviicola	0	0	0	0	0	0	0	0	0	0	0	0	0	0	0	0	0	0	0	0	0	0	0	0	0	0	0	0	0	0	0	0	0	0	0	0	0	0	0	0	0	0	0
Prokaryotic OTU835	Bacteria	Bacteroidota	Bacteroidia	Flavobacteriales	Flavobacteriaceae	Flavobacteriaceae_unclassified	0	0	0	0	0.00769231	0	0	0.00769231	0	0	0	0	0	0	0	0	0	0	0	0	0	0	0.00769231	0.00769231	0	0	0	0	0	0.0153846	0.0384615	0.00769231	0.0307692	0	0	0	0.00769231	0	0	0	0	0.00769231	0.00769231
Prokaryotic OTU836	Bacteria	Bacteria_unclassified	Bacteria_unclassified	Bacteria_unclassified	Bacteria_unclassified	Bacteria_unclassified	0	0	0.00769231	0.0307692	0.00769231	0.0230769	0	0.00769231	0	0.00769231	0	0	0	0.0307692	0	0.0615385	0.0153846	0	0	0	0	0.0153846	0	0	0	0	0	0	0	0	0	0	0	0	0	0	0	0	0	0	0.00769231	0.00769231	0
Prokaryotic OTU837	Bacteria	Actinobacteriota	Actinobacteria	Actinobacteria_unclassified	Actinobacteria_unclassified	Actinobacteria_unclassified	0.0769231	0.0307692	0	0.00769231	0.0230769	0	0	0	0	0.0846154	0	0	0	0	0	0	0	0	0	0	0	0	0	0	0	0	0	0	0	0	0	0	0	0	0	0	0	0	0	0	0	0	0
Prokaryotic OTU838	Bacteria	Firmicutes	Bacilli	Acholeplasmatales	Acholeplasmataceae	Acholeplasmataceae_unclassified	0	0	0	0	0	0	0	0	0	0	0	0	0	0	0.0384615	0.0153846	0.0230769	0.153846	0	0	0	0	0	0	0	0	0	0	0	0	0	0	0	0	0	0	0	0	0	0	0	0	0
Prokaryotic OTU839	Bacteria	Proteobacteria	Gammaproteobacteria	Gammaproteobacteria_unclassified	Gammaproteobacteria_unclassified	Gammaproteobacteria_unclassified	0	0	0	0.00769231	0	0	0.0230769	0.00769231	0.00769231	0	0	0	0	0	0	0	0	0	0	0	0	0	0.00769231	0	0.00769231	0	0	0	0	0	0	0	0.00769231	0.0153846	0	0	0	0	0	0	0.00769231	0.00769231	0
Prokaryotic OTU840	Bacteria	Bacteria_unclassified	Bacteria_unclassified	Bacteria_unclassified	Bacteria_unclassified	Bacteria_unclassified	0	0	0	0	0	0	0.00769231	0	0	0	0	0	0.00769231	0	0	0	0	0	0	0	0	0	0	0	0	0	0	0.00769231	0	0.0384615	0.0692308	0	0.0230769	0.0230769	0.0153846	0.00769231	0	0	0.00769231	0	0	0.00769231	0
Prokaryotic OTU841	Bacteria	Firmicutes	Bacilli	Lactobacillales	Lactobacillaceae	Lactobacillus	0	0.00769231	0	0	0.0153846	0	0.00769231	0	0	0.00769231	0	0.0230769	0	0	0	0.0153846	0.00769231	0	0	0	0.00769231	0.115385	0	0	0.00769231	0.0153846	0.00769231	0	0	0	0	0	0	0	0	0	0	0	0	0	0	0	0
Prokaryotic OTU842	Bacteria	Verrucomicrobiota	Verrucomicrobiae	Verrucomicrobiae_unclassified	Verrucomicrobiae_unclassified	Verrucomicrobiae_unclassified	0	0	0.00769231	0.0307692	0.00769231	0.00769231	0	0.00769231	0.00769231	0	0	0	0	0	0	0	0	0	0	0	0	0	0.00769231	0	0	0	0.00769231	0	0	0	0	0	0	0	0	0	0	0	0	0	0	0	0
Prokaryotic OTU843	Bacteria	Proteobacteria	Gammaproteobacteria	Gammaproteobacteria_unclassified	Gammaproteobacteria_unclassified	Gammaproteobacteria_unclassified	0	0	0	0	0	0	0	0	0	0	0	0	0	0	0	0	0	0	0	0	0.0538462	0	0.1	0.0538462	0.0230769	0	0.00769231	0	0	0	0	0	0	0	0	0	0	0	0	0	0	0	0
Prokaryotic OTU844	Bacteria	Planctomycetota	Planctomycetes	Planctomycetes_unclassified	Planctomycetes_unclassified	Planctomycetes_unclassified	0.0153846	0	0	0	0	0	0	0	0	0	0	0	0	0	0	0	0	0	0.0153846	0	0	0	0	0	0	0	0	0	0	0	0	0	0	0	0	0	0.00769231	0	0	0	0	0	0
Prokaryotic OTU845	Bacteria	Proteobacteria	Alphaproteobacteria	Sphingomonadales	Sphingomonadaceae	Sphingomonadaceae_unclassified	0.0153846	0	0	0	0	0	0	0	0	0	0	0	0	0	0	0	0	0	0	0	0	0	0	0	0	0	0	0.00769231	0.0307692	0	0	0	0	0	0	0	0	0	0	0	0	0	0
Prokaryotic OTU846	Bacteria	Verrucomicrobiota	Verrucomicrobiae	Verrucomicrobiales	Verrucomicrobiales_unclassified	Verrucomicrobiales_unclassified	0	0	0	0	0	0	0	0	0	0	0	0	0	0	0	0	0	0	0	0	0	0	0	0	0	0	0	0.0615385	0.0923077	0	0	0	0	0	0	0	0	0	0	0	0	0	0
Prokaryotic OTU847	Bacteria	Proteobacteria	Alphaproteobacteria	Alphaproteobacteria_unclassified	Alphaproteobacteria_unclassified	Alphaproteobacteria_unclassified	0	0	0	0	0	0	0	0	0	0	0	0	0	0	0	0	0	0	0	0	0	0	0	0	0	0	0.00769231	0	0	0	0	0	0	0	0	0	0	0	0	0	0	0	0
Prokaryotic OTU848	Bacteria	Bacteroidota	Bacteroidia	Flavobacteriales	Flavobacteriaceae	Flavobacteriaceae_unclassified	0	0	0	0	0	0	0	0	0	0	0	0	0	0	0	0	0	0	0	0.0153846	0	0	0	0	0	0.0307692	0	0	0	0.00769231	0	0	0.00769231	0	0	0.00769231	0	0	0	0	0	0	0
Prokaryotic OTU849	Bacteria	Bacteroidota	Bacteroidia	Flavobacteriales	Flavobacteriaceae	NS5_marine_group	0	0	0	0	0	0.00769231	0	0	0.00769231	0	0	0	0	0	0	0	0	0.00769231	0	0	0	0	0	0	0	0	0.00769231	0	0	0	0	0	0	0	0	0	0	0	0	0	0	0	0
Prokaryotic OTU850	Bacteria	Actinobacteriota	Acidimicrobiia	Actinomarinales	uncultured	uncultured_ge	0	0	0	0	0	0	0	0	0	0	0	0.0230769	0.0153846	0	0	0	0	0	0	0	0.0153846	0	0	0.00769231	0	0.00769231	0.00769231	0	0.00769231	0.0230769	0.0230769	0.00769231	0.00769231	0	0	0	0	0	0	0.00769231	0	0	0
Prokaryotic OTU851	Bacteria	Proteobacteria	Gammaproteobacteria	Burkholderiales	Alcaligenaceae	Verticiella	0	0	0	0	0	0.0153846	0	0.0461538	0.00769231	0	0	0	0	0	0	0	0	0	0.00769231	0.0384615	0	0	0	0	0	0	0	0	0	0	0	0	0	0	0	0	0	0	0	0	0	0	0.00769231
Prokaryotic OTU852	Bacteria	Firmicutes	Bacilli	Lactobacillales	Enterococcaceae	Enterococcus	0	0	0	0	0	0	0	0	0	0	0	0	0	0.0153846	0.0153846	0.00769231	0.0153846	0.00769231	0.0153846	0	0	0.115385	0	0	0	0.00769231	0	0	0	0	0	0	0	0	0	0	0	0	0	0	0	0	0
Prokaryotic OTU853	Bacteria	Proteobacteria	Alphaproteobacteria	Rhodobacterales	Rhodobacteraceae	Rhodobacteraceae_unclassified	0	0	0	0	0	0	0	0	0	0	0	0	0	0	0	0	0	0	0	0	0	0.153846	0	0	0.0153846	0.0384615	0.0230769	0	0	0	0	0	0	0	0	0	0	0	0	0	0	0	0
Prokaryotic OTU854	Bacteria	Proteobacteria	Alphaproteobacteria	Rhizobiales	Rhizobiales_unclassified	Rhizobiales_unclassified	0.00769231	0	0.00769231	0	0.00769231	0	0	0	0	0.00769231	0.00769231	0	0	0	0	0	0	0	0.0230769	0	0	0	0	0	0	0	0	0	0	0.00769231	0	0	0	0	0	0	0	0.00769231	0	0	0	0	0
Prokaryotic OTU855	Bacteria	Bacteroidota	Bacteroidia	Flavobacteriales	Crocinitomicaceae	Crocinitomix	0	0.0153846	0	0	0.0307692	0.0461538	0.0384615	0	0.0307692	0	0	0	0	0	0	0	0	0	0	0	0	0	0	0	0	0	0	0	0	0	0	0	0	0	0	0	0	0	0	0	0	0	0
Prokaryotic OTU856	Bacteria	Bacteroidota	Bacteroidia	Chitinophagales	Chitinophagaceae	Chitinophagaceae_unclassified	0.169231	0.0153846	0	0	0	0	0	0	0	0	0	0	0	0	0	0	0	0	0	0	0	0	0	0	0	0	0	0	0	0	0	0	0	0	0	0	0	0	0	0	0	0	0
Prokaryotic OTU857	Bacteria	Proteobacteria	Alphaproteobacteria	Alphaproteobacteria_unclassified	Alphaproteobacteria_unclassified	Alphaproteobacteria_unclassified	0	0	0	0.00769231	0.00769231	0	0.00769231	0	0	0	0	0	0	0	0	0	0	0	0	0	0	0	0	0	0	0	0	0	0	0	0	0	0	0.0153846	0.00769231	0	0	0	0	0.00769231	0	0	0.00769231
Prokaryotic OTU858	Bacteria	Planctomycetota	Planctomycetes	Pirellulales	Pirellulaceae	Rhodopirellula	0	0	0	0	0	0	0	0	0	0	0	0	0	0	0	0	0	0	0	0	0	0	0	0	0	0	0	0	0	0	0.00769231	0	0	0	0	0	0.0153846	0	0	0	0	0	0
Prokaryotic OTU859	Bacteria	Proteobacteria	Gammaproteobacteria	Burkholderiales	Oxalobacteraceae	Duganella	0	0	0	0	0	0	0	0	0	0	0	0	0	0	0	0	0	0	0	0	0	0	0	0	0	0	0	0	0	0	0	0	0	0	0	0	0	0	0	0	0	0	0.223077
Prokaryotic OTU860	Bacteria	Proteobacteria	Alphaproteobacteria	Rhizobiales	Beijerinckiaceae	Methylobacterium-Methylorubrum	0	0	0	0	0	0	0	0	0	0	0	0	0	0	0	0	0	0	0	0	0	0	0	0	0	0	0	0	0	0	0	0	0	0	0	0	0	0	0	0	0	0	0
Prokaryotic OTU861	Bacteria	Campilobacterota	Campylobacteria	Campylobacterales	Arcobacteraceae	uncultured	0	0	0	0	0	0	0	0	0	0	0	0	0	0	0	0	0	0	0	0	0	0	0	0.00769231	0.00769231	0	0	0	0	0	0	0	0	0	0	0	0	0	0	0	0	0	0
Prokaryotic OTU862	Bacteria	Proteobacteria	Alphaproteobacteria	Alphaproteobacteria_unclassified	Alphaproteobacteria_unclassified	Alphaproteobacteria_unclassified	0	0.00769231	0.0230769	0.0230769	0.0538462	0.0153846	0.0230769	0	0.0153846	0.0230769	0	0	0	0	0	0	0	0	0	0	0	0	0	0	0	0	0	0	0	0	0	0	0	0	0	0	0	0	0	0	0	0	0
Prokaryotic OTU863	Bacteria	Firmicutes	Bacilli	Bacillales	Bacillales_unclassified	Bacillales_unclassified	0.0153846	0	0	0	0	0	0	0	0	0.00769231	0	0	0	0	0	0	0.00769231	0	0	0	0	0	0	0	0	0	0	0.0153846	0.0153846	0	0	0	0	0	0	0	0	0	0	0	0	0	0
Prokaryotic OTU864	Bacteria	Bacteroidota	Bacteroidia	Flavobacteriales	Flavobacteriaceae	Flavobacterium	0	0	0	0	0	0	0	0	0	0	0	0	0	0	0	0	0	0	0.115385	0.107692	0	0	0	0	0	0	0	0	0	0	0	0	0	0	0	0	0	0	0	0	0	0	0
Prokaryotic OTU865	Bacteria	Bacteroidota	Bacteroidia	Flavobacteriales	Flavobacteriaceae	Flavobacteriaceae_unclassified	0	0	0	0	0	0	0	0	0	0	0	0	0	0	0	0	0	0	0	0	0.0153846	0	0.0846154	0.0153846	0.0846154	0.00769231	0	0	0	0	0	0	0	0	0	0	0	0	0	0	0	0.00769231	0
Prokaryotic OTU866	Bacteria	Proteobacteria	Gammaproteobacteria	Gammaproteobacteria_unclassified	Gammaproteobacteria_unclassified	Gammaproteobacteria_unclassified	0	0	0	0	0	0	0	0	0	0	0	0	0	0	0	0.2	0	0	0	0	0	0	0	0	0	0	0	0	0	0	0	0	0	0	0	0	0	0	0	0	0	0	0
Prokaryotic OTU867	Bacteria	Fusobacteriota	Fusobacteriia	Fusobacteriales	Fusobacteriaceae	Fusobacterium	0	0	0	0.0230769	0	0.00769231	0	0.00769231	0	0	0	0	0	0.0692308	0.0384615	0.00769231	0	0.00769231	0	0	0	0	0	0	0	0	0	0	0	0	0	0	0	0	0	0	0	0.00769231	0	0.00769231	0.00769231	0	0.00769231
Prokaryotic OTU868	Bacteria	Firmicutes	Bacilli	Paenibacillales	Paenibacillaceae	Paenibacillus	0	0	0	0	0	0	0	0	0	0	0	0	0	0	0	0	0	0	0.00769231	0	0	0	0	0	0.215385	0	0	0	0	0	0	0	0	0	0	0	0	0	0	0	0	0	0
Prokaryotic OTU869	Bacteria	Proteobacteria	Gammaproteobacteria	Alteromonadales	Alteromonadaceae	Alteromonadaceae_unclassified	0	0	0	0	0	0	0	0	0	0	0	0	0	0	0	0	0	0	0	0	0.00769231	0	0	0	0	0	0	0	0	0	0.0153846	0.0307692	0	0	0	0.0153846	0	0	0	0	0	0	0
Prokaryotic OTU870	Bacteria	Proteobacteria	Gammaproteobacteria	Gammaproteobacteria_unclassified	Gammaproteobacteria_unclassified	Gammaproteobacteria_unclassified	0	0	0	0	0	0	0	0	0	0	0	0	0.00769231	0	0	0	0	0	0	0	0	0	0	0	0	0	0	0	0.00769231	0.0153846	0.0538462	0	0.00769231	0.00769231	0	0.00769231	0	0	0	0	0	0	0
Prokaryotic OTU871	Bacteria	Cyanobacteria	Cyanobacteriia	Cyanobacteriia_unclassified	Cyanobacteriia_unclassified	Cyanobacteriia_unclassified	0	0	0	0	0.00769231	0	0.00769231	0	0	0.00769231	0	0.00769231	0	0	0	0	0	0	0	0	0	0	0	0	0	0	0	0	0	0	0	0	0	0	0	0	0	0	0	0	0	0	0
Prokaryotic OTU872	Bacteria	Proteobacteria	Gammaproteobacteria	Burkholderiales	Comamonadaceae	Comamonadaceae_unclassified	0.00769231	0	0.00769231	0	0	0	0	0	0	0	0	0	0	0	0	0	0	0	0	0	0	0	0	0	0	0	0	0	0	0	0	0	0	0	0	0	0	0	0	0	0	0	0
Prokaryotic OTU873	Bacteria	Cyanobacteria	Cyanobacteriia	Cyanobacteriia_unclassified	Cyanobacteriia_unclassified	Cyanobacteriia_unclassified	0.00769231	0.0153846	0	0	0	0	0	0	0	0	0	0	0	0	0	0	0	0	0	0	0	0	0	0	0	0	0	0	0	0	0	0	0	0	0	0	0	0	0	0	0	0	0
Prokaryotic OTU874	Bacteria	Proteobacteria	Gammaproteobacteria	Burkholderiales	Comamonadaceae	Comamonadaceae_unclassified	0.00769231	0	0.00769231	0	0	0	0	0	0	0	0	0	0	0	0	0	0	0	0	0	0	0	0	0	0	0	0	0.0153846	0.0230769	0	0	0	0	0	0	0	0.00769231	0	0	0	0	0	0
Prokaryotic OTU875	Bacteria	Bacteroidota	Bacteroidia	Flavobacteriales	Flavobacteriaceae	Flavobacteriaceae_unclassified	0	0	0	0	0	0	0	0	0	0	0	0	0	0	0	0	0	0	0	0	0	0	0.0230769	0.00769231	0	0.0538462	0	0	0	0.0230769	0.00769231	0	0.00769231	0	0	0	0	0	0	0	0.00769231	0	0
Prokaryotic OTU876	Bacteria	Actinobacteriota	Acidimicrobiia	Actinomarinales	uncultured	uncultured_ge	0	0	0	0.00769231	0.00769231	0	0	0	0	0	0	0	0.00769231	0	0	0	0	0	0	0	0	0.00769231	0	0.00769231	0.00769231	0	0	0	0	0	0.0230769	0	0.00769231	0	0.0153846	0	0	0	0	0	0	0.00769231	0.00769231
Prokaryotic OTU877	Bacteria	Planctomycetota	Planctomycetes	Pirellulales	Pirellulaceae	Pirellulaceae_unclassified	0	0.00769231	0	0	0	0	0	0	0	0	0	0	0	0	0	0	0	0	0	0	0.00769231	0	0	0	0	0.00769231	0.00769231	0.00769231	0.00769231	0.00769231	0.00769231	0	0	0	0	0	0	0	0	0	0	0	0
Prokaryotic OTU878	Bacteria	Bacteroidota	Bacteroidia	Bacteroidia_unclassified	Bacteroidia_unclassified	Bacteroidia_unclassified	0.00769231	0.0538462	0.00769231	0	0	0	0	0	0	0	0	0	0	0	0	0	0	0	0.00769231	0	0	0	0	0	0	0	0	0	0.00769231	0	0	0	0	0	0	0	0.0153846	0	0	0	0	0	0
Prokaryotic OTU879	Bacteria	Bacteroidota	Bacteroidia	Flavobacteriales	Flavobacteriaceae	uncultured	0	0	0	0	0	0	0	0	0	0	0	0	0	0	0	0	0	0	0	0	0.00769231	0	0	0	0	0	0	0.0153846	0.00769231	0.00769231	0	0	0	0	0	0	0	0	0	0	0	0	0
Prokaryotic OTU880	Bacteria	Firmicutes	Bacilli	Bacillales	Bacillaceae	Bacillus	0	0	0	0	0.00769231	0.00769231	0	0	0	0	0	0	0	0	0	0	0	0	0.00769231	0	0	0	0	0	0	0	0	0	0.0153846	0.00769231	0.0153846	0	0	0	0	0	0	0	0	0	0	0	0.00769231
Prokaryotic OTU881	Bacteria	Bacteroidota	Bacteroidia	Sphingobacteriales	NS11-12_marine_group	NS11-12_marine_group_ge	0.0230769	0	0	0	0	0	0	0	0	0	0	0	0	0	0	0	0	0	0	0	0	0	0	0	0	0	0	0	0	0	0	0	0	0	0	0	0	0	0	0	0	0	0
Prokaryotic OTU882	Bacteria	Proteobacteria	Gammaproteobacteria	Alteromonadales	Colwelliaceae	Colwelliaceae_unclassified	0	0	0	0	0	0	0	0	0	0	0	0	0	0	0	0	0	0	0	0	0	0	0	0	0	0	0	0	0	0	0	0	0	0	0	0	0	0	0	0	0	0	0
Prokaryotic OTU883	Archaea	Archaea_unclassified	Archaea_unclassified	Archaea_unclassified	Archaea_unclassified	Archaea_unclassified	0	0	0	0.0384615	0.0153846	0	0.0153846	0.00769231	0.0153846	0	0	0	0	0	0	0	0	0	0	0	0	0.00769231	0	0	0.00769231	0	0	0	0	0	0	0	0	0.00769231	0	0	0	0	0	0.0153846	0	0	0
Prokaryotic OTU884	Bacteria	Planctomycetota	Planctomycetes	Planctomycetales	Planctomycetales_unclassified	Planctomycetales_unclassified	0	0	0	0	0	0	0	0	0	0	0	0	0	0	0	0	0	0	0	0	0	0	0	0	0	0	0	0	0	0.00769231	0.00769231	0	0	0	0	0	0	0	0	0	0	0	0
Prokaryotic OTU885	Bacteria	Actinobacteriota	Actinobacteriota_unclassified	Actinobacteriota_unclassified	Actinobacteriota_unclassified	Actinobacteriota_unclassified	0.0538462	0	0.00769231	0	0	0	0	0	0	0	0.00769231	0	0	0	0	0	0	0	0	0	0	0	0	0	0	0	0	0	0	0	0	0	0	0	0	0	0	0	0	0	0	0	0
Prokaryotic OTU886	Bacteria	Bacteroidota	Bacteroidia	Sphingobacteriales	Sphingobacteriaceae	Sphingobacteriaceae_unclassified	0	0	0	0	0	0	0	0	0	0	0	0	0	0	0	0	0	0	0	0	0	0	0	0	0	0	0	0.0384615	0.00769231	0	0	0	0	0	0	0	0	0	0	0	0	0	0
Prokaryotic OTU887	Bacteria	Bacteria_unclassified	Bacteria_unclassified	Bacteria_unclassified	Bacteria_unclassified	Bacteria_unclassified	0	0	0	0	0	0	0	0	0	0	0	0	0	0	0	0	0	0	0	0	0	0	0	0	0	0	0	0	0	0	0	0	0	0	0	0	0	0	0	0	0	0	0
Prokaryotic OTU888	Bacteria	Bacteroidota	Bacteroidia	Sphingobacteriales	Sphingobacteriaceae	Sphingobacteriaceae_unclassified	0.00769231	0	0	0	0	0	0	0	0	0	0	0	0	0	0	0	0	0	0	0	0	0	0	0	0	0	0	0	0	0	0	0	0	0	0	0	0.0230769	0	0	0	0	0	0
Prokaryotic OTU889	Bacteria	Bacteroidota	Bacteroidia	Flavobacteriales	Flavobacteriaceae	Flavobacteriaceae_unclassified	0	0	0	0	0.00769231	0	0	0	0	0	0	0.0230769	0.0230769	0	0	0	0	0	0.00769231	0.00769231	0.0153846	0	0	0.00769231	0	0	0	0	0.00769231	0.0230769	0	0	0	0	0	0	0	0	0.0153846	0.00769231	0	0	0
Prokaryotic OTU890	Bacteria	Bacteroidota	Bacteroidia	Bacteroidales	Bacteroidetes_BD2-2	Bacteroidetes_BD2-2_ge	0	0	0	0	0	0	0	0	0	0	0	0	0	0	0	0	0	0	0	0	0	0	0	0	0	0	0	0.00769231	0	0.00769231	0.00769231	0	0.00769231	0.00769231	0	0.00769231	0	0.0153846	0	0	0.00769231	0	0.00769231
Prokaryotic OTU891	Bacteria	Bacteroidota	Bacteroidia	Bacteroidia_unclassified	Bacteroidia_unclassified	Bacteroidia_unclassified	0.0692308	0.00769231	0	0	0	0	0	0	0	0	0	0	0	0	0	0	0	0	0	0	0	0	0	0	0	0	0	0	0	0	0	0	0	0	0	0	0	0	0	0	0	0	0
Prokaryotic OTU892	Bacteria	Proteobacteria	Gammaproteobacteria	Aeromonadales	Aeromonadaceae	Aeromonas	0	0	0	0	0	0	0	0	0	0	0	0	0	0	0	0	0	0	0	0	0	0	0	0	0	0	0	0.00769231	0	0.00769231	0	0	0	0	0	0	0.1	0	0	0	0	0	0
Prokaryotic OTU893	Bacteria	Planctomycetota	Planctomycetes	Planctomycetales	Rubinisphaeraceae	uncultured	0	0	0	0	0	0	0	0	0	0	0	0	0	0	0	0	0	0	0	0	0	0	0	0	0	0	0	0	0	0	0	0	0	0	0	0	0	0	0	0	0	0	0
Prokaryotic OTU894	Bacteria	Proteobacteria	Gammaproteobacteria	Nitrosococcales	Methylophagaceae	Marine_Methylotrophic_Group_3	0	0	0	0	0	0	0	0	0	0	0	0	0	0	0	0	0	0	0	0	0	0	0	0	0	0	0	0	0	0	0	0	0	0	0	0	0	0	0	0	0	0	0
Prokaryotic OTU895	Bacteria	Bacteria_unclassified	Bacteria_unclassified	Bacteria_unclassified	Bacteria_unclassified	Bacteria_unclassified	0	0	0	0	0	0	0	0	0	0	0	0	0	0.00769231	0	0.0153846	0	0.00769231	0	0	0	0	0	0	0	0	0	0	0	0	0	0	0	0	0	0	0	0	0	0	0	0	0
Prokaryotic OTU896	Bacteria	Bacteroidota	Bacteroidia	Flavobacteriales	Flavobacteriaceae	Flavobacteriaceae_unclassified	0	0	0	0	0	0	0	0	0	0	0.00769231	0.00769231	0.00769231	0.0153846	0.00769231	0	0	0	0	0	0.00769231	0	0	0	0.00769231	0	0	0	0	0	0	0	0	0	0	0	0	0	0	0	0	0	0
Prokaryotic OTU897	Bacteria	Proteobacteria	Alphaproteobacteria	Alphaproteobacteria_unclassified	Alphaproteobacteria_unclassified	Alphaproteobacteria_unclassified	0	0	0	0	0	0.00769231	0	0	0	0	0	0	0	0	0	0	0	0	0	0	0	0.0153846	0	0	0	0	0	0	0	0	0	0	0.00769231	0	0	0.00769231	0	0	0	0	0.00769231	0	0
Prokaryotic OTU898	Bacteria	Planctomycetota	OM190	OM190_or	OM190_fa	OM190_ge	0	0	0	0	0	0	0	0	0	0	0	0	0	0	0	0	0	0	0	0	0	0	0	0	0	0	0	0	0	0	0	0	0	0	0	0	0	0	0	0	0	0	0
Prokaryotic OTU899	Bacteria	Proteobacteria	Gammaproteobacteria	Oceanospirillales	Nitrincolaceae	Nitrincolaceae_unclassified	0	0	0	0	0	0	0	0	0	0	0	0	0	0	0	0	0	0	0	0	0	0	0	0	0	0	0.00769231	0	0	0	0	0	0	0	0	0	0	0	0.00769231	0	0	0	0
Prokaryotic OTU900	Bacteria	Bacteroidota	Bacteroidia	Bacteroidales	Rikenellaceae	Alistipes	0.0230769	0.00769231	0	0	0	0	0	0.0153846	0.00769231	0.00769231	0.0153846	0.0153846	0	0	0.00769231	0.00769231	0	0	0	0	0	0.0923077	0	0	0	0	0	0	0	0	0	0	0	0	0	0	0	0	0	0	0	0	0
Prokaryotic OTU901	Bacteria	Bacteroidota	Bacteroidia	Flavobacteriales	Flavobacteriaceae	Flavobacterium	0	0	0	0	0	0	0	0	0	0	0	0	0	0	0	0	0	0	0	0.153846	0.0307692	0	0.00769231	0	0	0	0	0	0.00769231	0	0	0	0	0	0	0	0	0	0	0	0	0	0
Prokaryotic OTU902	Bacteria	Firmicutes	Bacilli	Lactobacillales	Carnobacteriaceae	Carnobacterium	0	0	0	0	0	0	0	0	0	0	0	0	0	0	0	0	0	0	0	0	0	0.176923	0	0.00769231	0	0	0	0	0	0.0153846	0	0	0	0	0	0	0	0	0	0	0	0	0
Prokaryotic OTU903	Bacteria	Bacteroidota	Bacteroidia	Flavobacteriales	Flavobacteriaceae	Flavobacteriaceae_unclassified	0	0	0	0	0	0	0	0	0	0	0	0	0	0	0	0	0	0	0	0	0.0461538	0	0.0615385	0.0461538	0	0	0.00769231	0	0.00769231	0	0	0	0	0	0	0	0	0	0	0	0	0	0
Prokaryotic OTU904	Bacteria	Proteobacteria	Gammaproteobacteria	Gammaproteobacteria_unclassified	Gammaproteobacteria_unclassified	Gammaproteobacteria_unclassified	0	0	0	0	0	0	0	0	0	0	0	0	0	0	0	0.0769231	0.0384615	0.0846154	0	0	0	0	0	0	0	0	0	0	0	0	0	0	0	0	0	0	0	0	0	0	0	0	0
Prokaryotic OTU905	Bacteria	Gemmatimonadota	PAUC43f_marine_benthic_group	PAUC43f_marine_benthic_group_or	PAUC43f_marine_benthic_group_fa	PAUC43f_marine_benthic_group_ge	0	0	0	0.00769231	0	0	0	0	0	0	0	0.00769231	0.00769231	0	0	0	0	0	0.0307692	0	0	0.00769231	0	0	0	0	0	0	0.00769231	0.0307692	0	0	0	0.00769231	0.00769231	0	0	0.00769231	0	0	0	0	0.00769231
Prokaryotic OTU906	Bacteria	Proteobacteria	Gammaproteobacteria	OM182_clade	OM182_clade_fa	OM182_clade_ge	0	0	0	0	0	0	0	0.00769231	0	0	0	0	0	0	0	0	0	0	0	0	0	0	0	0	0	0	0	0	0	0	0.00769231	0	0	0.0230769	0.0230769	0.0153846	0	0	0	0.00769231	0.00769231	0	0
Prokaryotic OTU907	Bacteria	Campilobacterota	Campylobacteria	Campylobacterales	Sulfurimonadaceae	Sulfurimonas	0	0	0	0	0	0	0	0	0	0.00769231	0	0	0.00769231	0	0	0	0	0	0	0	0	0	0	0	0	0	0	0	0	0	0	0.00769231	0	0	0	0	0	0	0.00769231	0.00769231	0.00769231	0	0
Prokaryotic OTU908	Bacteria	Marinimicrobia_(SAR406_clade)	Marinimicrobia_(SAR406_clade)_cl	Marinimicrobia_(SAR406_clade)_or	Marinimicrobia_(SAR406_clade)_fa	Marinimicrobia_(SAR406_clade)_ge	0	0	0	0	0	0	0	0	0	0	0	0	0	0	0	0	0	0	0	0	0	0	0	0	0	0	0	0	0	0	0	0	0	0	0	0	0	0	0	0	0	0	0
Prokaryotic OTU909	Bacteria	Patescibacteria	Parcubacteria	Parcubacteria_unclassified	Parcubacteria_unclassified	Parcubacteria_unclassified	0	0	0	0	0	0	0	0	0	0	0	0	0	0	0	0	0	0	0	0	0	0	0	0	0	0	0	0.00769231	0.00769231	0	0	0	0	0	0	0	0	0	0	0	0	0	0
Prokaryotic OTU910	Bacteria	Bacteroidota	Bacteroidia	Flavobacteriales	Flavobacteriaceae	Gelidibacter	0	0	0	0	0	0	0	0	0	0	0	0	0	0	0	0	0	0	0	0.00769231	0	0	0	0.00769231	0.0769231	0.0615385	0.0384615	0	0	0	0	0	0	0	0	0	0	0	0	0	0	0	0
Prokaryotic OTU911	Bacteria	Bacteroidota	Bacteroidia	Flavobacteriales	Flavobacteriaceae	Flavobacteriaceae_unclassified	0	0	0	0	0	0	0	0	0	0	0	0	0	0	0	0	0	0	0	0	0	0	0	0.0153846	0	0.146154	0	0	0	0.00769231	0	0	0.0153846	0	0	0	0	0	0	0	0	0	0
Prokaryotic OTU912	Bacteria	Bacteria_unclassified	Bacteria_unclassified	Bacteria_unclassified	Bacteria_unclassified	Bacteria_unclassified	0	0	0	0	0	0	0	0	0	0	0	0	0	0	0	0	0	0	0	0	0	0.0846154	0	0	0	0	0.00769231	0	0	0	0	0	0	0	0	0	0	0	0	0	0	0	0
Prokaryotic OTU913	Bacteria	Proteobacteria	Gammaproteobacteria	Oceanospirillales	Nitrincolaceae	Nitrincolaceae_unclassified	0	0	0	0	0	0	0	0	0	0	0	0	0	0	0	0	0	0	0	0	0.00769231	0	0.153846	0.0307692	0	0	0	0	0	0	0	0	0	0	0	0	0	0	0	0	0	0	0
Prokaryotic OTU914	Bacteria	Proteobacteria	Alphaproteobacteria	Rhizobiales	Rhizobiaceae	Rhizobiaceae_unclassified	0	0	0.0153846	0	0	0	0	0	0	0	0	0	0.00769231	0	0	0	0	0	0	0	0	0.0230769	0	0	0	0	0.00769231	0	0.00769231	0.00769231	0	0	0	0.0153846	0	0	0.00769231	0.00769231	0	0	0	0.00769231	0.00769231
Prokaryotic OTU915	Bacteria	Desulfobacterota	Desulfobacteria	Desulfobacterales	Desulfosarcinaceae	LCP-80	0	0	0	0	0	0	0.00769231	0	0	0	0	0	0.00769231	0	0	0	0	0	0	0	0	0.00769231	0	0.00769231	0.00769231	0	0	0	0.00769231	0.0384615	0.0307692	0	0	0.0153846	0	0	0	0.00769231	0	0.00769231	0	0	0
Prokaryotic OTU916	Bacteria	Proteobacteria	Alphaproteobacteria	Alphaproteobacteria_unclassified	Alphaproteobacteria_unclassified	Alphaproteobacteria_unclassified	0	0	0	0	0	0	0	0	0	0	0	0	0	0.00769231	0.0153846	0.00769231	0.00769231	0	0	0	0	0.00769231	0.00769231	0	0	0	0.00769231	0	0	0	0	0	0	0	0	0	0	0	0	0	0	0	0
Prokaryotic OTU917	Bacteria	Bacteroidota	Bacteroidia	Flavobacteriales	Flavobacteriaceae	Flavobacteriaceae_unclassified	0	0	0	0	0	0	0	0	0	0	0	0	0	0	0	0	0	0	0	0	0	0	0	0	0	0	0	0.00769231	0	0.0692308	0.0461538	0.0153846	0.0153846	0.0153846	0	0	0	0	0	0.00769231	0	0	0
Prokaryotic OTU918	Bacteria	Fusobacteriota	Fusobacteriia	Fusobacteriales	Fusobacteriaceae	Fusobacterium	0	0	0	0	0.00769231	0	0.00769231	0	0	0	0	0	0	0	0	0	0	0	0	0	0	0	0	0	0	0	0	0.00769231	0	0.0153846	0.0230769	0	0	0	0.00769231	0	0	0	0	0.0153846	0.0153846	0.00769231	0
Prokaryotic OTU919	Bacteria	Planctomycetota	Planctomycetes	Pirellulales	Pirellulaceae	Pirellulaceae_unclassified	0	0	0	0	0	0	0	0	0	0	0	0	0	0	0	0	0	0	0	0	0	0	0	0	0	0	0.00769231	0	0.00769231	0	0.0384615	0	0	0.00769231	0	0	0	0	0	0	0	0	0
Prokaryotic OTU920	Bacteria	Proteobacteria	Proteobacteria_unclassified	Proteobacteria_unclassified	Proteobacteria_unclassified	Proteobacteria_unclassified	0	0	0	0	0	0.00769231	0	0	0	0	0	0	0	0	0	0	0	0	0	0	0	0	0	0	0	0	0	0	0	0	0	0	0	0	0	0	0	0	0	0.00769231	0	0	0.00769231
Prokaryotic OTU921	Bacteria	Chloroflexi	Anaerolineae	Caldilineales	Caldilineaceae	uncultured	0	0	0	0	0	0	0	0	0	0	0	0	0	0	0	0	0	0	0	0	0	0	0	0	0	0	0	0	0	0.0153846	0.0384615	0	0	0.0153846	0	0.00769231	0	0	0	0	0	0.00769231	0
Prokaryotic OTU922	Bacteria	Desulfobacterota	Desulfobulbia	Desulfobulbales	Desulfocapsaceae	uncultured	0	0	0	0.00769231	0	0	0	0	0	0	0	0	0	0	0	0	0	0	0.0153846	0	0	0	0	0	0	0	0	0	0.0384615	0.0384615	0	0	0	0	0	0	0	0.00769231	0	0	0	0	0
Prokaryotic OTU923	Bacteria	Proteobacteria	Gammaproteobacteria	Alteromonadales	Shewanellaceae	Shewanella	0	0	0	0	0	0	0	0	0	0	0	0	0	0	0	0	0	0	0	0	0	0	0	0	0	0	0	0	0	0	0	0	0	0	0	0	0	0	0	0	0	0	0
Prokaryotic OTU924	Bacteria	Proteobacteria	Gammaproteobacteria	Alteromonadales	Idiomarinaceae	Idiomarina	0	0	0	0	0	0	0	0	0	0	0	0	0	0	0	0	0	0	0	0	0	0	0	0	0	0	0	0	0	0	0	0	0	0	0	0	0	0	0	0	0	0	0
Prokaryotic OTU925	Bacteria	Bacteroidota	Bacteroidia	Flavobacteriales	Flavobacteriaceae	Flavobacteriaceae_unclassified	0	0	0	0	0	0	0	0	0	0	0	0	0	0	0	0	0	0	0	0.0230769	0.0230769	0	0.0230769	0.0384615	0.0384615	0.00769231	0.0230769	0	0	0	0	0	0	0	0	0	0	0	0	0	0	0	0
Prokaryotic OTU926	Bacteria	Bacteroidota	Bacteroidia	Bacteroidales	Bacteroidaceae	Bacteroides	0	0	0.00769231	0	0	0	0	0	0	0.00769231	0.00769231	0.00769231	0	0	0.00769231	0	0	0	0.0153846	0	0.00769231	0.0923077	0	0	0	0.00769231	0	0	0	0.00769231	0	0	0	0	0	0	0.00769231	0	0	0	0	0	0
Prokaryotic OTU927	Bacteria	Planctomycetota	Planctomycetes	Pirellulales	Pirellulaceae	Pirellulaceae_unclassified	0	0	0	0	0	0	0	0	0	0.0153846	0.0461538	0.0538462	0.0153846	0	0.0153846	0	0	0	0	0	0	0	0	0	0	0	0	0	0	0	0	0	0	0	0	0	0	0	0	0	0	0	0
Prokaryotic OTU928	Bacteria	Bacteria_unclassified	Bacteria_unclassified	Bacteria_unclassified	Bacteria_unclassified	Bacteria_unclassified	0	0	0	0	0.0538462	0.0307692	0.0384615	0.0307692	0.0153846	0	0	0	0	0	0	0	0	0	0	0	0	0	0	0	0	0	0	0	0	0	0	0	0	0	0.00769231	0	0	0	0	0	0	0	0
Prokaryotic OTU929	Bacteria	Firmicutes	Bacilli	Bacillales	Bacillaceae	Bacillus	0	0	0	0	0	0	0	0	0	0	0	0.0230769	0	0	0	0	0	0	0	0	0	0.00769231	0	0	0	0	0	0	0	0	0	0	0	0	0	0	0	0	0	0	0	0	0
Prokaryotic OTU930	Bacteria	Bacteria_unclassified	Bacteria_unclassified	Bacteria_unclassified	Bacteria_unclassified	Bacteria_unclassified	0	0	0	0	0	0	0	0	0	0	0	0.00769231	0.00769231	0	0	0	0	0	0.00769231	0.00769231	0.0153846	0.00769231	0	0.00769231	0	0	0	0	0	0.0307692	0.0230769	0.00769231	0	0.0153846	0.00769231	0	0	0	0	0.0153846	0	0	0
Prokaryotic OTU931	Bacteria	Proteobacteria	Gammaproteobacteria	Gammaproteobacteria_unclassified	Gammaproteobacteria_unclassified	Gammaproteobacteria_unclassified	0	0	0	0	0	0.0153846	0.00769231	0.00769231	0	0	0	0	0	0	0	0	0	0	0	0	0	0	0	0	0	0	0	0	0	0	0.00769231	0	0	0	0	0	0	0	0	0	0	0	0
Prokaryotic OTU932	Bacteria	Proteobacteria	Alphaproteobacteria	Rhodobacterales	Rhodobacteraceae	Rhodobacteraceae_unclassified	0	0	0.00769231	0.00769231	0	0.00769231	0.0230769	0	0.0153846	0	0	0	0	0	0	0	0	0	0	0	0.00769231	0.00769231	0	0	0	0	0	0	0	0	0	0	0	0	0	0	0	0.0230769	0.00769231	0.00769231	0.00769231	0	0
Prokaryotic OTU933	Bacteria	Proteobacteria	Gammaproteobacteria	Gammaproteobacteria_unclassified	Gammaproteobacteria_unclassified	Gammaproteobacteria_unclassified	0	0	0	0	0	0	0	0	0	0	0	0	0	0	0	0	0	0	0	0	0	0.00769231	0	0	0	0	0	0	0	0.00769231	0.0307692	0	0.00769231	0.00769231	0.00769231	0	0	0	0	0	0	0	0
Prokaryotic OTU934	Bacteria	Proteobacteria	Alphaproteobacteria	Rhodobacterales	Rhodobacteraceae	Rhodobacteraceae_unclassified	0	0	0	0	0	0.00769231	0	0	0	0	0	0	0	0	0	0	0	0	0	0	0	0	0.00769231	0	0	0	0	0	0	0.0384615	0.0384615	0.0153846	0.00769231	0.0461538	0.00769231	0	0	0	0	0	0	0	0
Prokaryotic OTU935	Bacteria	Verrucomicrobiota	Verrucomicrobiae	Verrucomicrobiales	Rubritaleaceae	Luteolibacter	0	0	0	0	0	0	0	0	0	0	0	0	0	0	0	0	0	0	0	0	0	0	0	0	0	0	0	0	0.0307692	0	0	0	0	0	0	0	0	0	0	0	0	0	0
Prokaryotic OTU936	Bacteria	Proteobacteria	Gammaproteobacteria	Gammaproteobacteria_unclassified	Gammaproteobacteria_unclassified	Gammaproteobacteria_unclassified	0	0	0	0	0	0	0	0	0	0	0	0	0	0	0	0	0	0	0	0	0	0	0.0153846	0	0	0	0.00769231	0	0	0	0	0	0	0	0	0	0	0	0	0	0	0	0
Prokaryotic OTU937	Bacteria	Bacteria_unclassified	Bacteria_unclassified	Bacteria_unclassified	Bacteria_unclassified	Bacteria_unclassified	0	0	0	0	0	0	0	0	0	0	0	0	0.00769231	0.00769231	0	0.0153846	0.0538462	0.0923077	0	0	0	0	0	0	0	0	0	0	0	0	0	0	0	0	0	0	0	0	0	0	0	0	0
Prokaryotic OTU938	Bacteria	Bacteria_unclassified	Bacteria_unclassified	Bacteria_unclassified	Bacteria_unclassified	Bacteria_unclassified	0.115385	0.00769231	0.00769231	0.00769231	0	0	0	0	0	0	0	0	0	0	0	0	0	0	0	0	0	0	0	0	0	0	0	0	0	0	0	0	0	0	0	0	0.00769231	0	0	0	0	0	0
Prokaryotic OTU939	Bacteria	Bacteroidota	Bacteroidia	Sphingobacteriales	Sphingobacteriaceae	Pedobacter	0.00769231	0	0	0	0	0	0	0	0	0	0	0	0	0	0	0	0	0	0.0923077	0.0461538	0	0	0	0	0	0	0	0	0	0	0	0	0	0	0	0	0	0	0	0	0	0	0
Prokaryotic OTU940	Bacteria	Gemmatimonadota	PAUC43f_marine_benthic_group	PAUC43f_marine_benthic_group_or	PAUC43f_marine_benthic_group_fa	PAUC43f_marine_benthic_group_ge	0	0	0	0.00769231	0	0	0	0	0	0.00769231	0	0	0	0	0	0	0	0	0	0	0	0.0153846	0	0	0.00769231	0.00769231	0	0	0	0.00769231	0.0230769	0.00769231	0.00769231	0.0153846	0.00769231	0	0	0	0	0	0.00769231	0	0
Prokaryotic OTU941	Bacteria	Bacteroidota	Bacteroidia	Flavobacteriales	Flavobacteriaceae	Flavobacterium	0	0	0	0	0	0	0	0	0	0	0	0	0	0	0	0	0	0	0	0.0384615	0.00769231	0	0	0	0	0	0	0	0	0	0	0	0	0	0	0	0	0	0	0	0	0	0
Prokaryotic OTU942	Bacteria	Actinobacteriota	Acidimicrobiia	Actinomarinales	uncultured	uncultured_ge	0	0	0	0	0	0	0	0	0	0	0	0.00769231	0	0	0	0	0	0	0	0	0	0.0461538	0.00769231	0.00769231	0	0.00769231	0.00769231	0	0	0.0307692	0.00769231	0	0.00769231	0	0	0.00769231	0	0	0	0	0.00769231	0	0
Prokaryotic OTU943	Bacteria	Bacteroidota	Bacteroidia	Flavobacteriales	NS7_marine_group	NS7_marine_group_ge	0	0	0	0	0	0	0	0	0	0	0	0	0	0	0	0	0	0	0	0	0	0	0	0	0	0	0	0	0	0	0	0	0	0	0	0.00769231	0	0	0	0.00769231	0	0	0
Prokaryotic OTU944	Bacteria	Proteobacteria	Gammaproteobacteria	Alteromonadales	Shewanellaceae	Shewanella	0	0	0	0	0	0	0	0	0	0	0	0	0	0	0	0	0	0	0	0	0	0	0	0	0	0	0	0	0	0	0	0	0	0	0	0	0	0	0	0	0	0	0
Prokaryotic OTU945	Bacteria	Bacteria_unclassified	Bacteria_unclassified	Bacteria_unclassified	Bacteria_unclassified	Bacteria_unclassified	0	0	0	0	0	0	0	0	0	0.161538	0	0	0	0	0	0	0	0	0	0	0	0	0	0	0	0	0	0	0	0	0	0	0	0	0	0	0.00769231	0	0	0	0	0	0
Prokaryotic OTU946	Bacteria	Bacteroidota	Bacteroidia	Flavobacteriales	Flavobacteriaceae	Salinimicrobium	0	0	0	0	0	0	0	0	0	0	0.0384615	0	0	0	0	0	0	0	0	0	0.00769231	0	0.00769231	0.0230769	0.0153846	0.0307692	0	0	0	0	0.00769231	0	0	0	0	0	0	0	0	0	0	0	0
Prokaryotic OTU947	Bacteria	Proteobacteria	Gammaproteobacteria	Gammaproteobacteria_unclassified	Gammaproteobacteria_unclassified	Gammaproteobacteria_unclassified	0.0692308	0.0307692	0.00769231	0	0	0	0.00769231	0	0	0	0	0	0	0	0	0	0	0	0	0	0	0	0	0	0	0	0	0	0	0	0	0	0	0	0	0	0	0	0	0	0	0	0
Prokaryotic OTU948	Bacteria	Actinobacteriota	Actinobacteria	Bifidobacteriales	Bifidobacteriaceae	Bifidobacterium	0	0	0	0	0.00769231	0.0153846	0	0	0	0	0	0	0	0	0	0	0	0	0.00769231	0.00769231	0	0.0461538	0	0	0	0.0153846	0.00769231	0	0	0	0	0	0	0	0	0	0.00769231	0	0	0	0	0	0
Prokaryotic OTU949	Bacteria	Bacteroidota	Bacteroidia	Sphingobacteriales	Sphingobacteriaceae	Pedobacter	0	0	0	0	0	0	0	0	0	0	0	0	0	0	0	0	0	0	0.0846154	0.0615385	0	0	0	0	0	0	0	0.00769231	0.0153846	0	0	0	0	0	0	0	0	0	0	0	0	0	0
Prokaryotic OTU950	Bacteria	Bacteria_unclassified	Bacteria_unclassified	Bacteria_unclassified	Bacteria_unclassified	Bacteria_unclassified	0	0	0.00769231	0.0153846	0	0	0	0	0	0	0	0	0	0.00769231	0	0	0.00769231	0	0	0	0	0	0	0	0	0	0	0	0	0	0	0	0	0	0	0	0	0	0	0	0	0	0
Prokaryotic OTU951	Bacteria	Proteobacteria	Gammaproteobacteria	Alteromonadales	Alteromonadaceae	Paraglaciecola	0	0	0	0	0	0	0	0	0	0	0	0	0	0	0	0	0	0	0	0	0	0	0	0	0	0	0	0.00769231	0	0.00769231	0.00769231	0.0230769	0.00769231	0	0.0230769	0.0461538	0	0	0	0	0	0	0
Prokaryotic OTU952	Bacteria	Verrucomicrobiota	Verrucomicrobiae	Verrucomicrobiales	Verrucomicrobiales_unclassified	Verrucomicrobiales_unclassified	0	0	0	0	0	0	0	0.0153846	0	0	0	0	0	0	0	0	0	0	0	0	0	0	0	0	0	0	0	0	0	0	0	0	0	0	0	0	0	0	0	0	0	0.00769231	0.0692308
Prokaryotic OTU953	Bacteria	Bacteroidota	Bacteroidia	Bacteroidia_unclassified	Bacteroidia_unclassified	Bacteroidia_unclassified	0	0	0	0	0	0	0	0	0	0	0	0	0	0	0	0	0	0	0	0	0	0	0	0.00769231	0.00769231	0	0	0	0	0	0	0	0	0	0	0	0	0	0	0	0	0	0
Prokaryotic OTU954	Bacteria	Planctomycetota	Planctomycetes	Pirellulales	Pirellulaceae	Roseimaritima	0	0	0	0	0	0	0	0	0	0	0	0	0	0	0	0	0	0	0	0	0.0153846	0	0	0	0	0	0	0	0	0.00769231	0	0	0	0	0	0	0	0	0	0	0	0	0
Prokaryotic OTU955	Bacteria	Proteobacteria	Gammaproteobacteria	Gammaproteobacteria_unclassified	Gammaproteobacteria_unclassified	Gammaproteobacteria_unclassified	0	0	0	0	0	0	0	0	0	0	0	0	0	0	0	0	0	0	0	0	0	0	0	0	0	0	0	0	0	0	0	0	0	0	0	0	0	0	0	0	0	0	0
Prokaryotic OTU956	Bacteria	Proteobacteria	Alphaproteobacteria	Puniceispirillales	SAR116_clade	SAR116_clade_ge	0	0	0	0	0	0	0	0	0	0	0	0	0	0	0.00769231	0.0153846	0.0384615	0.0538462	0	0	0	0	0	0	0	0	0	0	0	0	0	0	0	0	0	0	0	0	0	0	0	0	0
Prokaryotic OTU957	Bacteria	Proteobacteria	Alphaproteobacteria	Rhodobacterales	Rhodobacteraceae	Sulfitobacter	0	0	0	0	0	0	0	0	0	0	0	0	0	0	0	0	0	0	0	0	0	0	0	0	0	0	0	0	0	0	0.00769231	0	0	0	0	0	0	0	0	0	0	0	0
Prokaryotic OTU958	Bacteria	Desulfobacterota	Syntrophobacteria	Syntrophobacterales	uncultured	uncultured_ge	0	0	0	0	0	0	0	0	0	0	0	0	0	0	0	0	0	0	0	0	0	0	0	0	0.00769231	0.00769231	0	0	0	0.0153846	0.0153846	0	0.00769231	0	0	0	0	0	0	0	0	0	0
Prokaryotic OTU959	Bacteria	Actinobacteriota	Acidimicrobiia	Microtrichales	Microtrichaceae	Sva0996_marine_group	0	0	0	0.0153846	0	0	0	0	0	0	0	0	0	0	0	0	0	0	0	0	0	0.00769231	0	0	0	0.00769231	0.00769231	0	0	0	0	0	0	0	0	0	0	0	0	0	0	0	0
Prokaryotic OTU960	Bacteria	Bacteroidota	Bacteroidia	Flavobacteriales	Cryomorphaceae	uncultured	0	0	0	0	0	0	0	0	0	0	0	0	0	0	0	0	0	0.0230769	0	0	0	0	0	0	0	0	0	0	0	0.0230769	0.00769231	0.00769231	0.0230769	0.0230769	0	0.00769231	0	0	0	0	0	0	0
Prokaryotic OTU961	Bacteria	Planctomycetota	Planctomycetes	Pirellulales	Pirellulaceae	Rhodopirellula	0	0	0	0	0	0	0.0153846	0.0384615	0.0230769	0	0.00769231	0.0153846	0	0	0	0.00769231	0	0.0153846	0	0	0	0	0	0	0.00769231	0	0	0	0	0	0	0	0	0	0	0	0	0	0	0	0	0	0.00769231
Prokaryotic OTU962	Bacteria	Firmicutes	Negativicutes	Veillonellales-Selenomonadales	Veillonellaceae	Veillonella	0	0.00769231	0	0	0	0	0	0	0	0	0	0	0	0	0	0.00769231	0.0230769	0	0	0	0	0.115385	0	0	0	0	0.00769231	0	0	0	0	0	0	0	0	0	0	0	0	0	0	0	0
Prokaryotic OTU963	Bacteria	Planctomycetota	Phycisphaerae	Phycisphaerales	Phycisphaeraceae	Urania-1B-19_marine_sediment_group	0	0	0	0	0	0	0	0	0	0	0	0	0	0.0153846	0.0230769	0	0.0230769	0.1	0	0	0	0	0	0	0	0	0	0	0	0	0	0	0	0	0	0	0	0	0	0	0	0	0
Prokaryotic OTU964	Bacteria	Bacteroidota	Bacteroidia	Flavobacteriales	Weeksellaceae	Chryseobacterium	0	0	0	0	0	0	0	0	0	0	0	0	0	0	0	0	0	0	0.0692308	0.0923077	0	0	0	0	0	0	0	0	0	0	0	0	0	0	0	0	0	0	0	0	0	0	0
Prokaryotic OTU965	Bacteria	Bacteroidota	Bacteroidia	Bacteroidia_unclassified	Bacteroidia_unclassified	Bacteroidia_unclassified	0.0615385	0.0153846	0.00769231	0	0	0	0	0	0	0.0153846	0	0	0	0	0	0	0	0	0	0	0	0	0	0	0	0	0	0	0	0	0	0	0	0	0	0	0.0384615	0	0	0	0	0	0
Prokaryotic OTU966	Bacteria	Proteobacteria	Gammaproteobacteria	B2M28	B2M28_fa	B2M28_ge	0	0	0	0	0	0	0	0	0	0	0	0	0	0	0	0	0	0	0	0	0	0	0.00769231	0	0	0	0	0	0	0.00769231	0	0.00769231	0.00769231	0.0230769	0.0307692	0.00769231	0	0	0	0	0	0	0
Prokaryotic OTU967	Bacteria	Proteobacteria	Gammaproteobacteria	Coxiellales	Coxiellaceae	Coxiella	0	0	0	0	0	0	0	0	0	0	0	0	0	0	0	0.00769231	0	0	0	0	0	0.00769231	0	0	0	0	0	0	0	0	0	0	0	0	0	0	0	0	0	0	0	0	0
Prokaryotic OTU968	Bacteria	Bacteroidota	Bacteroidia	Flavobacteriales	Flavobacteriaceae	NS4_marine_group	0	0	0	0	0	0	0	0.0153846	0.0230769	0	0	0	0.0153846	0.00769231	0	0.00769231	0	0	0	0	0	0	0	0	0	0	0	0	0	0	0	0.00769231	0	0	0	0	0	0	0	0	0	0	0.0307692
Prokaryotic OTU969	Bacteria	Fusobacteriota	Fusobacteriia	Fusobacteriales	Fusobacteriaceae	Fusobacterium	0	0	0	0.00769231	0	0	0	0	0	0	0	0	0	0	0	0	0	0	0	0	0	0.0307692	0	0	0	0	0	0	0	0	0	0	0.00769231	0.0153846	0.0384615	0	0	0	0	0.00769231	0	0.00769231	0
Prokaryotic OTU970	Bacteria	Bacteria_unclassified	Bacteria_unclassified	Bacteria_unclassified	Bacteria_unclassified	Bacteria_unclassified	0	0	0	0	0	0	0	0	0	0	0	0	0	0	0	0	0	0	0	0	0	0.0153846	0	0	0	0	0	0	0	0	0	0	0	0.0153846	0.0230769	0.0230769	0	0	0	0	0	0	0
Prokaryotic OTU971	Bacteria	Proteobacteria	Gammaproteobacteria	Burkholderiales	Comamonadaceae	Hydrogenophaga	0	0	0.00769231	0	0	0	0	0	0	0	0	0	0	0.00769231	0	0	0	0	0	0.0153846	0	0	0	0	0	0	0	0.00769231	0.0307692	0	0	0	0	0	0	0	0	0	0	0	0	0	0
Prokaryotic OTU972	Bacteria	Bacteria_unclassified	Bacteria_unclassified	Bacteria_unclassified	Bacteria_unclassified	Bacteria_unclassified	0	0	0	0	0	0	0	0	0	0	0	0	0	0	0	0	0	0	0	0	0	0	0	0	0	0	0	0	0	0	0.00769231	0	0	0	0	0	0	0	0	0.00769231	0.0384615	0.0153846	0
Prokaryotic OTU973	Bacteria	Planctomycetota	Phycisphaerae	Phycisphaerales	Phycisphaeraceae	Urania-1B-19_marine_sediment_group	0	0	0	0	0	0	0	0	0	0	0	0	0	0	0	0	0	0	0	0	0	0	0	0	0	0.00769231	0	0	0	0	0.0153846	0.0153846	0.00769231	0.0153846	0.0230769	0	0	0	0	0	0	0	0
Prokaryotic OTU974	Bacteria	Bacteroidota	Bacteroidia	Flavobacteriales	Cryomorphaceae	NS10_marine_group	0	0	0	0	0	0	0	0	0	0	0	0	0	0	0	0	0	0	0	0	0	0	0	0	0	0	0	0	0	0	0	0	0	0	0	0	0	0	0	0	0	0	0
Prokaryotic OTU975	Bacteria	Planctomycetota	Planctomycetes	Planctomycetales	uncultured	uncultured_ge	0	0	0	0	0	0	0	0	0	0	0	0	0	0	0	0	0	0	0	0	0	0	0	0	0	0	0	0	0	0	0	0	0	0	0	0	0	0	0	0	0	0	0
Prokaryotic OTU976	Bacteria	Planctomycetota	Planctomycetes	Planctomycetales	Planctomycetales_unclassified	Planctomycetales_unclassified	0	0	0	0.00769231	0.00769231	0	0	0	0	0	0	0	0	0	0	0	0	0	0	0	0	0	0	0	0	0	0	0	0	0	0	0	0	0	0	0	0	0	0	0	0	0	0
Prokaryotic OTU977	Bacteria	Patescibacteria	Parcubacteria	Parcubacteria_unclassified	Parcubacteria_unclassified	Parcubacteria_unclassified	0	0	0	0	0	0	0	0	0	0	0	0	0	0	0	0	0	0	0	0	0	0	0	0	0	0	0	0	0	0	0	0	0	0	0	0	0	0	0	0	0	0	0
Prokaryotic OTU978	Bacteria	Proteobacteria	Gammaproteobacteria	Alteromonadales	Colwelliaceae	Colwelliaceae_unclassified	0	0	0	0	0	0	0	0	0	0	0	0	0	0	0	0	0	0	0	0	0.00769231	0	0.123077	0	0	0.0230769	0	0	0	0	0	0	0	0	0	0	0	0	0	0	0	0	0
Prokaryotic OTU979	Bacteria	Actinobacteriota	Actinobacteria	Propionibacteriales	Nocardioidaceae	Nocardioides	0	0	0	0	0	0	0	0	0	0	0	0	0	0	0	0	0	0	0.0384615	0	0	0	0	0	0	0	0	0	0.00769231	0	0	0	0	0	0	0	0	0	0	0	0	0	0
Prokaryotic OTU980	Bacteria	Proteobacteria	Gammaproteobacteria	Gammaproteobacteria_unclassified	Gammaproteobacteria_unclassified	Gammaproteobacteria_unclassified	0	0	0	0	0	0	0	0	0	0	0	0	0	0	0	0	0	0	0	0	0	0	0	0.0923077	0	0	0	0	0	0	0	0	0	0	0	0	0	0	0	0	0	0	0
Prokaryotic OTU981	Bacteria	Bacteroidota	Bacteroidia	Flavobacteriales	Flavobacteriaceae	Flavobacterium	0	0	0	0	0	0	0	0	0	0	0	0	0	0	0	0	0	0	0	0.0153846	0	0	0.00769231	0	0	0	0	0	0	0	0	0	0	0	0	0	0.0230769	0	0	0	0	0	0
Prokaryotic OTU982	Bacteria	Firmicutes	Clostridia	Clostridiales	Clostridiaceae	Clostridium_sensu_stricto_1	0	0.00769231	0	0	0	0	0	0	0	0	0	0	0	0	0	0	0	0	0	0	0.00769231	0	0	0	0	0	0	0	0.0230769	0	0	0	0	0	0	0	0.0230769	0	0	0	0	0	0
Prokaryotic OTU983	Bacteria	Bacteria_unclassified	Bacteria_unclassified	Bacteria_unclassified	Bacteria_unclassified	Bacteria_unclassified	0	0	0	0.0153846	0.00769231	0	0	0	0	0	0	0	0	0	0	0	0	0	0	0	0	0	0	0	0	0	0	0	0	0	0	0	0	0	0	0.00769231	0	0	0	0.0153846	0.0153846	0.0615385	0
Prokaryotic OTU984	Bacteria	Proteobacteria	Gammaproteobacteria	KI89A_clade	KI89A_clade_fa	KI89A_clade_ge	0	0	0	0	0	0	0	0	0	0	0	0	0	0	0	0	0	0	0	0	0	0	0	0	0.00769231	0	0	0	0	0.0384615	0.0230769	0	0	0.00769231	0	0.00769231	0	0	0.00769231	0	0.00769231	0	0.00769231
Prokaryotic OTU985	Bacteria	Bacteroidota	Bacteroidia	Bacteroidales	Tannerellaceae	Parabacteroides	0	0	0	0	0	0	0	0	0	0	0	0	0	0	0	0	0	0	0	0	0	0	0	0	0	0	0	0.0307692	0	0	0	0	0	0	0	0	0.0923077	0	0	0	0	0	0
Prokaryotic OTU986	Bacteria	Proteobacteria	Gammaproteobacteria	Burkholderiales	Burkholderiales_unclassified	Burkholderiales_unclassified	0	0	0	0	0	0	0	0	0	0	0	0	0	0	0	0	0	0	0	0	0	0	0	0	0	0	0	0.0846154	0.0692308	0	0	0	0	0	0	0	0	0	0	0	0	0	0
Prokaryotic OTU987	Bacteria	Firmicutes	Bacilli	Staphylococcales	Staphylococcaceae	Staphylococcus	0	0	0	0.00769231	0	0	0	0	0.00769231	0	0	0	0	0	0	0	0	0	0	0	0	0	0	0	0	0	0	0	0.0153846	0	0.00769231	0	0.0230769	0	0	0	0	0	0	0	0	0	0
Prokaryotic OTU988	Bacteria	Bacteroidota	Bacteroidia	Flavobacteriales	NS7_marine_group	NS7_marine_group_ge	0	0	0	0	0	0	0	0.00769231	0	0	0	0	0	0	0	0	0	0	0	0	0	0	0	0	0	0	0	0	0	0	0	0	0	0	0	0	0	0	0	0.00769231	0.0307692	0	0
Prokaryotic OTU989	Bacteria	Planctomycetota	Planctomycetes	Pirellulales	Pirellulaceae	Rhodopirellula	0	0	0	0	0	0	0.00769231	0.0153846	0.0153846	0	0	0	0	0	0	0	0	0	0	0	0	0	0	0	0	0	0	0	0	0	0	0	0	0	0	0	0	0	0	0	0.0230769	0.00769231	0.0307692
Prokaryotic OTU990	Bacteria	Gemmatimonadota	BD2-11_terrestrial_group	BD2-11_terrestrial_group_or	BD2-11_terrestrial_group_fa	BD2-11_terrestrial_group_ge	0	0	0	0	0	0	0	0	0	0	0	0	0	0	0	0	0	0	0	0	0	0.00769231	0	0	0	0	0	0	0	0	0	0	0	0	0	0	0	0	0	0	0	0	0
Prokaryotic OTU991	Bacteria	Firmicutes	Bacilli	Bacillales	Bacillaceae	Bacillus	0	0	0	0	0	0	0	0	0	0	0	0	0	0	0	0	0	0	0	0	0	0	0	0	0	0	0	0	0	0	0	0	0	0	0	0	0	0	0	0	0	0	0
Prokaryotic OTU992	Bacteria	Bacteroidota	Bacteroidia	Flavobacteriales	Flavobacteriales_unclassified	Flavobacteriales_unclassified	0	0	0	0.00769231	0	0	0	0	0	0	0	0	0	0	0	0	0	0	0	0	0	0	0	0	0	0	0.00769231	0	0	0	0	0	0	0	0	0	0	0	0	0	0	0	0
Prokaryotic OTU993	Bacteria	Bacteroidota	Bacteroidia	Flavobacteriales	Flavobacteriaceae	Flavobacterium	0	0	0	0	0	0	0	0	0	0	0	0	0	0	0	0	0	0	0.1	0.0461538	0	0	0	0	0	0	0	0	0	0	0	0	0	0	0	0	0	0	0	0	0	0	0
Prokaryotic OTU994	Bacteria	Bacteroidota	Bacteroidia	Chitinophagales	Chitinophagaceae	Chitinophagaceae_unclassified	0.0538462	0.0307692	0.0153846	0.00769231	0	0	0	0	0	0	0	0	0	0	0	0	0	0	0	0	0	0	0	0	0	0	0	0	0	0	0	0	0	0	0	0	0	0	0	0	0	0	0
Prokaryotic OTU995	Bacteria	Bacteroidota	Bacteroidia	Flavobacteriales	Flavobacteriaceae	Flavobacterium	0	0	0	0	0	0	0	0	0	0	0	0	0	0	0	0	0	0	0.0615385	0.0846154	0	0	0	0	0	0	0	0	0	0	0	0	0	0	0	0	0	0	0	0	0	0	0
Prokaryotic OTU996	Bacteria	Proteobacteria	Gammaproteobacteria	Burkholderiales	Comamonadaceae	Comamonadaceae_unclassified	0	0	0	0	0	0	0	0	0.00769231	0	0	0	0	0	0	0	0	0	0	0	0	0.1	0	0	0	0	0.00769231	0	0	0	0	0	0	0	0	0	0	0	0	0	0	0	0
Prokaryotic OTU997	Bacteria	Bacteroidota	Ignavibacteria	Ignavibacteriales	PHOS-HE36	PHOS-HE36_ge	0	0	0	0	0	0	0	0	0	0	0	0	0	0	0	0	0	0	0	0	0	0	0.00769231	0	0.00769231	0.00769231	0.0153846	0	0	0.00769231	0.0153846	0	0	0	0	0.0307692	0	0	0	0	0	0	0
Prokaryotic OTU998	Bacteria	Verrucomicrobiota	Verrucomicrobiae	Chthoniobacterales	Chthoniobacteraceae	Candidatus_Udaeobacter	0.0846154	0.0307692	0	0	0	0	0	0	0	0	0	0	0	0	0	0	0	0	0	0	0	0	0	0	0	0	0	0	0	0	0	0	0	0	0	0	0	0	0	0	0	0	0
Prokaryotic OTU999	Bacteria	Desulfobacterota	Desulfobacteria	Desulfobacterales	Desulfosarcinaceae	Sva0081_sediment_group	0	0	0	0	0	0	0	0	0	0	0	0	0	0	0	0	0	0	0	0	0	0	0.00769231	0	0	0	0	0	0	0.0384615	0	0	0.0153846	0.0153846	0	0.0230769	0	0	0	0	0	0	0
Prokaryotic OTU1000	Bacteria	Proteobacteria	Gammaproteobacteria	KI89A_clade	KI89A_clade_fa	KI89A_clade_ge	0	0	0	0	0	0	0	0	0	0	0	0	0	0	0	0	0	0	0	0	0	0	0	0	0	0	0.00769231	0	0	0.0230769	0.0153846	0.00769231	0	0.00769231	0.0153846	0.00769231	0	0	0	0	0	0	0.00769231
Prokaryotic OTU1001	Bacteria	Planctomycetota	Planctomycetes	Planctomycetales	Rubinisphaeraceae	uncultured	0	0.00769231	0	0	0	0	0	0	0	0	0	0	0	0	0	0	0	0	0	0	0	0	0	0	0	0	0	0	0.0153846	0	0	0	0	0	0	0	0	0	0	0	0	0	0
Prokaryotic OTU1002	Bacteria	Desulfobacterota	Desulfobacteria	Desulfobacterales	Desulfosarcinaceae	SEEP-SRB1	0	0	0	0	0	0	0	0	0	0	0	0	0	0	0	0	0	0	0	0	0	0	0	0	0	0	0	0	0	0.0307692	0.00769231	0	0.00769231	0	0.00769231	0	0	0	0	0	0	0	0
Prokaryotic OTU1003	Bacteria	Bacteroidota	Bacteroidia	Flavobacteriales	Flavobacteriaceae	Kordia	0	0	0	0	0	0	0	0	0	0	0	0	0	0	0	0	0	0	0	0	0.00769231	0	0.00769231	0	0	0	0	0.00769231	0	0	0	0	0.00769231	0	0	0	0	0	0	0	0	0	0
Prokaryotic OTU1004	Bacteria	Proteobacteria	Alphaproteobacteria	Rhodobacterales	Rhodobacteraceae	Rhodobacteraceae_unclassified	0	0	0	0	0	0	0	0	0	0	0	0	0	0	0	0	0	0	0	0	0	0	0	0	0	0	0	0	0	0	0	0	0	0	0	0	0	0	0	0.00769231	0.00769231	0.0692308	0
Prokaryotic OTU1005	Bacteria	Proteobacteria	Alphaproteobacteria	Caulobacterales	Caulobacteraceae	Caulobacteraceae_unclassified	0	0	0	0	0	0	0	0	0	0	0	0	0	0	0	0	0	0	0	0	0	0	0	0	0	0	0	0	0	0	0	0	0	0	0	0	0	0	0	0	0	0	0
Prokaryotic OTU1006	Bacteria	Planctomycetota	Planctomycetes	Pirellulales	Pirellulaceae	Pirellulaceae_unclassified	0	0	0	0	0	0	0	0	0	0	0	0	0.00769231	0	0	0	0	0	0	0	0	0	0	0	0	0	0.00769231	0	0	0	0.00769231	0	0	0	0	0	0	0	0	0	0	0	0
Prokaryotic OTU1007	Bacteria	Bacteria_unclassified	Bacteria_unclassified	Bacteria_unclassified	Bacteria_unclassified	Bacteria_unclassified	0	0	0	0	0	0	0	0	0	0	0	0	0	0	0	0	0	0	0	0	0	0	0	0	0	0	0	0	0	0	0	0	0	0	0	0	0	0	0	0	0	0	0
Prokaryotic OTU1008	Bacteria	Proteobacteria	Gammaproteobacteria	Gammaproteobacteria_unclassified	Gammaproteobacteria_unclassified	Gammaproteobacteria_unclassified	0	0	0	0	0	0	0	0	0	0	0	0	0	0	0	0	0	0	0	0	0	0	0	0	0	0	0	0	0	0	0	0	0	0	0	0	0	0	0	0	0	0	0
Prokaryotic OTU1009	Bacteria	Verrucomicrobiota	Verrucomicrobiae	Verrucomicrobiae_unclassified	Verrucomicrobiae_unclassified	Verrucomicrobiae_unclassified	0.130769	0	0.00769231	0	0	0	0	0	0	0	0	0	0	0	0	0	0	0	0	0	0	0	0	0	0	0	0	0	0	0	0	0	0	0	0	0	0	0	0	0	0	0	0
Prokaryotic OTU1010	Bacteria	Actinobacteriota	Actinobacteria	Micrococcales	Microbacteriaceae	Rhodoluna	0.0307692	0.0153846	0.0153846	0.00769231	0	0	0	0	0	0	0	0	0	0	0	0	0	0	0.00769231	0	0	0	0	0	0	0	0	0	0	0	0	0	0	0	0	0	0	0	0	0	0	0	0
Prokaryotic OTU1011	Bacteria	Bacteroidota	Bacteroidia	Bacteroidia_unclassified	Bacteroidia_unclassified	Bacteroidia_unclassified	0	0	0	0	0	0	0	0	0	0	0.00769231	0.0615385	0.0384615	0.0230769	0	0	0	0	0	0	0	0	0	0	0	0	0	0	0	0	0	0	0	0	0	0	0	0	0	0	0	0	0
Prokaryotic OTU1012	Bacteria	Bacteroidota	Bacteroidia	Bacteroidia_unclassified	Bacteroidia_unclassified	Bacteroidia_unclassified	0.0846154	0.0384615	0	0	0	0	0	0	0	0	0	0	0	0	0	0	0	0	0	0	0	0	0	0	0	0	0	0	0	0	0	0	0	0	0	0	0	0	0	0	0	0	0
Prokaryotic OTU1013	Bacteria	Bacteroidota	Bacteroidia	Flavobacteriales	Flavobacteriaceae	Flavobacteriaceae_unclassified	0	0	0	0	0	0	0	0	0	0	0	0	0	0	0	0	0	0	0	0.138462	0	0	0	0	0	0	0	0	0	0	0	0	0	0	0	0	0	0	0	0	0	0	0
Prokaryotic OTU1014	Bacteria	Proteobacteria	Gammaproteobacteria	Gammaproteobacteria_unclassified	Gammaproteobacteria_unclassified	Gammaproteobacteria_unclassified	0	0	0.0230769	0	0	0	0	0	0	0.0923077	0	0	0	0	0	0	0	0	0	0	0	0	0	0	0	0	0	0	0	0	0	0	0	0	0	0	0	0	0	0	0	0	0
Prokaryotic OTU1015	Bacteria	Proteobacteria	Gammaproteobacteria	Francisellales	Francisellaceae	Francisella	0	0	0.0153846	0.0153846	0	0.0153846	0	0.00769231	0	0	0	0	0	0.0153846	0	0	0	0	0	0	0	0	0	0	0	0	0	0	0	0	0	0	0	0	0	0	0	0	0	0	0	0	0
Prokaryotic OTU1016	Bacteria	Bacteroidota	Bacteroidia	Sphingobacteriales	Sphingobacteriales_unclassified	Sphingobacteriales_unclassified	0.00769231	0	0	0	0	0	0	0	0	0.115385	0	0	0	0	0	0	0	0	0.00769231	0	0	0	0	0	0	0	0	0	0	0	0	0	0	0	0	0	0	0	0	0	0	0	0
Prokaryotic OTU1017	Bacteria	Actinobacteriota	Actinobacteria	Propionibacteriales	Propionibacteriaceae	Cutibacterium	0	0	0	0	0	0	0	0	0	0	0	0	0.00769231	0	0	0	0.00769231	0	0	0	0	0.0769231	0	0	0	0	0	0	0	0	0	0	0	0	0	0	0	0	0	0	0	0	0
Prokaryotic OTU1018	Bacteria	Proteobacteria	Alphaproteobacteria	Rhodobacterales	Rhodobacteraceae	Rhodobacteraceae_unclassified	0	0	0.00769231	0	0	0.00769231	0	0	0	0	0	0.00769231	0	0	0	0	0.00769231	0	0	0	0.00769231	0.00769231	0	0	0.00769231	0	0	0	0	0	0	0	0	0	0	0	0	0	0	0	0	0	0
Prokaryotic OTU1019	Bacteria	Bacteroidota	Bacteroidia	Sphingobacteriales	NS11-12_marine_group	NS11-12_marine_group_ge	0.123077	0	0	0	0	0	0	0	0	0	0	0	0	0	0	0	0	0	0	0	0	0	0	0	0	0	0	0	0	0	0	0	0	0	0	0	0	0	0	0	0	0	0
Prokaryotic OTU1020	Bacteria	Armatimonadota	Fimbriimonadia	Fimbriimonadales	Fimbriimonadaceae	Fimbriimonadaceae_ge	0.0153846	0	0	0.0153846	0	0	0	0	0	0	0	0	0	0	0	0	0	0	0	0	0	0	0	0	0	0	0	0	0.00769231	0	0	0	0	0	0	0	0	0	0	0	0	0	0
Prokaryotic OTU1021	Bacteria	Bacteroidota	Bacteroidia	Bacteroidia_unclassified	Bacteroidia_unclassified	Bacteroidia_unclassified	0	0	0	0	0	0	0.00769231	0.00769231	0	0	0	0	0	0	0	0	0	0	0	0	0	0	0.00769231	0	0	0	0	0	0	0	0	0	0.0153846	0	0.00769231	0	0	0	0	0	0	0	0
Prokaryotic OTU1022	Bacteria	Bacteroidota	Bacteroidia	Sphingobacteriales	Sphingobacteriaceae	Sphingobacteriaceae_unclassified	0.0230769	0	0	0	0	0	0	0	0	0	0	0	0	0	0	0	0	0	0.0307692	0.00769231	0	0	0	0	0	0	0	0	0	0	0	0	0	0	0	0	0	0	0	0	0	0	0
Prokaryotic OTU1023	Bacteria	Proteobacteria	Gammaproteobacteria	B2M28	B2M28_fa	B2M28_ge	0	0	0	0	0	0	0	0	0	0	0	0	0	0	0	0	0	0	0	0	0	0	0	0	0	0	0.0153846	0	0.00769231	0.0153846	0.00769231	0	0.00769231	0.0153846	0	0	0	0	0	0	0	0	0
Prokaryotic OTU1024	Bacteria	Proteobacteria	Alphaproteobacteria	Alphaproteobacteria_unclassified	Alphaproteobacteria_unclassified	Alphaproteobacteria_unclassified	0	0	0	0	0	0	0	0	0	0	0	0	0	0	0	0	0	0	0	0	0	0	0	0	0	0	0	0	0	0	0	0	0	0.0230769	0	0.00769231	0	0	0	0	0	0	0
Prokaryotic OTU1025	Bacteria	Bacteroidota	Bacteroidia	Cytophagales	Cyclobacteriaceae	Algoriphagus	0.00769231	0.00769231	0	0	0	0	0	0	0	0.00769231	0	0	0	0	0	0	0	0	0	0	0	0	0	0	0	0	0	0	0.00769231	0	0	0	0	0	0	0	0	0	0	0	0	0	0
Prokaryotic OTU1026	Bacteria	Proteobacteria	Proteobacteria_unclassified	Proteobacteria_unclassified	Proteobacteria_unclassified	Proteobacteria_unclassified	0	0	0	0	0	0	0	0	0	0	0	0	0	0	0	0	0	0	0	0	0	0	0	0	0	0	0	0	0	0	0	0	0.00769231	0	0	0	0	0	0	0	0	0	0
Prokaryotic OTU1027	Bacteria	Proteobacteria	Alphaproteobacteria	Rhizobiales	Beijerinckiaceae	Methylobacterium-Methylorubrum	0	0	0	0	0	0	0	0	0	0	0	0	0	0	0	0	0	0	0	0	0	0	0	0	0	0	0	0	0	0	0	0	0	0	0	0	0	0	0	0	0	0	0
Prokaryotic OTU1028	Bacteria	Verrucomicrobiota	Verrucomicrobiae	Verrucomicrobiales	Verrucomicrobiaceae	uncultured	0.00769231	0	0	0	0	0	0	0	0	0	0	0	0	0	0	0	0	0	0	0	0	0	0	0	0	0	0	0	0	0	0	0	0	0	0	0	0	0	0	0	0	0	0
Prokaryotic OTU1029	Bacteria	Cyanobacteria	Cyanobacteriia	Cyanobacteriia_unclassified	Cyanobacteriia_unclassified	Cyanobacteriia_unclassified	0.130769	0	0	0	0	0	0	0	0	0	0	0	0	0	0	0	0	0	0	0	0	0	0	0	0	0	0	0	0	0	0	0	0	0	0	0	0	0	0	0	0	0	0
Prokaryotic OTU1030	Bacteria	Bacteria_unclassified	Bacteria_unclassified	Bacteria_unclassified	Bacteria_unclassified	Bacteria_unclassified	0	0.00769231	0	0.0230769	0.00769231	0.00769231	0.00769231	0	0.0230769	0	0	0	0	0.00769231	0	0	0	0	0	0	0	0	0	0	0	0	0	0	0	0	0	0	0	0	0	0	0	0	0	0.00769231	0.0153846	0	0.00769231
Prokaryotic OTU1031	Bacteria	Desulfobacterota	Desulfobulbia	Desulfobulbales	Desulfobulbaceae	uncultured	0	0	0	0	0.00769231	0	0	0	0	0.00769231	0	0	0	0	0	0	0	0	0.00769231	0	0	0.00769231	0	0	0	0	0	0	0	0.00769231	0.0230769	0	0	0	0.00769231	0	0	0	0	0	0.00769231	0	0
Prokaryotic OTU1032	Bacteria	Proteobacteria	Alphaproteobacteria	Alphaproteobacteria_unclassified	Alphaproteobacteria_unclassified	Alphaproteobacteria_unclassified	0	0	0	0	0	0	0	0	0	0	0	0	0	0	0	0	0	0	0	0	0	0.00769231	0	0	0	0	0.00769231	0	0	0	0	0	0	0	0	0	0	0	0	0	0	0	0
Prokaryotic OTU1033	Bacteria	Bacteroidota	Bacteroidia	Flavobacteriales	Flavobacteriaceae	Arenibacter	0	0	0	0	0	0	0	0	0	0	0	0	0	0	0	0	0	0	0	0.0153846	0.00769231	0	0	0.00769231	0	0	0.0538462	0.0230769	0	0	0	0	0	0	0	0	0	0	0	0	0	0	0
Prokaryotic OTU1034	Bacteria	Bacteria_unclassified	Bacteria_unclassified	Bacteria_unclassified	Bacteria_unclassified	Bacteria_unclassified	0	0.00769231	0	0	0	0	0	0	0	0.1	0	0	0	0	0	0	0	0	0	0	0	0	0	0	0	0	0	0	0	0	0	0	0	0	0	0	0	0	0	0	0	0	0
Prokaryotic OTU1035	Bacteria	Bacteroidota	Bacteroidia	Cytophagales	Hymenobacteraceae	Hymenobacter	0	0	0	0	0	0	0	0	0	0	0	0	0	0	0	0	0	0	0.0153846	0.0846154	0	0	0	0	0	0	0	0	0	0	0	0	0	0	0	0	0	0	0	0	0	0	0
Prokaryotic OTU1036	Bacteria	Planctomycetota	Planctomycetes	Planctomycetes_unclassified	Planctomycetes_unclassified	Planctomycetes_unclassified	0.0769231	0.00769231	0.00769231	0	0	0	0	0	0	0	0	0	0	0	0	0	0	0	0	0	0	0	0	0	0	0	0	0	0	0	0	0	0	0	0	0	0	0	0	0	0	0	0
Prokaryotic OTU1037	Bacteria	Bacteria_unclassified	Bacteria_unclassified	Bacteria_unclassified	Bacteria_unclassified	Bacteria_unclassified	0	0	0	0	0	0	0	0	0	0	0	0	0	0.0230769	0	0.0923077	0.00769231	0.00769231	0	0	0	0	0	0	0	0	0	0	0	0	0	0	0	0	0	0	0	0	0	0	0	0	0
Prokaryotic OTU1038	Bacteria	Bacteroidota	Kapabacteria	Kapabacteriales	Kapabacteriales_fa	Kapabacteriales_ge	0.0153846	0.00769231	0	0	0	0	0	0	0	0	0	0	0	0	0	0	0	0	0	0	0	0	0	0	0	0	0	0	0	0	0	0	0	0	0	0	0.00769231	0	0	0	0	0	0
Prokaryotic OTU1039	Bacteria	Proteobacteria	Alphaproteobacteria	Rhodobacterales	Rhodobacteraceae	Rhodobacteraceae_unclassified	0	0	0	0.0230769	0.0538462	0.0230769	0.0153846	0	0	0	0	0	0	0	0	0	0	0	0	0	0	0	0	0	0	0	0	0	0	0	0	0	0	0	0	0	0	0	0	0	0	0	0
Prokaryotic OTU1040	Bacteria	Verrucomicrobiota	Verrucomicrobiae	Verrucomicrobiales	DEV007	DEV007_ge	0	0	0	0	0	0	0	0	0	0	0	0	0.00769231	0	0	0	0	0	0	0	0	0	0	0	0.00769231	0	0	0	0	0	0.0153846	0	0	0	0.00769231	0	0	0	0	0	0	0	0
Prokaryotic OTU1041	Bacteria	Chloroflexi	Anaerolineae	Anaerolineae_unclassified	Anaerolineae_unclassified	Anaerolineae_unclassified	0	0	0	0	0	0	0	0	0	0	0	0	0	0	0	0	0	0	0	0.00769231	0	0	0	0	0	0	0.00769231	0	0.00769231	0	0.00769231	0	0.00769231	0	0	0.00769231	0	0	0	0	0	0	0.00769231
Prokaryotic OTU1042	Bacteria	Proteobacteria	Gammaproteobacteria	Gammaproteobacteria_unclassified	Gammaproteobacteria_unclassified	Gammaproteobacteria_unclassified	0	0	0	0	0	0	0.00769231	0	0.00769231	0	0	0	0	0	0	0	0	0	0	0	0	0	0	0	0	0	0	0	0	0	0	0	0	0	0	0	0	0	0.0384615	0.0153846	0.00769231	0.0153846	0
Prokaryotic OTU1043	Bacteria	Proteobacteria	Gammaproteobacteria	UBA10353_marine_group	UBA10353_marine_group_fa	UBA10353_marine_group_ge	0	0	0	0	0	0	0	0	0	0	0	0	0	0	0	0	0	0	0	0	0	0	0	0	0	0	0	0	0	0.00769231	0.00769231	0	0	0	0	0	0	0	0.00769231	0	0	0	0
Prokaryotic OTU1044	Bacteria	Proteobacteria	Gammaproteobacteria	Thiotrichales	Thiotrichaceae	uncultured	0	0	0	0	0	0	0	0	0	0	0	0	0	0	0	0	0	0	0	0	0	0	0	0	0	0	0	0	0	0	0.00769231	0	0	0.0230769	0	0.00769231	0	0	0	0	0	0	0
Prokaryotic OTU1045	Bacteria	Proteobacteria	Gammaproteobacteria	Burkholderiales	Burkholderiaceae	Limnobacter	0	0	0	0	0	0	0	0	0	0	0	0	0	0	0	0	0	0	0	0	0	0	0	0	0.00769231	0	0	0	0	0	0	0	0	0	0	0	0	0	0	0	0	0	0
Prokaryotic OTU1046	Bacteria	Bacteroidota	Bacteroidia	Flavobacteriales	Flavobacteriaceae	Flavobacteriaceae_unclassified	0	0	0	0	0	0	0	0	0	0	0	0	0	0	0	0	0	0	0	0	0	0	0	0	0	0	0	0.0153846	0.00769231	0	0	0	0	0	0	0	0	0	0	0	0	0	0
Prokaryotic OTU1047	Bacteria	Actinobacteriota	Acidimicrobiia	Actinomarinales	uncultured	uncultured_ge	0	0	0	0	0.00769231	0	0	0	0	0	0.00769231	0	0	0	0	0	0	0	0	0	0	0	0	0	0	0	0	0	0	0.00769231	0.00769231	0	0	0	0	0	0	0	0	0.00769231	0	0	0
Prokaryotic OTU1048	Bacteria	Proteobacteria	Alphaproteobacteria	Rhizobiales	Rhizobiales_unclassified	Rhizobiales_unclassified	0	0	0	0	0	0	0	0	0	0	0	0	0	0	0	0	0	0	0	0	0	0	0	0.00769231	0	0	0.00769231	0	0.0230769	0.0153846	0.0461538	0	0	0	0	0	0	0	0	0	0	0.00769231	0
Prokaryotic OTU1049	Bacteria	Bacteroidota	Bacteroidia	Flavobacteriales	Flavobacteriaceae	Flavobacteriaceae_unclassified	0	0	0	0	0	0	0	0	0	0	0	0	0	0	0	0	0	0	0	0	0.0307692	0	0.0307692	0.00769231	0.00769231	0	0	0.00769231	0	0.0153846	0	0	0.00769231	0	0	0	0	0	0	0	0.00769231	0	0
Prokaryotic OTU1050	Bacteria	Proteobacteria	Alphaproteobacteria	Rhodobacterales	Rhodobacteraceae	Rhodobacteraceae_unclassified	0	0	0	0	0	0	0	0	0	0	0	0	0	0	0.00769231	0	0.0461538	0.0384615	0	0	0	0.00769231	0	0	0	0	0	0	0	0	0	0	0	0	0	0	0	0	0	0	0	0	0
Prokaryotic OTU1051	Bacteria	Deinococcota	Deinococci	Deinococcales	Deinococcaceae	Deinococcus	0	0	0	0	0	0	0	0	0	0	0	0	0	0	0	0	0	0	0.0153846	0.0307692	0	0	0	0	0	0	0	0	0	0	0	0	0	0	0	0	0	0	0	0	0	0	0
Prokaryotic OTU1052	Bacteria	Bacteroidota	Bacteroidia	Bacteroidales	Bacteroidaceae	Bacteroides	0	0	0	0	0	0	0	0	0	0	0	0	0.00769231	0	0	0	0	0.00769231	0	0	0	0.107692	0	0	0	0	0	0	0	0	0	0	0	0	0	0	0	0	0	0	0	0	0
Prokaryotic OTU1053	Bacteria	Bacteroidota	Bacteroidia	Flavobacteriales	Flavobacteriaceae	Flavobacterium	0	0	0	0	0	0	0	0	0	0	0	0	0	0	0	0	0	0	0.0769231	0.0230769	0	0	0	0	0	0	0	0	0	0	0	0	0	0	0	0	0	0	0	0	0	0	0
Prokaryotic OTU1054	Bacteria	Bacteria_unclassified	Bacteria_unclassified	Bacteria_unclassified	Bacteria_unclassified	Bacteria_unclassified	0	0	0	0.0153846	0.00769231	0.0230769	0.0307692	0.0307692	0.0153846	0	0	0	0	0	0	0	0	0	0	0	0	0	0	0	0	0	0	0	0	0	0	0	0	0	0	0	0	0	0	0	0	0	0
Prokaryotic OTU1055	Bacteria	Proteobacteria	Alphaproteobacteria	Alphaproteobacteria_unclassified	Alphaproteobacteria_unclassified	Alphaproteobacteria_unclassified	0	0	0	0	0	0	0	0	0	0	0	0	0.0230769	0	0.0615385	0	0.0153846	0.0230769	0	0	0	0	0	0	0	0	0	0	0	0	0	0	0	0	0	0	0	0	0	0	0	0	0
Prokaryotic OTU1056	Bacteria	Actinobacteriota	Acidimicrobiia	Microtrichales	Microtrichaceae	Sva0996_marine_group	0	0	0	0	0	0	0	0	0.00769231	0	0	0	0	0	0	0	0	0	0	0.00769231	0	0	0	0	0	0.00769231	0	0	0	0.00769231	0.0153846	0	0	0	0	0	0	0	0	0	0	0	0
Prokaryotic OTU1057	Bacteria	Bacteroidota	Bacteroidia	Flavobacteriales	Crocinitomicaceae	Crocinitomicaceae_unclassified	0	0	0	0	0	0	0	0	0	0	0	0	0	0	0	0	0	0	0	0	0	0	0.0461538	0.0538462	0	0	0.0230769	0	0	0	0	0	0	0	0	0	0	0	0	0	0	0	0
Prokaryotic OTU1058	Archaea	Archaea_unclassified	Archaea_unclassified	Archaea_unclassified	Archaea_unclassified	Archaea_unclassified	0	0	0	0.0153846	0.0153846	0	0.0153846	0	0.00769231	0	0	0	0	0	0	0	0	0	0	0	0	0	0	0	0	0	0	0	0	0	0	0	0	0.0153846	0	0	0	0	0.00769231	0.00769231	0.0153846	0	0
Prokaryotic OTU1059	Bacteria	Proteobacteria	Alphaproteobacteria	Sphingomonadales	Sphingomonadaceae	Sphingomonadaceae_unclassified	0.00769231	0.00769231	0	0	0	0	0	0	0	0.0230769	0	0	0.00769231	0	0	0	0	0	0.0230769	0	0	0	0	0	0	0	0	0.00769231	0	0	0.0153846	0	0	0	0	0	0	0.00769231	0	0	0	0	0
Prokaryotic OTU1060	Bacteria	Bacteroidota	Bacteroidia	Flavobacteriales	Crocinitomicaceae	Crocinitomicaceae_unclassified	0	0	0	0	0	0	0	0	0	0	0	0	0	0	0	0	0	0	0	0	0.0846154	0	0.0384615	0	0	0	0	0	0	0	0	0	0	0	0	0	0	0	0	0	0	0	0
Prokaryotic OTU1061	Bacteria	Bacteroidota	Bacteroidia	Flavobacteriales	Flavobacteriaceae	Flavobacterium	0	0	0	0	0	0	0	0	0	0	0	0	0	0	0	0	0	0	0	0	0	0	0	0	0.123077	0	0	0	0	0	0	0	0	0	0	0	0	0	0	0	0	0	0
Prokaryotic OTU1062	Bacteria	Proteobacteria	Gammaproteobacteria	Cellvibrionales	Halieaceae	Halioglobus	0	0	0	0.00769231	0	0	0	0	0	0	0	0	0	0	0	0	0	0	0.00769231	0	0	0.00769231	0	0	0	0	0	0	0.00769231	0.0230769	0.0307692	0	0	0.00769231	0	0.00769231	0	0	0	0.00769231	0.00769231	0	0
Prokaryotic OTU1063	Bacteria	Proteobacteria	Gammaproteobacteria	Cellvibrionales	Halieaceae	Halieaceae_unclassified	0	0	0	0	0	0	0	0	0	0	0	0	0	0	0	0	0	0	0	0	0	0	0	0	0	0	0	0.00769231	0.0153846	0.0461538	0.0153846	0	0	0	0	0	0	0	0	0.00769231	0	0	0
Prokaryotic OTU1064	Bacteria	Desulfobacterota	Desulfobacteria	Desulfobacterales	Desulfosarcinaceae	Sva0081_sediment_group	0	0	0	0	0	0	0	0	0	0	0.00769231	0	0	0	0	0	0	0	0	0	0	0	0	0	0	0.00769231	0	0	0	0.0153846	0.00769231	0	0	0.00769231	0	0	0	0	0	0	0	0	0
Prokaryotic OTU1065	Bacteria	Proteobacteria	Gammaproteobacteria	Gammaproteobacteria_unclassified	Gammaproteobacteria_unclassified	Gammaproteobacteria_unclassified	0	0	0.00769231	0.00769231	0	0	0	0	0	0	0	0	0	0	0	0	0	0	0	0	0.0153846	0	0	0.00769231	0	0	0	0	0	0	0	0	0	0	0	0	0	0	0.0153846	0	0	0	0
Prokaryotic OTU1066	Bacteria	Actinobacteriota	Acidimicrobiia	Microtrichales	Microtrichaceae	Sva0996_marine_group	0	0	0	0	0.00769231	0	0	0	0.00769231	0	0	0	0.00769231	0	0.00769231	0	0	0	0.00769231	0	0	0	0	0	0	0	0	0	0	0.00769231	0.00769231	0	0	0	0.00769231	0	0	0	0	0	0	0	0
Prokaryotic OTU1067	Bacteria	Cyanobacteria	Cyanobacteriia	Cyanobacteriia_unclassified	Cyanobacteriia_unclassified	Cyanobacteriia_unclassified	0	0	0	0	0	0	0	0	0	0	0	0	0	0	0	0	0	0.00769231	0	0	0	0	0	0	0	0	0	0	0	0.0230769	0.0307692	0	0.0153846	0.00769231	0.00769231	0.00769231	0	0	0	0	0	0	0
Prokaryotic OTU1068	Bacteria	Nitrospirota	Nitrospiria	Nitrospirales	Nitrospiraceae	Nitrospira	0	0	0	0	0	0	0	0	0	0	0	0	0	0	0	0	0	0	0	0	0	0	0.00769231	0.00769231	0	0	0	0	0.00769231	0.00769231	0.0153846	0	0	0.00769231	0.0153846	0.00769231	0	0	0	0	0	0	0
Prokaryotic OTU1069	Bacteria	Proteobacteria	Gammaproteobacteria	B2M28	B2M28_fa	B2M28_ge	0	0	0	0	0	0	0	0	0	0	0	0	0	0	0	0	0	0	0	0	0	0	0	0	0	0.00769231	0	0	0	0.00769231	0.00769231	0	0	0.00769231	0.00769231	0.00769231	0	0	0	0.00769231	0	0.00769231	0
Prokaryotic OTU1070	Bacteria	Verrucomicrobiota	Verrucomicrobiae	Opitutales	Puniceicoccaceae	Puniceicoccaceae_unclassified	0	0	0	0	0	0	0	0	0	0	0	0	0	0	0	0	0	0	0	0	0	0	0	0	0	0	0	0	0	0	0	0	0	0	0.00769231	0	0	0	0.00769231	0	0	0	0
Prokaryotic OTU1071	Bacteria	Bacteroidota	Bacteroidia	Flavobacteriales	Flavobacteriaceae	Flavobacterium	0	0	0	0	0	0	0	0	0	0	0	0	0	0	0	0	0	0	0	0	0	0	0	0	0	0	0	0.0384615	0.00769231	0	0	0	0	0	0	0	0	0	0	0	0	0	0
Prokaryotic OTU1072	Bacteria	Firmicutes	Negativicutes	Veillonellales-Selenomonadales	Selenomonadaceae	Selenomonadaceae_unclassified	0	0	0	0	0	0	0	0	0	0	0	0	0	0	0	0	0	0	0	0	0	0	0	0	0	0	0	0	0.00769231	0	0	0	0	0	0	0	0.0153846	0	0	0	0	0	0
Prokaryotic OTU1073	Bacteria	Bacteroidota	Bacteroidia	Flavobacteriales	Flavobacteriaceae	Flavobacteriaceae_unclassified	0	0	0	0	0	0	0	0	0	0	0.00769231	0	0	0	0	0	0	0	0	0	0	0	0	0	0	0	0	0	0	0.00769231	0	0	0	0	0	0	0.00769231	0	0	0	0	0	0
Prokaryotic OTU1074	Bacteria	Verrucomicrobiota	Verrucomicrobiae	Verrucomicrobiales	Verrucomicrobiales_unclassified	Verrucomicrobiales_unclassified	0	0	0	0	0	0	0	0	0	0	0	0	0	0	0	0	0	0	0	0	0	0	0	0	0	0	0	0	0	0	0.0384615	0.00769231	0	0	0.00769231	0	0	0	0	0.00769231	0	0	0.00769231
Prokaryotic OTU1075	Bacteria	Proteobacteria	Alphaproteobacteria	Acetobacterales	Acetobacteraceae	Acetobacteraceae_unclassified	0.00769231	0	0	0	0	0	0	0	0	0	0	0	0	0	0	0	0	0	0	0	0	0	0	0	0	0	0	0	0	0	0	0	0	0	0	0	0	0	0	0	0	0	0
Prokaryotic OTU1076	Bacteria	Planctomycetota	Planctomycetes	Pirellulales	Pirellulaceae	Rhodopirellula	0	0	0	0	0	0	0	0	0	0	0	0	0	0	0	0	0	0	0	0	0.00769231	0	0.00769231	0	0.00769231	0	0	0	0	0	0	0	0	0	0	0	0	0	0	0	0	0	0
Prokaryotic OTU1077	Bacteria	Bacteroidota	Bacteroidia	Flavobacteriales	Crocinitomicaceae	Fluviicola	0.0307692	0.00769231	0	0	0	0	0	0	0	0	0	0	0	0	0	0	0	0	0	0	0	0	0	0	0	0	0	0	0	0	0	0	0	0	0	0	0	0	0	0	0	0	0
Prokaryotic OTU1078	Bacteria	Proteobacteria	Gammaproteobacteria	Pseudomonadales	Pseudomonadaceae	Pseudomonas	0	0	0	0	0	0	0	0	0	0	0	0	0	0	0	0	0	0	0	0	0	0	0	0	0	0	0	0	0.00769231	0	0	0	0	0	0	0	0.00769231	0	0	0	0	0	0
Prokaryotic OTU1079	Bacteria	Proteobacteria	Alphaproteobacteria	Rhodobacterales	Rhodobacteraceae	Rhodobacteraceae_unclassified	0	0	0	0	0	0	0	0	0	0	0	0	0	0	0	0	0	0	0	0	0	0	0	0	0	0	0	0	0	0	0	0.00769231	0	0	0	0	0	0	0	0.0384615	0.00769231	0	0.00769231
Prokaryotic OTU1080	Bacteria	Bacteroidota	Bacteroidia	Flavobacteriales	Weeksellaceae	Chryseobacterium	0	0	0	0	0	0	0	0	0	0	0	0	0	0	0	0	0	0	0.00769231	0	0	0	0	0	0	0	0	0	0	0	0	0	0	0	0	0	0	0	0	0	0	0	0
Prokaryotic OTU1081	Bacteria	Proteobacteria	Alphaproteobacteria	Rhodobacterales	Rhodobacteraceae	Rhodobacteraceae_unclassified	0	0	0	0	0	0	0	0	0	0	0	0	0	0	0	0	0	0	0	0	0	0	0	0	0	0	0	0	0	0	0	0	0	0	0	0	0	0	0	0	0	0	0
Prokaryotic OTU1082	Bacteria	Proteobacteria	Gammaproteobacteria	Cellvibrionales	Halieaceae	Halieaceae_unclassified	0	0	0	0	0	0	0	0	0	0	0	0	0	0	0	0	0	0	0	0	0	0	0	0	0	0	0	0	0	0.00769231	0	0	0	0	0	0	0.00769231	0	0.00769231	0	0	0	0
Prokaryotic OTU1083	Bacteria	Bacteroidota	Bacteroidia	Flavobacteriales	Flavobacteriaceae	Flavobacterium	0.0538462	0.0307692	0.00769231	0	0.0153846	0	0	0	0	0	0	0	0	0	0	0	0	0	0	0	0	0	0	0	0	0	0	0	0	0	0	0	0	0	0	0	0	0	0	0	0	0	0
Prokaryotic OTU1084	Bacteria	Bacteroidota	Bacteroidia	Chitinophagales	Chitinophagaceae	Edaphobaculum	0.0692308	0.00769231	0.00769231	0	0.00769231	0	0	0	0	0	0	0	0	0	0	0	0	0	0	0	0	0	0	0	0	0	0	0	0	0	0	0	0	0	0	0	0	0	0	0	0	0	0
Prokaryotic OTU1085	Bacteria	Bacteroidota	Bacteroidia	Flavobacteriales	Flavobacteriaceae	Lutibacter	0	0	0	0	0	0	0	0	0	0	0	0	0	0	0	0	0	0	0	0	0	0	0.00769231	0.0384615	0	0	0	0	0	0	0	0	0.00769231	0	0	0	0	0	0	0	0	0	0
Prokaryotic OTU1086	Bacteria	Proteobacteria	Alphaproteobacteria	Rhodobacterales	Rhodobacteraceae	Rhodobacteraceae_unclassified	0	0	0	0	0	0	0	0	0	0	0.0230769	0	0	0	0	0	0	0	0	0	0	0	0	0	0	0	0	0	0.00769231	0	0	0	0	0	0	0	0	0.0153846	0	0	0	0	0
Prokaryotic OTU1087	Bacteria	Verrucomicrobiota	Verrucomicrobiae	Pedosphaerales	Pedosphaeraceae	uncultured	0.0538462	0.0153846	0	0	0	0	0	0	0	0	0	0	0	0	0	0	0	0	0	0	0	0	0	0	0	0	0	0	0	0	0	0	0	0	0	0	0	0	0	0	0	0	0
Prokaryotic OTU1088	Bacteria	Bacteria_unclassified	Bacteria_unclassified	Bacteria_unclassified	Bacteria_unclassified	Bacteria_unclassified	0	0	0.00769231	0.00769231	0.0153846	0.00769231	0	0	0	0	0	0	0	0.00769231	0	0.00769231	0	0	0	0	0	0	0	0	0	0	0	0	0	0	0	0	0	0	0	0	0	0	0.0538462	0	0	0	0
Prokaryotic OTU1089	Bacteria	Bacteroidota	Bacteroidia	Bacteroidia_unclassified	Bacteroidia_unclassified	Bacteroidia_unclassified	0	0	0	0	0	0	0	0	0	0.107692	0	0	0	0	0	0	0	0	0	0	0	0	0	0	0	0	0	0	0	0	0	0	0	0	0	0	0	0	0	0	0	0	0
Prokaryotic OTU1090	Bacteria	Verrucomicrobiota	Verrucomicrobiae	Verrucomicrobiales	Rubritaleaceae	Luteolibacter	0.0461538	0.0153846	0.00769231	0	0	0	0	0	0	0	0	0	0	0	0	0	0	0	0	0	0	0	0	0	0	0	0	0	0	0	0	0	0	0	0	0	0.0153846	0	0	0	0	0	0
Prokaryotic OTU1091	Bacteria	Bacteroidota	Bacteroidia	Flavobacteriales	Flavobacteriaceae	Flavobacteriaceae_unclassified	0	0	0	0.0153846	0	0	0	0.00769231	0	0	0	0	0	0	0	0	0	0	0	0	0	0	0	0	0	0	0	0	0	0	0	0	0	0	0.00769231	0	0	0	0.00769231	0.00769231	0	0.00769231	0
Prokaryotic OTU1092	Bacteria	Verrucomicrobiota	Verrucomicrobiae	Verrucomicrobiales	Rubritaleaceae	Luteolibacter	0.00769231	0	0	0	0	0	0	0	0	0	0	0	0	0	0	0	0	0	0.0307692	0	0	0	0	0	0	0	0	0.00769231	0	0	0	0	0	0	0	0	0	0	0	0	0	0	0
Prokaryotic OTU1093	Bacteria	Cyanobacteria	Cyanobacteriia	Cyanobacteriia_unclassified	Cyanobacteriia_unclassified	Cyanobacteriia_unclassified	0	0	0	0	0	0.0230769	0	0.0153846	0.00769231	0	0	0	0	0	0	0	0	0	0	0	0	0	0	0	0	0	0	0	0	0	0	0	0	0	0	0	0	0	0	0	0	0	0
Prokaryotic OTU1094	Bacteria	Planctomycetota	Planctomycetes	Pirellulales	Pirellulaceae	Rhodopirellula	0	0	0	0.00769231	0	0	0.00769231	0.0230769	0.0153846	0	0	0	0.0153846	0	0	0	0	0.00769231	0	0	0	0	0	0	0	0	0	0	0	0	0	0	0	0	0	0	0	0	0	0	0	0	0
Prokaryotic OTU1095	Bacteria	Chloroflexi	Anaerolineae	Anaerolineae_unclassified	Anaerolineae_unclassified	Anaerolineae_unclassified	0	0	0	0	0	0	0	0	0	0	0	0	0	0	0	0	0	0	0	0	0	0	0	0	0	0	0.00769231	0	0	0.0230769	0.0230769	0	0	0	0	0	0	0	0	0	0	0	0
Prokaryotic OTU1096	Bacteria	Bacteroidota	Bacteroidia	Cytophagales	Cyclobacteriaceae	Marinoscillum	0	0	0	0.00769231	0	0.00769231	0.00769231	0.00769231	0.0153846	0	0	0	0	0	0	0.00769231	0	0	0	0	0	0	0	0	0	0.00769231	0	0	0	0	0	0	0	0	0	0	0	0	0	0.0230769	0.0307692	0	0
Prokaryotic OTU1097	Bacteria	Proteobacteria	Gammaproteobacteria	Vibrionales	Vibrionaceae	Vibrionaceae_unclassified	0	0	0	0	0	0	0	0	0	0	0	0	0	0	0	0	0	0	0	0	0	0	0	0	0	0	0	0	0	0	0	0	0	0	0	0	0.0923077	0	0	0	0.00769231	0	0
Prokaryotic OTU1098	Bacteria	Bacteroidota	Bacteroidia	Sphingobacteriales	Sphingobacteriaceae	Sphingobacteriaceae_unclassified	0	0	0	0	0	0	0	0	0	0	0	0	0	0	0	0	0	0	0	0	0	0	0	0	0	0	0	0.0307692	0	0	0	0	0	0	0	0	0	0	0	0	0	0	0
Prokaryotic OTU1099	Bacteria	Verrucomicrobiota	Verrucomicrobiae	Verrucomicrobiales	Verrucomicrobiales_unclassified	Verrucomicrobiales_unclassified	0	0	0	0	0	0	0	0	0	0	0	0	0	0	0	0	0	0	0	0	0	0	0	0	0	0	0	0	0	0	0	0	0	0	0	0	0	0	0	0.0153846	0.0153846	0.0230769	0.0461538
Prokaryotic OTU1100	Bacteria	Verrucomicrobiota	Verrucomicrobiae	Verrucomicrobiales	Rubritaleaceae	Rubritaleaceae_unclassified	0	0	0	0	0	0	0	0	0	0	0	0	0	0	0	0	0	0	0	0	0	0	0	0	0	0	0	0	0	0.00769231	0.00769231	0	0	0	0	0	0	0	0	0	0	0	0.00769231
Prokaryotic OTU1101	Bacteria	Proteobacteria	Alphaproteobacteria	Sphingomonadales	Sphingomonadaceae	Sphingomonas	0	0	0	0.00769231	0	0	0	0	0	0	0	0	0	0	0.0230769	0	0.00769231	0	0	0	0	0.0153846	0	0	0	0	0	0	0	0	0	0	0	0	0	0	0	0	0	0	0	0	0
Prokaryotic OTU1102	Bacteria	Proteobacteria	Gammaproteobacteria	Vibrionales	Vibrionaceae	Vibrio	0	0	0	0	0	0	0	0	0	0	0	0	0	0	0	0	0	0	0	0	0	0	0	0	0	0	0	0	0	0	0	0	0	0	0	0	0	0	0	0	0	0	0
Prokaryotic OTU1103	Bacteria	Verrucomicrobiota	Verrucomicrobiae	Verrucomicrobiae_unclassified	Verrucomicrobiae_unclassified	Verrucomicrobiae_unclassified	0	0	0	0	0	0	0	0	0	0	0	0	0	0	0	0	0	0	0.0230769	0	0	0	0	0	0	0	0	0.00769231	0	0.00769231	0	0	0	0	0	0	0	0	0	0	0	0	0
Prokaryotic OTU1104	Bacteria	Bacteroidota	Bacteroidia	Chitinophagales	Chitinophagales_unclassified	Chitinophagales_unclassified	0.0230769	0	0	0	0	0	0	0	0	0.00769231	0	0	0	0	0	0	0	0	0	0	0	0	0	0	0	0	0	0	0	0	0	0	0	0	0	0	0	0	0	0	0	0	0
Prokaryotic OTU1105	Bacteria	Verrucomicrobiota	Verrucomicrobiae	Chthoniobacterales	Chthoniobacteraceae	Candidatus_Udaeobacter	0	0	0	0	0	0	0	0	0	0	0	0	0	0	0	0	0	0	0	0	0	0	0	0	0	0	0	0	0	0	0	0	0	0	0	0	0	0	0	0	0	0	0
Prokaryotic OTU1106	Bacteria	Bacteroidota	Bacteroidia	Chitinophagales	Saprospiraceae	Lewinella	0	0	0	0	0	0	0	0	0	0	0	0	0	0	0	0	0	0	0	0	0	0	0	0	0	0	0	0.00769231	0	0	0	0	0	0	0	0	0	0	0	0	0	0	0
Prokaryotic OTU1107	Bacteria	Marinimicrobia_(SAR406_clade)	Marinimicrobia_(SAR406_clade)_cl	Marinimicrobia_(SAR406_clade)_or	Marinimicrobia_(SAR406_clade)_fa	Marinimicrobia_(SAR406_clade)_ge	0	0	0	0	0	0	0	0	0	0	0	0	0	0	0	0	0	0	0	0	0	0	0	0	0	0	0	0	0	0	0	0	0	0	0	0	0	0	0	0	0	0	0
Prokaryotic OTU1108	Bacteria	NB1-j	NB1-j_cl	NB1-j_or	NB1-j_fa	NB1-j_ge	0	0	0	0	0	0	0	0	0	0	0	0	0.00769231	0	0	0	0	0	0	0	0	0	0	0.00769231	0	0	0	0	0	0	0.00769231	0	0	0	0	0	0	0	0	0	0	0	0
Prokaryotic OTU1109	Bacteria	Proteobacteria	Gammaproteobacteria	Burkholderiales	Comamonadaceae	Comamonadaceae_unclassified	0	0	0	0	0	0	0	0	0	0	0	0	0	0	0	0	0	0	0	0	0	0	0	0	0	0	0	0	0	0	0	0	0	0	0	0	0	0	0	0	0	0	0
Prokaryotic OTU1110	Bacteria	Actinobacteriota	Acidimicrobiia	Microtrichales	Microtrichaceae	Sva0996_marine_group	0	0	0	0	0	0	0	0	0	0	0	0	0	0	0	0	0	0	0	0	0	0	0	0	0	0	0	0	0	0	0	0	0	0.0153846	0.00769231	0.00769231	0	0	0	0	0	0	0.00769231
Prokaryotic OTU1111	Bacteria	Firmicutes	Bacilli	Lactobacillales	Lactobacillaceae	Lactobacillus	0	0	0	0	0	0.00769231	0	0	0.00769231	0	0	0	0.00769231	0.00769231	0.00769231	0.0153846	0.00769231	0	0.00769231	0	0	0.0230769	0	0	0	0	0.0153846	0	0	0	0	0	0	0	0	0	0	0	0	0	0	0	0
Prokaryotic OTU1112	Bacteria	Proteobacteria	Gammaproteobacteria	Gammaproteobacteria_unclassified	Gammaproteobacteria_unclassified	Gammaproteobacteria_unclassified	0	0	0	0	0	0	0	0	0	0	0	0	0.00769231	0	0.00769231	0.00769231	0.0307692	0.0538462	0	0	0	0	0	0	0	0	0	0	0	0	0	0	0	0	0	0	0	0	0	0	0	0	0
Prokaryotic OTU1113	Bacteria	Bacteroidota	Bacteroidia	Flavobacteriales	Flavobacteriaceae	Arenibacter	0	0	0	0	0	0	0	0	0	0	0	0	0	0	0	0	0	0	0	0	0.00769231	0	0.00769231	0.00769231	0.0153846	0.0307692	0.0384615	0	0	0	0	0	0	0	0	0	0	0	0	0	0	0	0
Prokaryotic OTU1114	Bacteria	Bacteroidota	Bacteroidia	Flavobacteriales	Flavobacteriaceae	Flavobacteriaceae_unclassified	0	0	0	0	0	0	0	0	0	0	0	0	0	0	0	0	0	0	0	0	0.00769231	0	0	0	0.00769231	0	0	0.0230769	0.0153846	0	0	0	0	0	0	0	0	0	0	0	0	0	0
Prokaryotic OTU1115	Bacteria	Bacteroidota	Bacteroidia	Flavobacteriales	Crocinitomicaceae	Crocinitomicaceae_unclassified	0	0	0.00769231	0.00769231	0	0	0	0	0	0	0	0	0	0.00769231	0	0	0	0	0	0	0.0153846	0	0	0	0	0	0	0	0	0	0	0	0	0	0	0	0	0	0	0	0	0	0
Prokaryotic OTU1116	Bacteria	Proteobacteria	Gammaproteobacteria	Pseudomonadales	Moraxellaceae	Psychrobacter	0	0	0	0	0	0	0	0	0	0	0.107692	0	0	0	0	0	0	0	0	0	0	0	0	0	0	0	0	0	0	0	0	0	0	0	0	0	0	0	0	0	0	0	0
Prokaryotic OTU1117	Bacteria	Proteobacteria	Gammaproteobacteria	Gammaproteobacteria_unclassified	Gammaproteobacteria_unclassified	Gammaproteobacteria_unclassified	0	0	0	0	0.00769231	0	0	0	0.0153846	0	0	0	0	0	0	0	0	0	0	0	0	0	0	0	0	0	0	0	0	0	0	0	0	0	0.00769231	0	0	0	0	0	0	0	0
Prokaryotic OTU1118	Bacteria	Bacteroidota	Bacteroidia	Bacteroidia_unclassified	Bacteroidia_unclassified	Bacteroidia_unclassified	0.0230769	0	0.00769231	0	0	0	0	0	0	0	0	0	0	0	0	0	0	0	0	0	0	0	0	0	0	0	0	0	0	0	0	0	0	0	0	0	0	0	0	0	0	0	0
Prokaryotic OTU1119	Bacteria	Proteobacteria	Gammaproteobacteria	Gammaproteobacteria_unclassified	Gammaproteobacteria_unclassified	Gammaproteobacteria_unclassified	0	0	0	0	0	0	0	0.0153846	0.0153846	0	0	0	0	0	0	0	0	0	0	0	0	0	0	0	0	0	0	0	0	0.00769231	0.00769231	0.0307692	0.00769231	0	0	0	0	0	0	0	0	0	0
Prokaryotic OTU1120	Bacteria	Bacteroidota	Bacteroidia	Flavobacteriales	Cryomorphaceae	Cryomorphaceae_unclassified	0	0	0	0	0	0	0	0	0	0	0	0	0	0	0	0	0	0	0	0	0	0	0	0	0	0	0	0	0	0	0	0	0	0	0.0230769	0.0153846	0	0	0	0.00769231	0.0153846	0.00769231	0
Prokaryotic OTU1121	Bacteria	Proteobacteria	Alphaproteobacteria	Alphaproteobacteria_unclassified	Alphaproteobacteria_unclassified	Alphaproteobacteria_unclassified	0	0	0	0	0	0	0	0	0	0	0	0	0	0	0	0	0	0	0	0	0	0	0	0	0	0	0	0	0	0.0153846	0.0307692	0.0153846	0.00769231	0.00769231	0	0	0	0	0	0.00769231	0	0	0
Prokaryotic OTU1122	Bacteria	Proteobacteria	Gammaproteobacteria	Gammaproteobacteria_unclassified	Gammaproteobacteria_unclassified	Gammaproteobacteria_unclassified	0	0	0	0	0	0	0	0	0	0	0	0	0	0	0	0	0	0	0	0	0	0	0	0	0	0	0	0	0	0	0.00769231	0	0	0.0153846	0.00769231	0.00769231	0	0	0	0	0.0153846	0	0
Prokaryotic OTU1123	Bacteria	Patescibacteria	Gracilibacteria	JGI_0000069-P22	JGI_0000069-P22_fa	JGI_0000069-P22_ge	0	0	0	0	0	0	0	0	0	0	0	0	0	0	0	0	0	0	0	0	0	0	0	0	0	0	0	0	0	0	0	0	0	0	0	0	0	0	0	0	0	0	0
Prokaryotic OTU1124	Bacteria	Patescibacteria	Parcubacteria	Parcubacteria_unclassified	Parcubacteria_unclassified	Parcubacteria_unclassified	0.00769231	0	0	0	0	0	0	0	0	0	0	0	0	0	0	0	0	0	0	0	0	0	0	0	0	0	0	0	0	0	0	0	0	0	0	0	0	0	0	0	0	0	0
Prokaryotic OTU1125	Bacteria	Proteobacteria	Gammaproteobacteria	Burkholderiales	Burkholderiaceae	Limnobacter	0.00769231	0	0	0	0	0	0	0	0	0	0	0	0	0	0	0	0	0	0	0	0	0	0	0	0	0	0	0	0	0	0	0	0	0	0	0	0	0	0	0	0	0	0
Prokaryotic OTU1126	Bacteria	Cyanobacteria	Cyanobacteriia	Cyanobacteriia_unclassified	Cyanobacteriia_unclassified	Cyanobacteriia_unclassified	0	0	0	0	0	0	0	0	0	0	0	0	0	0	0	0	0	0	0	0	0	0	0	0	0	0	0	0	0	0	0	0	0	0	0	0	0	0	0	0	0	0	0
Prokaryotic OTU1127	Bacteria	Planctomycetota	Planctomycetes	Planctomycetales	Planctomycetales_unclassified	Planctomycetales_unclassified	0	0	0	0	0	0	0	0	0	0	0	0	0	0	0	0	0	0	0	0	0	0	0	0	0	0	0	0	0	0.00769231	0	0	0	0	0	0	0	0	0	0.00769231	0	0	0
Prokaryotic OTU1128	Bacteria	Proteobacteria	Gammaproteobacteria	Oceanospirillales	Halomonadaceae	Halomonas	0	0	0	0	0	0	0	0	0	0	0	0	0	0	0	0	0	0	0	0	0	0	0	0	0	0	0	0	0	0	0	0	0	0	0	0	0	0	0	0	0	0	0
Prokaryotic OTU1129	Bacteria	Proteobacteria	Gammaproteobacteria	Burkholderiales	Comamonadaceae	Comamonadaceae_unclassified	0	0	0	0	0	0	0	0	0	0	0	0	0	0	0	0	0	0	0	0	0	0	0	0	0	0	0	0	0	0	0	0	0	0	0	0	0	0	0	0	0	0	0
Prokaryotic OTU1130	Bacteria	Bacteroidota	Bacteroidia	Flavobacteriales	Flavobacteriaceae	Formosa	0	0	0	0	0	0	0	0.0307692	0	0	0	0	0	0	0	0	0	0	0	0	0	0	0	0	0	0	0	0	0	0	0	0	0	0	0	0	0	0	0	0	0	0	0
Prokaryotic OTU1131	Bacteria	Nitrospirota	Thermodesulfovibrionia	uncultured	uncultured_fa	uncultured_ge	0	0	0	0	0	0	0	0	0	0	0	0	0	0	0	0	0	0	0	0	0	0	0	0	0	0	0.00769231	0	0	0	0.00769231	0	0.00769231	0	0	0	0	0	0	0.00769231	0	0	0
Prokaryotic OTU1132	Bacteria	Proteobacteria	Gammaproteobacteria	Alteromonadales	Alteromonadaceae	Rheinheimera	0	0	0	0	0	0	0	0	0	0	0	0	0	0	0	0	0	0	0	0	0	0	0	0	0.0923077	0.00769231	0	0	0	0	0	0	0	0	0	0	0	0	0	0	0	0	0
Prokaryotic OTU1133	Bacteria	Actinobacteriota	Acidimicrobiia	Actinomarinales	uncultured	uncultured_ge	0	0	0	0	0	0	0	0	0	0	0	0.00769231	0.0153846	0	0	0	0	0	0.00769231	0	0	0	0	0	0	0	0.00769231	0.00769231	0	0	0.00769231	0	0	0	0.00769231	0	0.00769231	0	0	0	0	0	0
Prokaryotic OTU1134	Bacteria	Proteobacteria	Gammaproteobacteria	Pseudomonadales	Moraxellaceae	Acinetobacter	0	0	0	0	0	0	0	0	0	0	0	0	0	0	0	0	0	0	0.0615385	0	0	0	0	0	0	0	0	0	0	0	0	0	0	0	0	0	0	0	0	0	0	0	0
Prokaryotic OTU1135	Bacteria	Proteobacteria	Alphaproteobacteria	Acetobacterales	Acetobacteraceae	Acidocella	0	0.00769231	0	0	0	0	0	0.00769231	0	0	0	0.0230769	0	0	0	0	0	0	0	0	0	0.0615385	0	0	0	0	0	0	0	0	0	0	0	0	0	0	0	0	0	0	0	0	0
Prokaryotic OTU1136	Bacteria	Bacteroidota	Bacteroidia	Flavobacteriales	Flavobacteriaceae	Flavobacteriaceae_unclassified	0	0	0	0	0	0	0	0	0	0	0	0	0	0	0.0307692	0.00769231	0.0153846	0.0384615	0	0	0	0	0	0	0	0	0	0	0	0	0	0	0	0	0	0	0	0	0	0	0	0	0
Prokaryotic OTU1137	Bacteria	Proteobacteria	Gammaproteobacteria	Gammaproteobacteria_unclassified	Gammaproteobacteria_unclassified	Gammaproteobacteria_unclassified	0	0	0	0	0	0	0	0	0	0	0	0.00769231	0.00769231	0.0153846	0.0153846	0	0	0	0	0	0	0	0	0	0.00769231	0	0	0	0	0.00769231	0	0.00769231	0.00769231	0	0	0	0	0	0	0	0	0	0
Prokaryotic OTU1138	Bacteria	Proteobacteria	Alphaproteobacteria	Rhodobacterales	Rhodobacteraceae	Sulfitobacter	0	0	0	0	0	0	0	0	0	0	0	0	0	0	0	0	0	0	0	0	0	0	0.0153846	0	0.00769231	0	0	0	0	0.0153846	0	0	0	0	0	0	0	0	0	0	0	0	0
Prokaryotic OTU1139	Bacteria	Actinobacteriota	Actinobacteria	Micrococcales	Microbacteriaceae	Microbacteriaceae_unclassified	0	0	0	0	0	0	0	0	0	0	0	0	0	0	0	0	0	0	0	0	0	0.0307692	0	0	0	0	0.0153846	0	0	0	0.0153846	0	0	0	0	0	0	0	0	0	0	0	0
Prokaryotic OTU1140	Bacteria	Bacteroidota	Bacteroidia	Chitinophagales	Chitinophagaceae	Ferruginibacter	0.0769231	0.00769231	0	0	0	0	0	0	0	0	0	0	0	0	0	0	0	0	0	0	0	0	0	0	0	0	0	0	0	0	0	0	0	0	0	0	0	0	0	0	0	0	0
Prokaryotic OTU1141	Bacteria	Bacteria_unclassified	Bacteria_unclassified	Bacteria_unclassified	Bacteria_unclassified	Bacteria_unclassified	0.0153846	0	0.00769231	0	0	0	0	0	0	0	0	0	0	0	0	0	0	0	0.00769231	0	0	0	0	0	0	0	0	0.00769231	0	0	0	0	0	0	0	0	0	0	0	0	0	0	0
Prokaryotic OTU1142	Archaea	Archaea_unclassified	Archaea_unclassified	Archaea_unclassified	Archaea_unclassified	Archaea_unclassified	0	0	0	0.0307692	0	0	0.0153846	0	0.0230769	0	0	0	0	0	0	0	0	0	0	0	0	0	0	0	0	0	0	0	0	0	0	0	0	0.00769231	0.00769231	0	0	0	0	0	0.0153846	0	0
Prokaryotic OTU1143	Bacteria	Bacteroidota	Bacteroidia	Bacteroidales	Bacteroidaceae	Bacteroides	0.00769231	0	0	0	0	0	0	0	0	0	0	0	0	0	0	0	0	0	0	0	0	0	0	0	0	0	0	0	0.00769231	0	0	0	0	0	0	0	0.0615385	0	0	0	0	0	0
Prokaryotic OTU1144	Bacteria	Bacteroidota	Bacteroidia	Flavobacteriales	Flavobacteriaceae	Flavobacterium	0	0	0	0	0	0	0	0	0	0	0	0	0	0	0	0	0	0	0	0.0307692	0	0	0	0	0	0	0	0	0	0	0	0	0	0	0	0	0.00769231	0	0	0	0	0	0
Prokaryotic OTU1145	Bacteria	Bacteroidota	Bacteroidia	Flavobacteriales	Flavobacteriaceae	Flavobacteriaceae_unclassified	0	0	0	0	0	0	0	0	0	0	0	0	0	0	0	0	0	0	0	0.0692308	0.0153846	0	0	0	0.00769231	0.00769231	0	0	0	0	0	0	0	0	0	0	0	0	0	0	0	0	0
Prokaryotic OTU1146	Bacteria	Acidobacteriota	Blastocatellia	Blastocatellales	Blastocatellaceae	Blastocatellaceae_unclassified	0.00769231	0	0	0	0	0	0	0	0	0	0	0	0	0	0	0	0	0	0.0153846	0	0	0	0	0	0	0	0	0	0.00769231	0	0	0	0	0	0	0	0	0	0	0	0	0	0
Prokaryotic OTU1147	Bacteria	Bacteroidota	Bacteroidia	Sphingobacteriales	Sphingobacteriaceae	Pedobacter	0	0	0	0	0	0	0	0	0	0	0	0	0	0	0	0	0	0	0.0923077	0.00769231	0	0	0	0	0	0	0	0	0	0	0	0	0	0	0	0	0	0	0	0	0	0	0
Prokaryotic OTU1148	Bacteria	Proteobacteria	Gammaproteobacteria	Burkholderiales	Rhodocyclaceae	Rhodocyclaceae_unclassified	0.0153846	0.00769231	0	0	0	0	0	0	0	0	0	0	0	0	0	0	0	0	0	0	0	0	0	0	0	0	0	0	0	0	0	0	0	0	0	0	0.0153846	0	0	0	0	0	0
Prokaryotic OTU1149	Bacteria	Bacteria_unclassified	Bacteria_unclassified	Bacteria_unclassified	Bacteria_unclassified	Bacteria_unclassified	0	0	0.0153846	0	0	0	0	0	0	0.0846154	0	0	0	0	0	0	0	0	0	0	0	0	0	0	0	0	0	0	0	0	0	0	0	0	0	0	0	0	0	0	0	0	0
Prokaryotic OTU1150	Bacteria	Bacteroidota	Bacteroidia	Cytophagales	Cyclobacteriaceae	Cyclobacteriaceae_unclassified	0	0	0	0	0	0	0	0	0	0	0	0	0.00769231	0	0	0	0	0	0.00769231	0	0	0	0	0	0	0	0	0	0.00769231	0	0	0	0	0	0	0.0153846	0	0	0	0	0	0	0
Prokaryotic OTU1151	Bacteria	Proteobacteria	Gammaproteobacteria	Gammaproteobacteria_unclassified	Gammaproteobacteria_unclassified	Gammaproteobacteria_unclassified	0	0	0	0	0	0	0	0	0	0	0	0	0	0	0	0	0	0	0	0	0.0153846	0	0.0230769	0	0	0.00769231	0.0538462	0	0	0	0	0	0	0	0	0	0	0	0	0	0	0	0
Prokaryotic OTU1152	Bacteria	Bacteroidota	Bacteroidia	Flavobacteriales	Crocinitomicaceae	Crocinitomicaceae_unclassified	0	0	0	0	0	0	0	0	0	0	0	0	0	0	0	0	0	0	0	0	0	0	0	0.00769231	0	0	0.00769231	0	0	0.00769231	0	0.00769231	0	0	0	0	0	0	0	0	0	0.00769231	0.0230769
Prokaryotic OTU1153	Bacteria	Bacteroidota	Bacteroidia	Chitinophagales	Chitinophagaceae	Chitinophagaceae_unclassified	0	0.00769231	0	0	0	0	0	0	0	0	0	0	0	0	0	0	0	0	0	0	0	0	0	0	0	0	0	0	0	0	0	0	0	0	0	0	0.0153846	0	0	0	0	0	0
Prokaryotic OTU1154	Bacteria	Campilobacterota	Campylobacteria	Campylobacterales	Arcobacteraceae	Arcobacteraceae_ge	0	0	0	0	0	0	0	0	0	0	0	0	0.0153846	0	0	0	0	0	0	0	0	0	0	0	0	0	0	0	0	0	0	0	0	0	0	0	0	0	0	0	0	0	0
Prokaryotic OTU1155	Bacteria	Actinobacteriota	Actinobacteria	Actinobacteria_unclassified	Actinobacteria_unclassified	Actinobacteria_unclassified	0	0	0	0	0	0	0	0	0	0	0	0	0	0	0	0	0	0	0.0153846	0	0	0	0	0	0	0	0	0	0	0	0	0	0	0	0	0	0	0	0	0	0	0	0
Prokaryotic OTU1156	Bacteria	Chloroflexi	Anaerolineae	SJA-15	SJA-15_fa	SJA-15_ge	0	0	0	0	0	0	0	0	0	0	0	0	0	0	0	0	0	0	0	0	0	0	0	0	0	0	0	0	0.0153846	0.00769231	0.00769231	0	0.0153846	0	0	0	0	0	0	0	0	0	0
Prokaryotic OTU1157	Bacteria	Bdellovibrionota	Bdellovibrionia	Bdellovibrionales	Bdellovibrionaceae	OM27_clade	0	0	0	0	0	0	0	0	0	0	0	0	0	0	0	0	0.00769231	0	0	0	0	0	0	0	0	0	0	0	0	0	0	0	0	0	0	0	0	0	0.0384615	0	0.0230769	0.00769231	0.00769231
Prokaryotic OTU1158	Bacteria	Planctomycetota	Planctomycetes	Planctomycetales	Rubinisphaeraceae	Planctomicrobium	0	0	0	0	0	0	0	0	0	0	0	0	0	0	0	0	0	0	0	0	0	0	0	0	0	0	0	0	0	0	0.0153846	0	0	0	0.00769231	0	0	0	0	0	0	0	0
Prokaryotic OTU1159	Bacteria	Proteobacteria	Alphaproteobacteria	Defluviicoccales	uncultured	uncultured_ge	0	0	0	0	0	0	0	0	0	0	0	0	0	0	0	0	0	0	0	0	0.00769231	0	0.00769231	0.00769231	0	0	0	0	0	0.0230769	0	0.00769231	0.00769231	0	0	0.00769231	0	0	0	0.00769231	0.00769231	0.00769231	0
Prokaryotic OTU1160	Bacteria	Bacteroidota	Bacteroidia	Flavobacteriales	Crocinitomicaceae	Fluviicola	0	0	0	0.00769231	0	0	0	0	0	0	0	0	0	0	0	0	0	0	0.00769231	0	0.00769231	0	0	0	0	0	0	0	0	0	0	0	0	0	0	0	0	0.0230769	0.00769231	0	0	0	0.0153846
Prokaryotic OTU1161	Bacteria	Proteobacteria	Gammaproteobacteria	Gammaproteobacteria_unclassified	Gammaproteobacteria_unclassified	Gammaproteobacteria_unclassified	0	0	0	0	0	0	0	0	0	0	0	0	0	0	0	0	0	0	0	0	0	0.0230769	0	0	0.00769231	0	0	0	0	0	0	0	0	0.0153846	0	0	0	0	0	0	0	0	0
Prokaryotic OTU1162	Bacteria	Bacteria_unclassified	Bacteria_unclassified	Bacteria_unclassified	Bacteria_unclassified	Bacteria_unclassified	0	0	0	0.00769231	0	0	0	0	0	0	0	0	0	0	0	0	0	0	0	0	0	0	0	0	0	0	0.00769231	0	0	0.00769231	0.00769231	0	0.0153846	0	0	0	0	0	0	0	0	0	0
Prokaryotic OTU1163	Bacteria	Proteobacteria	Alphaproteobacteria	Rhodobacterales	Rhodobacteraceae	Rhodobacteraceae_unclassified	0	0	0	0	0	0	0	0	0	0	0	0	0	0	0	0	0	0	0	0	0	0	0.0153846	0.00769231	0.0307692	0	0	0.00769231	0.0230769	0	0	0.00769231	0	0	0	0	0	0	0	0	0	0	0
Prokaryotic OTU1164	Bacteria	Chloroflexi	Chloroflexia	Chloroflexales	Roseiflexaceae	uncultured	0.00769231	0	0	0	0	0	0	0	0	0	0	0	0	0	0	0	0	0	0	0	0	0	0	0	0	0	0	0	0.0153846	0	0	0	0	0	0	0	0.00769231	0	0	0	0	0	0
Prokaryotic OTU1165	Bacteria	Bacteroidota	Bacteroidia	Flavobacteriales	Flavobacteriaceae	Winogradskyella	0	0	0	0	0	0	0	0	0	0	0	0	0	0	0	0	0	0	0	0	0	0	0	0	0	0	0	0	0	0.00769231	0.00769231	0	0	0	0	0.00769231	0	0	0	0	0	0	0
Prokaryotic OTU1166	Bacteria	Proteobacteria	Gammaproteobacteria	Gammaproteobacteria_unclassified	Gammaproteobacteria_unclassified	Gammaproteobacteria_unclassified	0	0	0	0	0	0	0	0	0	0	0	0	0	0	0	0	0	0	0	0	0	0.00769231	0	0	0	0	0	0	0	0	0	0	0	0	0	0	0	0	0	0	0	0	0
Prokaryotic OTU1167	Bacteria	Chloroflexi	Anaerolineae	Anaerolineales	Anaerolineaceae	uncultured	0	0	0	0	0	0	0	0	0	0	0	0	0	0	0	0	0	0	0	0	0	0	0	0	0	0	0	0	0	0.0153846	0.00769231	0	0	0	0	0	0	0	0	0	0	0	0
Prokaryotic OTU1168	Bacteria	Proteobacteria	Gammaproteobacteria	Gammaproteobacteria_unclassified	Gammaproteobacteria_unclassified	Gammaproteobacteria_unclassified	0	0	0	0	0	0	0	0	0	0	0	0	0	0	0	0	0	0	0	0	0	0	0	0	0	0	0	0	0	0	0	0	0	0	0	0	0	0	0	0	0	0	0
Prokaryotic OTU1169	Bacteria	Patescibacteria	Parcubacteria	Candidatus_Kaiserbacteria	Candidatus_Kaiserbacteria_fa	Candidatus_Kaiserbacteria_ge	0	0	0	0	0	0	0	0	0	0	0	0	0	0	0	0	0	0	0	0	0	0	0	0	0	0	0	0	0	0	0	0	0	0	0	0	0	0	0	0	0	0	0
Prokaryotic OTU1170	Bacteria	Verrucomicrobiota	Chlamydiae	Chlamydiales	Parachlamydiaceae	Candidatus_Protochlamydia	0	0	0	0	0	0	0	0	0	0	0	0	0	0	0	0	0	0	0.00769231	0	0	0	0	0	0	0	0	0	0	0	0	0	0	0	0	0	0	0	0	0	0	0	0
Prokaryotic OTU1171	Bacteria	Bacteroidota	Bacteroidia	Flavobacteriales	Cryomorphaceae	NS10_marine_group	0	0	0	0	0	0	0	0	0	0	0	0	0	0	0	0	0	0	0	0	0	0	0	0	0	0	0	0	0	0	0	0	0	0	0	0	0	0	0	0	0	0	0
Prokaryotic OTU1172	Bacteria	Verrucomicrobiota	Verrucomicrobiae	Verrucomicrobiales	Verrucomicrobiales_unclassified	Verrucomicrobiales_unclassified	0	0	0	0	0	0	0	0	0	0	0	0	0	0	0	0	0	0	0	0	0	0	0	0	0	0	0	0	0	0.00769231	0.00769231	0.00769231	0	0	0	0.00769231	0	0	0	0.00769231	0.00769231	0.00769231	0.0153846
Prokaryotic OTU1173	Bacteria	Proteobacteria	Alphaproteobacteria	Sphingomonadales	Sphingomonadaceae	Sphingobium	0	0	0	0	0	0	0	0	0	0	0	0	0	0	0	0	0	0	0	0	0	0	0	0	0	0	0	0	0	0	0	0	0	0	0	0	0	0	0	0	0	0	0
Prokaryotic OTU1174	Bacteria	Proteobacteria	Gammaproteobacteria	Gammaproteobacteria_Incertae_Sedis	Unknown_Family	uncultured	0	0	0	0	0	0	0	0	0	0	0	0	0	0	0	0	0	0	0	0	0	0	0	0	0	0	0	0	0	0	0.0230769	0	0	0.0153846	0.0153846	0	0	0	0	0	0	0	0
Prokaryotic OTU1175	Bacteria	Proteobacteria	Alphaproteobacteria	Rhodobacterales	Rhodobacteraceae	Rhodobacteraceae_unclassified	0	0	0.0538462	0.00769231	0	0	0	0	0	0	0	0	0	0	0	0	0	0	0	0	0	0	0	0	0	0	0	0	0	0	0	0	0	0	0	0	0	0.0384615	0	0	0	0	0
Prokaryotic OTU1176	Bacteria	Bacteria_unclassified	Bacteria_unclassified	Bacteria_unclassified	Bacteria_unclassified	Bacteria_unclassified	0	0	0	0	0	0	0	0	0	0	0	0	0	0.0153846	0	0.0153846	0.0230769	0.00769231	0	0	0	0	0	0	0	0	0	0	0	0	0	0.00769231	0.00769231	0.00769231	0	0	0	0	0	0	0	0	0
Prokaryotic OTU1177	Bacteria	Bacteroidota	Bacteroidia	Flavobacteriales	Flavobacteriaceae	Flavobacteriaceae_unclassified	0	0	0	0	0	0	0	0	0	0	0	0	0	0.0153846	0.00769231	0.0615385	0	0	0	0	0	0	0	0	0	0	0	0	0	0	0	0	0	0	0	0	0	0	0	0	0	0	0
Prokaryotic OTU1178	Bacteria	Cyanobacteria	Cyanobacteriia	Chloroplast	Chloroplast_fa	Chloroplast_ge	0	0	0	0	0	0	0	0	0	0	0	0	0	0	0	0.0461538	0	0.0461538	0	0	0	0	0	0	0	0	0	0	0	0	0	0	0	0	0	0	0	0	0	0	0	0	0
Prokaryotic OTU1179	Bacteria	Proteobacteria	Gammaproteobacteria	Gammaproteobacteria_unclassified	Gammaproteobacteria_unclassified	Gammaproteobacteria_unclassified	0	0	0	0	0.00769231	0.0384615	0	0.0153846	0.0153846	0	0	0	0	0	0	0	0	0	0	0	0	0	0	0	0	0	0	0	0	0	0	0	0	0	0	0	0	0	0	0	0	0	0
Prokaryotic OTU1180	Bacteria	Proteobacteria	Gammaproteobacteria	Oceanospirillales	Oleiphilaceae	Oleiphilus	0	0	0	0	0	0	0	0	0	0	0	0	0.0307692	0.0538462	0	0	0.00769231	0	0	0	0	0	0	0	0	0	0	0	0	0	0	0	0	0	0	0	0	0	0	0	0	0	0
Prokaryotic OTU1181	Bacteria	Bacteroidota	Bacteroidia	Chitinophagales	Chitinophagaceae	Ferruginibacter	0	0	0	0	0	0	0	0	0	0	0	0	0	0	0	0	0	0	0.0615385	0.0153846	0	0	0	0	0	0	0	0	0	0	0	0	0	0	0	0	0	0	0	0	0	0	0
Prokaryotic OTU1182	Bacteria	Bacteria_unclassified	Bacteria_unclassified	Bacteria_unclassified	Bacteria_unclassified	Bacteria_unclassified	0	0	0	0	0	0	0	0	0	0	0	0	0	0	0	0	0	0	0	0	0.0615385	0	0	0.0307692	0	0	0	0	0	0	0	0	0	0	0	0	0	0	0	0	0	0	0
Prokaryotic OTU1183	Bacteria	Proteobacteria	Gammaproteobacteria	Gammaproteobacteria_unclassified	Gammaproteobacteria_unclassified	Gammaproteobacteria_unclassified	0	0	0	0	0	0	0	0	0	0	0	0	0	0	0	0	0	0	0	0	0	0.00769231	0.00769231	0	0	0	0	0	0.00769231	0.00769231	0.00769231	0	0.00769231	0	0	0	0.00769231	0.00769231	0	0	0	0	0
Prokaryotic OTU1184	Bacteria	Actinobacteriota	Actinobacteria	Actinobacteria_unclassified	Actinobacteria_unclassified	Actinobacteria_unclassified	0.00769231	0	0.0153846	0	0	0	0	0	0	0	0	0	0	0	0	0	0	0	0	0.00769231	0	0	0	0	0	0	0	0	0	0	0	0	0	0	0	0	0.00769231	0	0	0	0	0	0
Prokaryotic OTU1185	Bacteria	Proteobacteria	Gammaproteobacteria	Gammaproteobacteria_unclassified	Gammaproteobacteria_unclassified	Gammaproteobacteria_unclassified	0	0	0	0	0	0.0153846	0.0461538	0.00769231	0.0230769	0	0	0	0	0	0	0	0	0	0	0	0	0	0	0	0	0	0	0	0	0	0	0	0	0	0	0	0	0	0	0	0	0	0
Prokaryotic OTU1186	Bacteria	Proteobacteria	Alphaproteobacteria	Alphaproteobacteria_unclassified	Alphaproteobacteria_unclassified	Alphaproteobacteria_unclassified	0	0	0.00769231	0.00769231	0.0153846	0.00769231	0.00769231	0	0.00769231	0	0	0	0	0.0153846	0	0	0.00769231	0	0	0	0	0	0	0	0	0	0	0	0	0	0	0	0	0	0	0	0	0	0	0.00769231	0.00769231	0	0
Prokaryotic OTU1187	Bacteria	Proteobacteria	Alphaproteobacteria	Alphaproteobacteria_unclassified	Alphaproteobacteria_unclassified	Alphaproteobacteria_unclassified	0	0	0	0	0	0	0	0	0	0	0	0	0.00769231	0	0	0	0	0	0	0	0	0.0230769	0	0	0	0	0	0	0	0	0.0307692	0	0	0	0	0	0	0	0	0	0	0	0
Prokaryotic OTU1188	Bacteria	Proteobacteria	Alphaproteobacteria	Sphingomonadales	Sphingomonadaceae	Novosphingobium	0.0230769	0	0	0	0	0	0	0	0	0	0	0	0	0	0	0	0	0	0	0	0	0	0	0	0	0	0	0	0	0	0	0	0	0	0	0	0.0230769	0	0	0	0	0	0
Prokaryotic OTU1189	Bacteria	Verrucomicrobiota	Verrucomicrobiae	Verrucomicrobiales	Rubritaleaceae	Luteolibacter	0	0	0	0	0	0	0	0	0	0	0	0	0	0	0	0	0	0	0.00769231	0.00769231	0	0	0	0	0	0	0	0	0	0	0	0	0	0	0	0	0.0230769	0	0	0	0.00769231	0	0
Prokaryotic OTU1190	Bacteria	Patescibacteria	Saccharimonadia	Saccharimonadales	LWQ8	LWQ8_ge	0	0	0	0	0	0	0	0	0	0	0	0	0.00769231	0	0	0	0	0	0	0	0.00769231	0	0	0	0	0	0	0	0	0	0.00769231	0	0.00769231	0.0153846	0	0	0	0	0	0	0	0	0
Prokaryotic OTU1191	Bacteria	Bacteroidota	Bacteroidia	Flavobacteriales	Flavobacteriaceae	Flavobacteriaceae_unclassified	0	0	0	0	0	0	0	0	0	0	0	0	0.00769231	0	0	0	0.00769231	0	0	0	0.00769231	0	0	0	0	0	0	0	0	0	0.00769231	0	0	0	0	0	0	0	0	0	0	0	0
Prokaryotic OTU1192	Archaea	Archaea_unclassified	Archaea_unclassified	Archaea_unclassified	Archaea_unclassified	Archaea_unclassified	0	0	0	0.0230769	0.00769231	0	0	0	0	0	0	0	0	0	0	0	0	0	0	0	0	0	0	0	0	0	0	0	0	0	0	0	0	0.00769231	0	0	0	0	0	0.00769231	0.0230769	0	0
Prokaryotic OTU1193	Bacteria	Proteobacteria	Gammaproteobacteria	Gammaproteobacteria_unclassified	Gammaproteobacteria_unclassified	Gammaproteobacteria_unclassified	0	0	0	0	0	0	0	0	0	0	0	0	0	0	0	0	0	0	0	0	0	0	0	0	0	0	0	0	0	0	0.0230769	0	0.0153846	0	0	0	0	0	0	0.00769231	0	0	0
Prokaryotic OTU1194	Bacteria	Planctomycetota	Planctomycetes	Pirellulales	Pirellulaceae	Pirellulaceae_unclassified	0	0.00769231	0	0	0	0	0	0	0	0	0	0	0	0	0	0	0	0	0	0	0	0	0	0	0	0	0	0	0	0	0	0	0	0	0	0.00769231	0	0	0	0	0	0	0
Prokaryotic OTU1195	Bacteria	Bacteroidota	Bacteroidia	Flavobacteriales	Flavobacteriaceae	Aquibacter	0	0	0	0	0.00769231	0	0	0	0	0	0	0	0	0	0	0	0	0	0	0	0	0.00769231	0	0.00769231	0	0.00769231	0	0	0	0.0153846	0	0	0	0	0	0	0	0	0	0	0.00769231	0	0
Prokaryotic OTU1196	Bacteria	Actinobacteriota	Acidimicrobiia	Microtrichales	Microtrichales_unclassified	Microtrichales_unclassified	0	0	0	0	0	0	0	0	0	0	0	0	0	0	0	0	0	0	0	0.00769231	0	0	0	0	0.00769231	0	0	0	0	0.0153846	0.0153846	0	0	0	0	0	0	0	0	0	0	0	0
Prokaryotic OTU1197	Bacteria	Actinobacteriota	Acidimicrobiia	Microtrichales	Microtrichaceae	Sva0996_marine_group	0	0	0	0	0	0	0	0.00769231	0	0	0	0	0	0	0	0	0	0	0	0	0	0	0	0	0.00769231	0	0	0	0	0	0	0	0	0	0.00769231	0	0	0	0	0	0	0	0
Prokaryotic OTU1198	Bacteria	Proteobacteria	Gammaproteobacteria	Alteromonadales	Colwelliaceae	Colwellia	0	0	0	0	0	0	0	0	0	0	0	0	0	0	0	0	0	0	0	0	0	0	0	0	0	0	0	0.00769231	0	0.00769231	0.0461538	0.00769231	0.0230769	0	0	0	0	0	0	0	0	0	0
Prokaryotic OTU1199	Bacteria	Verrucomicrobiota	Chlamydiae	Chlamydiales	Chlamydiales_unclassified	Chlamydiales_unclassified	0	0	0	0	0	0	0	0	0	0	0	0	0	0	0	0	0	0	0	0	0	0	0	0	0	0	0	0	0.0307692	0	0	0	0	0	0	0	0	0	0	0	0	0	0
Prokaryotic OTU1200	Bacteria	Planctomycetota	Planctomycetes	Pirellulales	Pirellulaceae	Roseimaritima	0	0	0	0	0	0	0	0	0	0	0	0	0	0	0	0	0	0	0	0	0	0	0	0	0	0	0	0	0	0	0.0307692	0	0	0	0	0	0	0	0	0	0	0	0
Prokaryotic OTU1201	Bacteria	Verrucomicrobiota	Verrucomicrobiae	Verrucomicrobiales	Rubritaleaceae	Luteolibacter	0	0	0	0	0	0	0	0	0	0	0	0	0	0	0	0	0	0	0	0	0	0	0	0	0	0	0	0	0.0153846	0.0153846	0.0153846	0.0153846	0	0	0	0	0	0	0	0	0	0	0
Prokaryotic OTU1202	Bacteria	Bacteroidota	Bacteroidia	Flavobacteriales	Flavobacteriaceae	Flavobacteriaceae_unclassified	0	0	0	0	0	0	0	0	0	0	0	0	0	0	0	0	0	0	0	0	0	0	0	0	0	0	0	0	0.0153846	0.0230769	0.00769231	0.00769231	0	0	0	0	0	0	0	0	0	0.00769231	0
Prokaryotic OTU1203	Bacteria	Proteobacteria	Gammaproteobacteria	Gammaproteobacteria_unclassified	Gammaproteobacteria_unclassified	Gammaproteobacteria_unclassified	0	0	0	0	0	0	0	0	0	0	0	0	0	0	0	0	0	0	0	0	0	0	0	0	0	0	0	0	0	0.0153846	0.0230769	0	0	0	0	0.00769231	0	0	0	0	0	0	0
Prokaryotic OTU1204	Bacteria	Proteobacteria	Gammaproteobacteria	Xanthomonadales	Xanthomonadaceae	Arenimonas	0	0	0	0	0	0	0	0	0	0	0	0	0	0	0	0	0	0	0	0	0	0	0	0	0	0	0	0.0307692	0.0307692	0	0	0	0	0	0	0	0	0	0	0	0	0	0
Prokaryotic OTU1205	Bacteria	Proteobacteria	Alphaproteobacteria	SAR11_clade	Clade_II	Clade_II_ge	0	0	0	0	0	0	0	0	0	0	0	0	0	0	0	0	0	0	0	0	0	0	0	0	0	0	0.00769231	0	0	0	0	0	0.00769231	0.0230769	0.0230769	0	0	0	0	0	0	0	0
Prokaryotic OTU1206	Bacteria	Proteobacteria	Gammaproteobacteria	Burkholderiales	Comamonadaceae	Aquabacterium	0	0	0	0	0	0	0	0	0	0	0	0	0	0	0	0	0	0	0	0	0	0	0	0	0	0	0	0	0	0	0	0	0	0	0	0	0	0	0	0	0	0	0
Prokaryotic OTU1207	Bacteria	Planctomycetota	Planctomycetes	Planctomycetes_unclassified	Planctomycetes_unclassified	Planctomycetes_unclassified	0	0	0	0	0	0	0	0	0	0	0	0	0	0	0	0	0	0	0	0	0	0	0	0	0	0	0	0	0	0	0	0	0	0	0	0	0	0	0	0	0	0	0
Prokaryotic OTU1208	Bacteria	Chloroflexi	Chloroflexia	Chloroflexales	Roseiflexaceae	uncultured	0	0	0	0	0	0	0	0	0	0	0	0	0	0	0	0	0	0	0	0	0	0	0	0	0	0	0	0	0	0	0	0	0	0	0	0	0	0	0	0	0	0	0
Prokaryotic OTU1209	Bacteria	Planctomycetota	Planctomycetes	Planctomycetes_unclassified	Planctomycetes_unclassified	Planctomycetes_unclassified	0	0	0	0	0	0	0	0	0	0	0	0	0	0	0	0	0	0	0	0	0	0	0	0	0	0	0	0	0	0	0	0	0	0	0	0	0	0	0	0	0	0	0
Prokaryotic OTU1210	Bacteria	Proteobacteria	Gammaproteobacteria	Xanthomonadales	Xanthomonadaceae	Stenotrophomonas	0	0	0	0	0	0	0	0	0	0	0	0	0	0	0	0	0.00769231	0	0	0.00769231	0	0.0153846	0	0	0	0	0	0	0	0	0	0	0	0	0	0	0	0	0	0	0	0	0.0230769
Prokaryotic OTU1211	Bacteria	Patescibacteria	Parcubacteria	Parcubacteria_or	Parcubacteria_fa	Parcubacteria_ge	0	0	0	0	0	0	0	0	0	0	0	0	0	0	0	0	0	0	0	0	0	0	0	0	0	0	0	0	0	0	0	0	0	0	0	0	0	0	0	0	0	0	0
Prokaryotic OTU1212	Bacteria	Planctomycetota	Planctomycetes	Pirellulales	Pirellulaceae	Pirellulaceae_unclassified	0	0	0	0	0	0	0	0	0	0	0	0.00769231	0.00769231	0	0	0	0	0	0	0	0	0	0	0	0	0	0.0153846	0	0	0	0	0	0	0	0	0	0	0	0	0	0	0	0
Prokaryotic OTU1213	Bacteria	Proteobacteria	Alphaproteobacteria	Sphingomonadales	Sphingomonadaceae	Sphingomonadaceae_unclassified	0	0	0	0	0	0	0	0	0	0	0	0	0	0	0	0	0	0	0	0	0	0	0.00769231	0	0	0	0	0	0	0.00769231	0	0	0	0.0153846	0	0.00769231	0	0	0	0	0	0	0.00769231
Prokaryotic OTU1214	Bacteria	Patescibacteria	Parcubacteria	Parcubacteria_unclassified	Parcubacteria_unclassified	Parcubacteria_unclassified	0	0	0	0	0	0	0	0	0	0	0	0	0	0	0	0	0	0	0	0	0	0	0	0	0	0	0	0	0	0	0	0	0	0	0	0	0	0	0	0	0	0	0
Prokaryotic OTU1215	Bacteria	Patescibacteria	Parcubacteria	Candidatus_Kaiserbacteria	Candidatus_Kaiserbacteria_fa	Candidatus_Kaiserbacteria_ge	0	0	0	0	0	0	0	0	0	0	0	0	0	0	0	0	0	0	0	0	0	0	0	0	0	0	0	0	0	0	0	0	0	0	0	0	0	0	0	0	0	0	0
Prokaryotic OTU1216	Bacteria	Proteobacteria	Alphaproteobacteria	Rhodobacterales	Rhodobacteraceae	Rhodobacteraceae_unclassified	0	0	0	0	0	0	0	0	0	0	0	0	0	0	0	0	0	0	0	0	0	0	0	0	0	0	0	0	0	0	0	0	0	0	0	0	0	0	0	0	0	0	0
Prokaryotic OTU1217	Bacteria	Proteobacteria	Alphaproteobacteria	Alphaproteobacteria_unclassified	Alphaproteobacteria_unclassified	Alphaproteobacteria_unclassified	0	0	0	0	0	0	0	0	0	0	0	0	0	0	0	0	0	0	0	0	0	0	0	0	0	0	0	0	0	0	0	0	0	0.00769231	0.00769231	0	0	0	0	0	0	0	0
Prokaryotic OTU1218	Bacteria	Cyanobacteria	Cyanobacteriia	Cyanobacteriia_unclassified	Cyanobacteriia_unclassified	Cyanobacteriia_unclassified	0	0	0	0	0	0	0	0	0	0	0	0	0	0	0	0	0	0	0	0	0	0	0	0	0	0	0	0	0	0	0	0	0	0	0	0.00769231	0	0	0	0	0	0	0
Prokaryotic OTU1219	Bacteria	Verrucomicrobiota	Verrucomicrobiae	Verrucomicrobiales	Verrucomicrobiales_unclassified	Verrucomicrobiales_unclassified	0	0	0	0	0	0	0	0	0	0	0	0	0	0	0	0	0	0	0	0	0	0	0	0.0230769	0	0	0	0	0	0.00769231	0.0153846	0	0.00769231	0	0	0	0	0	0	0.00769231	0	0	0
Prokaryotic OTU1220	Bacteria	Proteobacteria	Gammaproteobacteria	Pseudomonadales	Moraxellaceae	Psychrobacter	0	0	0	0	0	0	0	0	0	0	0	0	0	0	0	0	0	0	0	0.00769231	0.00769231	0.0461538	0.00769231	0	0	0	0	0	0	0	0	0	0	0	0	0	0	0	0	0	0	0	0
Prokaryotic OTU1221	Bacteria	Bacteroidota	Bacteroidia	Flavobacteriales	Flavobacteriales_unclassified	Flavobacteriales_unclassified	0.0769231	0	0	0	0	0	0	0	0	0	0	0	0	0	0	0	0	0	0	0	0	0	0	0	0	0	0	0	0	0	0	0	0	0	0	0	0	0	0	0	0	0	0
Prokaryotic OTU1222	Bacteria	Cyanobacteria	Cyanobacteriia	Cyanobacteriia_unclassified	Cyanobacteriia_unclassified	Cyanobacteriia_unclassified	0	0	0	0	0	0	0	0	0	0	0	0	0	0	0	0	0.0307692	0.00769231	0	0	0	0	0	0	0	0	0	0	0	0	0	0	0	0	0.00769231	0	0	0	0	0	0.00769231	0	0
Prokaryotic OTU1223	Bacteria	Proteobacteria	Gammaproteobacteria	Nitrosococcales	Methylophagaceae	Marine_Methylotrophic_Group_3	0	0	0	0	0	0	0	0	0	0	0	0	0	0	0	0	0	0	0	0	0.0615385	0	0	0	0	0	0	0	0	0	0	0	0	0	0	0	0	0	0	0	0	0	0
Prokaryotic OTU1224	Bacteria	Bacteroidota	Bacteroidia	Flavobacteriales	Flavobacteriaceae	Tenacibaculum	0	0	0	0	0	0	0	0	0	0	0	0	0	0	0	0	0	0	0	0	0.0384615	0	0.00769231	0	0	0	0	0	0	0	0	0	0	0	0	0	0	0	0	0	0	0	0
Prokaryotic OTU1225	Bacteria	Bacteroidota	Bacteroidia	Bacteroidales	Tannerellaceae	Parabacteroides	0	0	0	0	0	0.00769231	0	0	0	0.00769231	0	0	0	0	0.00769231	0.00769231	0	0	0.0153846	0	0	0.0307692	0	0	0	0	0.00769231	0	0	0	0	0	0	0	0	0	0	0	0	0	0	0	0
Prokaryotic OTU1226	Bacteria	Bacteroidota	Bacteroidia	Bacteroidales	Prevotellaceae	Prevotella	0	0	0	0	0.00769231	0.00769231	0	0	0	0.00769231	0.00769231	0.0153846	0	0	0.0153846	0	0	0	0.00769231	0	0	0.00769231	0	0.00769231	0	0	0	0	0	0	0	0	0	0	0	0	0	0	0	0	0	0	0
Prokaryotic OTU1227	Bacteria	Chloroflexi	Anaerolineae	Anaerolineales	Anaerolineaceae	uncultured	0	0	0.00769231	0	0	0	0	0	0	0	0	0.00769231	0	0	0	0	0	0	0	0	0	0.0153846	0	0	0	0	0.00769231	0	0	0.0230769	0.00769231	0	0	0.00769231	0	0	0	0	0	0	0	0	0
Prokaryotic OTU1228	Bacteria	Proteobacteria	Gammaproteobacteria	Vibrionales	Vibrionaceae	Vibrio	0	0	0	0	0	0	0	0	0	0	0	0	0	0	0	0	0.0538462	0.00769231	0	0	0	0	0	0	0	0	0	0	0	0	0	0	0	0	0	0	0.00769231	0	0	0	0	0	0
Prokaryotic OTU1229	Bacteria	Firmicutes	Bacilli	Erysipelotrichales	Erysipelotrichaceae	Faecalitalea	0	0	0	0	0	0	0	0	0	0.00769231	0	0	0	0	0	0	0.0153846	0	0	0	0	0.0538462	0	0.00769231	0	0	0	0	0	0	0	0	0	0	0	0	0	0	0	0	0	0	0
Prokaryotic OTU1230	Bacteria	Planctomycetota	Planctomycetes	Pirellulales	Pirellulaceae	Pirellula	0.00769231	0	0	0	0	0	0	0	0	0	0	0	0	0	0	0	0	0	0.0153846	0	0.00769231	0	0	0	0	0	0	0	0	0	0	0	0	0	0	0	0	0	0	0	0	0	0
Prokaryotic OTU1231	Bacteria	Chloroflexi	Anaerolineae	Anaerolineales	Anaerolineaceae	Anaerolineaceae_unclassified	0	0	0	0	0	0	0	0	0	0	0.00769231	0.00769231	0	0	0	0	0	0	0	0.00769231	0	0	0.00769231	0	0	0	0	0.00769231	0	0	0.00769231	0	0	0	0	0	0	0	0	0	0	0	0
Prokaryotic OTU1232	Bacteria	Proteobacteria	Gammaproteobacteria	Gammaproteobacteria_unclassified	Gammaproteobacteria_unclassified	Gammaproteobacteria_unclassified	0	0	0	0.00769231	0	0.0384615	0	0	0.0153846	0	0	0	0	0	0	0	0	0	0	0	0	0	0	0	0	0	0	0	0	0.00769231	0	0	0	0	0	0	0	0	0	0	0	0	0
Prokaryotic OTU1233	Bacteria	Acidobacteriota	Acidobacteriota_unclassified	Acidobacteriota_unclassified	Acidobacteriota_unclassified	Acidobacteriota_unclassified	0	0	0	0	0	0	0	0	0	0	0	0	0	0	0	0	0	0	0	0	0.0153846	0.00769231	0	0	0	0	0	0	0	0.00769231	0.00769231	0	0.00769231	0	0	0	0	0	0	0	0	0	0
Prokaryotic OTU1234	Bacteria	Actinobacteriota	Acidimicrobiia	Microtrichales	Microtrichaceae	Sva0996_marine_group	0	0	0	0	0	0	0	0	0	0	0	0	0	0	0	0	0	0	0	0.00769231	0	0	0	0	0	0.00769231	0.0153846	0.00769231	0	0	0.0153846	0	0	0.00769231	0	0	0	0	0	0	0	0	0
Prokaryotic OTU1235	Bacteria	Proteobacteria	Alphaproteobacteria	Rhizobiales	Rhizobiales_unclassified	Rhizobiales_unclassified	0	0	0	0	0	0	0	0	0	0	0	0	0	0	0	0	0	0	0	0	0	0.0230769	0	0	0	0	0	0	0	0	0.0230769	0.00769231	0	0	0	0	0	0	0	0	0	0	0
Prokaryotic OTU1236	Bacteria	Desulfobacterota	Desulfuromonadia	Sva1033	Sva1033_fa	Sva1033_ge	0.0153846	0.00769231	0	0	0	0	0	0	0	0	0	0	0	0	0	0	0	0	0	0	0	0	0	0	0	0	0	0.0153846	0	0.00769231	0	0	0	0	0	0	0	0	0	0	0	0	0
Prokaryotic OTU1237	Bacteria	Chloroflexi	Anaerolineae	Caldilineales	Caldilineaceae	uncultured	0	0	0	0	0	0	0	0	0	0	0	0	0.00769231	0	0	0	0	0	0.00769231	0	0	0	0	0	0	0	0.00769231	0	0	0.0153846	0.0153846	0	0	0	0	0	0	0	0	0.00769231	0	0	0
Prokaryotic OTU1238	Bacteria	Bacteroidota	Bacteroidia	Flavobacteriales	Flavobacteriaceae	Flavobacteriaceae_unclassified	0	0	0	0	0	0	0	0	0	0	0	0	0	0.00769231	0	0.00769231	0	0	0	0	0	0	0	0	0.00769231	0	0.00769231	0	0	0	0	0	0	0	0	0	0	0	0	0	0	0	0
Prokaryotic OTU1239	Bacteria	Planctomycetota	Planctomycetes	Pirellulales	Pirellulaceae	Pirellula	0	0	0	0	0	0	0	0	0	0	0	0	0	0	0	0	0	0	0.0153846	0	0	0	0	0	0	0	0	0	0.00769231	0	0	0	0	0	0	0	0	0	0	0	0	0	0
Prokaryotic OTU1240	Archaea	Archaea_unclassified	Archaea_unclassified	Archaea_unclassified	Archaea_unclassified	Archaea_unclassified	0	0	0	0	0	0	0	0	0	0.0461538	0	0	0	0.0153846	0	0	0	0	0	0	0	0	0	0	0	0	0	0	0	0	0	0	0	0	0	0	0	0	0	0	0	0	0
Prokaryotic OTU1241	Bacteria	Bacteroidota	Bacteroidia	Flavobacteriales	Flavobacteriaceae	uncultured	0	0	0	0.00769231	0	0	0	0	0	0	0	0	0	0	0	0	0	0	0	0.00769231	0	0	0	0	0	0	0.00769231	0	0	0	0	0	0	0.00769231	0	0	0	0	0.00769231	0.00769231	0	0	0
Prokaryotic OTU1242	Bacteria	Proteobacteria	Gammaproteobacteria	KI89A_clade	KI89A_clade_fa	KI89A_clade_ge	0	0	0	0	0.00769231	0	0	0	0	0	0	0	0	0	0	0	0	0	0	0	0	0	0	0	0.00769231	0	0	0	0	0	0.00769231	0	0.0153846	0	0.0153846	0	0	0	0	0	0	0	0
Prokaryotic OTU1243	Bacteria	Verrucomicrobiota	Verrucomicrobiae	Opitutales	Puniceicoccaceae	Puniceicoccaceae_unclassified	0	0	0.00769231	0	0	0.00769231	0	0	0	0	0	0	0	0	0	0	0	0.00769231	0	0	0	0	0	0	0	0	0	0	0	0	0	0	0	0	0	0	0	0	0.00769231	0.00769231	0.0230769	0	0.00769231
Prokaryotic OTU1244	Bacteria	Bacteroidota	Bacteroidia	Flavobacteriales	Flavobacteriaceae	Flavobacteriaceae_unclassified	0	0	0	0	0	0	0	0	0	0	0	0	0	0	0	0	0	0	0	0	0	0	0	0	0	0	0	0	0	0.0307692	0.00769231	0.0153846	0.00769231	0.0153846	0	0	0	0	0	0	0	0	0
Prokaryotic OTU1245	Bacteria	Proteobacteria	Gammaproteobacteria	Cellvibrionales	Halieaceae	Halieaceae_unclassified	0	0.00769231	0	0	0	0	0	0	0	0	0	0	0	0	0	0	0	0	0	0	0	0	0	0	0	0	0	0	0.00769231	0.0153846	0	0.00769231	0	0.0153846	0	0	0	0	0	0	0	0	0
Prokaryotic OTU1246	Bacteria	Bacteroidota	Bacteroidia	Bacteroidales	Prevotellaceae	Prevotella	0	0	0	0	0	0	0	0	0	0	0	0	0	0	0	0	0	0	0	0	0	0	0	0	0	0	0	0.00769231	0	0	0	0	0	0	0	0	0.0307692	0	0	0	0	0	0
Prokaryotic OTU1247	Bacteria	Bacteroidota	Bacteroidia	Flavobacteriales	Flavobacteriaceae	Flavobacteriaceae_unclassified	0	0	0	0	0	0	0	0	0	0	0	0	0	0	0	0	0	0	0	0	0	0	0	0	0	0	0	0.0230769	0	0.00769231	0	0.00769231	0.0307692	0.00769231	0.00769231	0	0	0	0	0	0	0	0
Prokaryotic OTU1248	Bacteria	Bacteroidota	Bacteroidia	Bacteroidia_unclassified	Bacteroidia_unclassified	Bacteroidia_unclassified	0	0	0	0	0	0	0	0	0	0.00769231	0	0	0	0	0	0	0	0	0	0	0	0	0	0	0	0	0	0	0	0	0	0	0	0	0	0	0	0	0.0153846	0.0153846	0.00769231	0	0
Prokaryotic OTU1249	Bacteria	Verrucomicrobiota	Verrucomicrobiae	Verrucomicrobiales	Verrucomicrobiaceae	uncultured	0	0	0	0	0	0	0	0	0	0	0	0	0	0	0	0	0	0	0	0	0	0	0	0	0	0	0	0	0.00769231	0	0	0	0	0	0	0	0	0	0	0	0	0	0
Prokaryotic OTU1250	Bacteria	Cyanobacteria	Cyanobacteriia	Cyanobacteriia_unclassified	Cyanobacteriia_unclassified	Cyanobacteriia_unclassified	0	0	0	0	0	0	0	0	0	0	0	0	0	0	0	0	0	0	0	0	0	0	0	0	0	0	0	0	0	0	0	0	0	0.00769231	0	0	0	0	0	0	0	0	0
Prokaryotic OTU1251	Bacteria	Proteobacteria	Gammaproteobacteria	Gammaproteobacteria_unclassified	Gammaproteobacteria_unclassified	Gammaproteobacteria_unclassified	0	0	0	0	0	0	0	0	0	0	0	0	0	0	0	0	0	0	0	0	0	0	0	0	0	0	0	0	0	0	0	0	0	0	0	0	0	0	0	0	0	0	0
Prokaryotic OTU1252	Bacteria	Planctomycetota	Planctomycetes	Planctomycetales	Rubinisphaeraceae	Rubinisphaeraceae_unclassified	0	0	0	0	0	0	0	0	0	0	0	0	0	0	0	0	0	0	0.00769231	0	0	0	0	0	0	0	0	0	0	0	0	0	0	0	0	0	0	0	0	0	0	0	0
Prokaryotic OTU1253	Bacteria	Patescibacteria	Parcubacteria	Parcubacteria_unclassified	Parcubacteria_unclassified	Parcubacteria_unclassified	0.00769231	0	0	0	0	0	0	0	0	0	0	0	0	0	0	0	0	0	0	0	0	0	0	0	0	0	0	0	0	0	0	0	0	0	0	0	0	0	0	0	0	0	0
Prokaryotic OTU1254	Bacteria	Bacteroidota	Bacteroidia	Flavobacteriales	Flavobacteriales_unclassified	Flavobacteriales_unclassified	0	0	0	0	0	0	0	0	0	0	0	0	0	0	0	0	0	0	0	0	0	0	0	0	0	0	0	0	0	0	0	0	0	0	0	0	0	0	0	0	0	0	0
Prokaryotic OTU1255	Bacteria	Bacteria_unclassified	Bacteria_unclassified	Bacteria_unclassified	Bacteria_unclassified	Bacteria_unclassified	0	0	0	0	0	0	0	0	0	0	0.00769231	0	0	0	0	0	0	0	0	0	0	0	0	0	0	0	0	0	0	0	0	0	0	0	0	0	0	0	0	0	0	0	0
Prokaryotic OTU1256	Bacteria	Patescibacteria	Parcubacteria	Parcubacteria_unclassified	Parcubacteria_unclassified	Parcubacteria_unclassified	0	0	0	0	0	0	0	0	0	0	0	0	0	0	0	0	0	0	0	0	0	0	0	0	0	0	0	0	0	0	0	0	0	0	0	0	0	0	0	0	0	0	0
Prokaryotic OTU1257	Bacteria	Proteobacteria	Alphaproteobacteria	Alphaproteobacteria_unclassified	Alphaproteobacteria_unclassified	Alphaproteobacteria_unclassified	0	0	0	0	0	0	0.00769231	0.00769231	0	0	0	0	0	0	0	0	0	0	0	0	0	0	0	0	0	0	0	0	0	0	0	0	0	0	0	0	0	0	0	0	0	0	0
Prokaryotic OTU1258	Bacteria	Proteobacteria	Alphaproteobacteria	Alphaproteobacteria_unclassified	Alphaproteobacteria_unclassified	Alphaproteobacteria_unclassified	0	0	0	0	0	0	0	0	0	0	0	0	0	0	0	0	0	0	0	0	0	0	0	0	0	0	0	0	0	0	0	0	0	0	0	0	0	0	0	0	0	0	0
Prokaryotic OTU1259	Bacteria	Verrucomicrobiota	Verrucomicrobiae	Arctic97B-4_marine_group	Arctic97B-4_marine_group_fa	Arctic97B-4_marine_group_ge	0	0	0	0	0	0	0	0	0	0	0	0	0	0	0	0	0	0	0	0	0	0.00769231	0	0	0	0	0	0	0	0	0	0	0	0	0	0	0	0	0	0	0	0	0
Prokaryotic OTU1260	Bacteria	Proteobacteria	Alphaproteobacteria	Rhodobacterales	Rhodobacteraceae	Rhodobacter	0	0	0	0	0	0	0	0	0	0	0	0	0	0	0	0	0	0	0	0	0	0	0	0	0	0	0	0.00769231	0	0	0	0	0	0	0	0	0	0	0	0	0	0	0
Prokaryotic OTU1261	Bacteria	Planctomycetota	Planctomycetes	Pirellulales	Pirellulaceae	Pirellulaceae_unclassified	0	0	0	0	0	0	0	0	0	0	0	0	0	0	0	0	0	0	0	0	0	0	0	0	0	0	0	0	0	0	0	0	0	0	0	0	0	0	0	0	0	0	0
Prokaryotic OTU1262	Bacteria	Verrucomicrobiota	Verrucomicrobiae	Verrucomicrobiales	Verrucomicrobiaceae	uncultured	0.00769231	0	0	0	0	0	0	0	0	0	0	0	0	0	0	0	0	0	0	0	0	0	0	0	0	0	0	0	0	0	0	0	0	0	0	0	0	0	0	0	0	0	0
Prokaryotic OTU1263	Bacteria	Proteobacteria	Gammaproteobacteria	Gammaproteobacteria_unclassified	Gammaproteobacteria_unclassified	Gammaproteobacteria_unclassified	0	0	0	0	0.0153846	0.00769231	0	0	0.00769231	0	0	0	0	0	0	0	0	0	0	0	0	0	0	0	0	0	0	0	0	0	0	0	0	0	0	0	0	0	0	0	0	0	0
Prokaryotic OTU1264	Bacteria	Proteobacteria	Gammaproteobacteria	Oceanospirillales	Alcanivoracaceae1	Alcanivorax	0	0	0	0	0	0	0	0	0	0	0	0	0	0	0	0	0	0	0	0	0.0230769	0	0.00769231	0.0461538	0	0	0	0	0	0	0	0	0	0	0	0	0	0	0	0	0	0	0
Prokaryotic OTU1265	Bacteria	Proteobacteria	Gammaproteobacteria	Alteromonadales	Colwelliaceae	Colwellia	0	0	0	0	0	0	0	0	0	0	0	0	0	0	0	0	0	0	0	0	0.0692308	0	0	0	0	0	0	0	0	0	0	0	0	0	0	0	0	0	0	0	0	0	0
Prokaryotic OTU1266	Bacteria	Bacteroidota	Bacteroidia	Bacteroidia_unclassified	Bacteroidia_unclassified	Bacteroidia_unclassified	0	0.00769231	0	0	0	0	0	0	0	0	0	0	0	0	0	0	0	0	0	0	0	0.0153846	0	0	0	0	0	0	0	0.00769231	0	0	0	0	0	0	0.00769231	0.00769231	0	0	0.00769231	0.00769231	0
Prokaryotic OTU1267	Bacteria	Bacteroidota	Bacteroidia	Cytophagales	Cyclobacteriaceae	Algoriphagus	0	0	0	0	0	0	0	0	0	0	0	0	0	0	0	0	0	0	0	0.00769231	0	0	0	0	0.00769231	0	0	0.0307692	0.0153846	0	0	0	0	0	0	0	0	0	0	0	0	0	0
Prokaryotic OTU1268	Bacteria	Bacteroidota	Bacteroidia	Bacteroidales	Bacteroidales_unclassified	Bacteroidales_unclassified	0	0	0	0	0	0.00769231	0	0	0	0	0	0	0	0	0.00769231	0	0	0	0	0	0	0.0615385	0	0	0	0	0	0	0	0	0	0	0	0	0	0	0	0	0	0	0	0	0
Prokaryotic OTU1269	Archaea	Archaea_unclassified	Archaea_unclassified	Archaea_unclassified	Archaea_unclassified	Archaea_unclassified	0	0.00769231	0	0.00769231	0.00769231	0	0.0230769	0	0.0230769	0	0	0	0	0	0	0	0	0	0	0	0	0	0	0	0	0	0	0	0	0	0	0	0	0	0	0	0	0	0	0	0.00769231	0	0
Prokaryotic OTU1270	Bacteria	Bacteroidota	Bacteroidia	Flavobacteriales	Flavobacteriaceae	Vitellibacter	0	0	0	0	0	0	0	0	0	0	0	0	0	0	0	0	0	0	0	0.0230769	0.0307692	0	0	0	0.0230769	0	0	0	0	0	0	0	0	0	0	0	0	0	0	0	0	0	0
Prokaryotic OTU1271	Bacteria	Bacteria_unclassified	Bacteria_unclassified	Bacteria_unclassified	Bacteria_unclassified	Bacteria_unclassified	0	0	0.0153846	0.0230769	0.0153846	0	0	0	0	0	0	0	0	0	0	0.00769231	0.00769231	0	0	0	0	0	0	0	0	0	0	0	0	0	0	0	0	0	0	0	0	0	0	0	0	0	0
Prokaryotic OTU1272	Bacteria	Proteobacteria	Alphaproteobacteria	Rhizobiales	Hyphomicrobiaceae	Hyphomicrobium	0.0230769	0.0153846	0.0153846	0	0	0	0	0	0	0.00769231	0	0	0	0	0	0	0	0	0.00769231	0	0	0	0	0	0	0	0	0	0	0	0	0	0	0	0	0	0	0	0	0	0	0	0
Prokaryotic OTU1273	Bacteria	Actinobacteriota	Acidimicrobiia	Microtrichales	Microtrichales_unclassified	Microtrichales_unclassified	0	0	0	0	0	0	0	0	0	0	0	0	0	0	0	0	0	0.00769231	0	0	0	0.0307692	0	0	0	0	0	0	0	0	0	0	0	0	0	0	0	0	0	0	0	0	0
Prokaryotic OTU1274	Bacteria	Bacteria_unclassified	Bacteria_unclassified	Bacteria_unclassified	Bacteria_unclassified	Bacteria_unclassified	0.0307692	0.00769231	0	0	0	0	0	0	0	0	0	0	0	0	0	0	0	0	0	0	0	0	0	0	0	0	0	0	0	0	0	0	0	0	0	0	0	0	0	0	0	0	0
Prokaryotic OTU1275	Bacteria	Proteobacteria	Gammaproteobacteria	Gammaproteobacteria_unclassified	Gammaproteobacteria_unclassified	Gammaproteobacteria_unclassified	0	0	0	0	0	0.00769231	0	0.00769231	0.00769231	0	0	0	0.00769231	0	0	0	0.00769231	0	0	0	0	0.0153846	0	0	0	0	0.00769231	0	0	0	0	0	0	0.00769231	0.00769231	0	0	0	0	0	0	0	0
Prokaryotic OTU1276	Bacteria	Firmicutes	Bacilli	Lactobacillales	Lactobacillaceae	Lactobacillus	0	0	0	0	0	0	0	0	0	0	0	0	0	0	0.00769231	0.00769231	0	0	0.00769231	0	0	0.0461538	0	0	0	0	0.00769231	0	0	0	0	0	0	0	0	0	0	0	0	0	0	0	0
Prokaryotic OTU1277	Bacteria	Bacteria_unclassified	Bacteria_unclassified	Bacteria_unclassified	Bacteria_unclassified	Bacteria_unclassified	0	0	0	0	0	0.00769231	0	0	0	0	0	0	0	0	0	0	0	0	0	0	0	0	0	0	0	0.0153846	0	0	0	0.00769231	0.0307692	0	0.00769231	0.00769231	0	0	0	0	0	0	0	0	0
Prokaryotic OTU1278	Bacteria	Proteobacteria	Gammaproteobacteria	Alteromonadales	Idiomarinaceae	Idiomarina	0	0	0	0	0	0	0	0	0	0	0	0.0230769	0	0	0	0	0	0	0	0.00769231	0.0153846	0	0	0	0	0	0	0	0	0	0	0	0	0	0	0	0	0	0	0	0	0	0
Prokaryotic OTU1279	Bacteria	Proteobacteria	Gammaproteobacteria	Coxiellales	Coxiellaceae	Coxiella	0	0	0	0	0	0	0	0	0.00769231	0	0	0	0	0	0	0	0	0.00769231	0	0	0	0	0	0	0	0	0	0	0	0	0	0	0	0	0	0	0	0	0	0	0	0	0.0307692
Prokaryotic OTU1280	Bacteria	Bacteroidota	Bacteroidia	Chitinophagales	Saprospiraceae	Aureispira	0	0	0	0	0	0	0	0	0.00769231	0	0	0	0	0	0	0	0	0	0	0	0	0	0	0	0	0	0.00769231	0	0	0	0	0	0	0	0	0	0	0	0	0	0	0	0
Prokaryotic OTU1281	Bacteria	Bacteroidota	Bacteroidia	Flavobacteriales	Flavobacteriaceae	Flavobacterium	0	0	0	0	0	0	0	0	0	0	0	0	0	0	0	0	0	0	0.0384615	0.0384615	0	0	0	0	0	0	0	0	0	0	0	0	0	0	0	0	0	0	0	0	0	0	0
Prokaryotic OTU1282	Bacteria	Bacteroidota	Bacteroidia	Flavobacteriales	Flavobacteriaceae	Polaribacter	0	0	0	0	0	0	0	0	0	0	0	0	0	0	0	0	0	0	0	0	0	0	0.0153846	0.0230769	0	0.0230769	0	0	0	0	0	0	0	0	0	0	0	0	0	0	0	0	0
Prokaryotic OTU1283	Bacteria	Proteobacteria	Gammaproteobacteria	Burkholderiales	Burkholderiales_unclassified	Burkholderiales_unclassified	0	0	0	0	0	0	0.00769231	0	0	0	0	0	0	0	0	0	0	0	0	0	0	0	0	0	0	0	0	0	0	0.00769231	0.00769231	0.0307692	0	0.00769231	0	0	0	0	0	0.00769231	0	0	0
Prokaryotic OTU1284	Bacteria	Bacteria_unclassified	Bacteria_unclassified	Bacteria_unclassified	Bacteria_unclassified	Bacteria_unclassified	0	0	0	0	0	0	0	0	0	0	0	0	0	0.0538462	0.00769231	0	0.0153846	0	0	0	0	0	0	0	0	0	0	0	0	0	0	0	0	0	0	0	0	0	0	0	0	0	0
Prokaryotic OTU1285	Bacteria	Bacteroidota	Bacteroidia	Flavobacteriales	Flavobacteriaceae	Flavobacteriaceae_unclassified	0	0	0	0	0	0	0	0	0	0	0	0	0	0	0	0	0	0	0	0	0	0	0	0	0	0	0	0.0230769	0.00769231	0	0	0	0	0	0	0	0	0	0	0	0	0	0
[truncated: 4,807 more rows]
[truncated: 36 more columns]

## Sheet: Eukaryotic OTUs (%,)
OTUs	Domain	Phylum	Class	Order	Family	Genus	S1	S3	S6	S9	S12	S16	S20	S24	S27	S31	S33	S35	S38	S41	S45	S49	S53	S57	S61	S63	S66	S69	S72	S75	S79	S83	S87	S91	S93	S96	S99	S102	S105	S109	S113	S117	S121	S123	S126	S129	S132	S135	S139
[truncated: 2,693 more rows]
[truncated: 28 more columns]

[truncated: 1 more sheets: ASVs and OTUs]
